# Supplementary material for: Defining the Predicted Protein Secretome of the Fungal Wheat Leaf Pathogen Mycosphaerella graminicola
Source: PLoS One. 2012 Dec 7;7(12):e49904. doi: 10.1371/journal.pone.0049904 (PMC3517617; doi:10.1371/journal.pone.0049904)
Supplement: Table S1 — The list of species used for the various comparative analyses. (XLSX) [file pone.0049904.s002.xlsx]

## Sheet: Interspecies list
Species name	Code	King	Phylum	Class	Lifestyle	Cereal infecting (Gramineae)	Wheat infecting	FASTA	#seqs		=	Dothideomycete
Coprinopsis cinerea	BQ	Fung	Basid	Agaric	Saprophytic			coprinopsis_cinerea_okayama7#130_3_proteins.fasta	13342
Laccaria bicolor	BR	Fung	Basid	Agaric	Plant mutualist			laccaria_bicolor_s238n-h82_1_proteins.fasta	18204
Cryptococcus neoformans	BT	Fung	Basid	Agaric	Saprophytic / animal path			Cryptococcus_neoformans_H99.proteins.fasta	6967
Cryptococcus neoformans	BU	Fung	Basid	Agaric	Saprophytic / animal path			cryptococcus_neoformans_grubii_h99_2_proteins.fasta	6967
Fomitiporia mediterranea	CB	Fung	Basid	Agaric	Saprophytic			Fomme1_GeneCatalog_proteins_20101122.aa.fasta	11333
Laccaria bicolor	CM	Fung	Basid	Agaric	Plant mutualist			Lacbi2_GeneCatalog_proteins_20110203.aa.fasta	23132
Punctularia strigosozonata	DN	Fung	Basid	Agaric	Saprophytic			Punst1_GeneCatalog_proteins_20101026.aa.fasta	11538
Serpula lacrymans	EC	Fung	Basid	Agaric	Saprophytic			Serpula_lacrymans_S7_3_v2.proteins.fasta	14495
Serpula lacrymans	ED	Fung	Basid	Agaric	Saprophytic			SerlaS7_9_2_GeneCatalog_proteins_20110916.aa.fasta	16257
Wolfiporia cocos	EV	Fung	Basid	Agaric	Saprophytic			Wolco1_GeneCatalog_proteins_20100915.aa.fasta	12746
Blastomyces dermatitidis	AO	Fung	Asco	Asco	Saprophytic / animal path			blastomyces_dermatitidis_atcc_18188_1_proteins.fasta	10089
Blastomyces dermatitidis	AP	Fung	Asco	Asco	Saprophytic / animal path			blastomyces_dermatitidis_er-3_1_proteins.fasta	9522
Blastomyces dermatitidis	AQ	Fung	Asco	Asco	Animal path			blastomyces_dermatitidis_slh14081_1_proteins.fasta	9555
Histoplasma capsulatum	CH	Fung	Asco	Asco	Saprophytic / animal path			histoplasma_capsulatum_g186ar_2_proteins.fasta	9233
Histoplasma capsulatum	CI	Fung	Asco	Asco	Saprophytic / animal path			histoplasma_capsulatum_h143_2_proteins.fasta	9532
Histoplasma capsulatum	CJ	Fung	Asco	Asco	Saprophytic / animal path			histoplasma_capsulatum_h88_2_proteins.fasta	9428
Histoplasma capsulatum	CK	Fung	Asco	Asco	Saprophytic / animal path			histoplasma_capsulatum_nam1_1_proteins.fasta	9251
Alternaria brassicicola	AB	Fung	Asco	Doth	Plant path	NO	NO	Alternaria_brassicicola_proteins.fasta	10688
Baudoinia compniacensis	AN	Fung	Asco	Doth	Saprophytic			Bauco1_GeneCatalog_proteins_20110511.aa.fasta	10513
Botryosphaeria dothidea	AR	Fung	Asco	Doth	Plant path	NO	NO	Botdo1_GeneCatalog_proteins_20111003.aa.fasta	14998
Cercospora zeae-maydis	BE	Fung	Asco	Doth	Plant path	YES	NO	Cerzm1_GeneCatalog_proteins_20111029.aa.fasta	12020
Cochliobolus heterostrophus	BL	Fung	Asco	Doth	Plant path	YES	NO	CocheC4_1_GeneCatalog_proteins_20110824.aa.fasta	12720
Cochliobolus heterostrophus	BM	Fung	Asco	Doth	Plant path	YES	NO	CocheC5_3_GeneCatalog_proteins_20110901.aa.fasta	13336
Cochliobolus sativus	BN	Fung	Asco	Doth	Plant path	YES	YES	Cocsa1_GeneCatalog_proteins_20110610.aa.fasta	12250
Dothistroma septosporum	CA	Fung	Asco	Doth	Plant path	NO	NO	Dotse1_GeneCatalog_proteins_20100818.aa.fasta	12580
Hysterium pulicare	CL	Fung	Asco	Doth	Saprophytic			Hyspu1_GeneCatalog_proteins_20110209.aa.fasta	12352
Leptosphaeria maculans	CN	Fung	Asco	Doth	Plant path	NO	NO	Lepmu1_GeneCatalog_proteins_20110301.aa.fasta	12469
Mycosphaerella fijiensis	CV	Fung	Asco	Doth	Plant path	NO	NO	Mfijiensis_v2.FrozenGeneCatalog_20100402.proteins.fasta	13107
Mycosphaerella graminicola	CW	Fung	Asco	Doth	Plant path	YES	YES	Mgraminicolav2.FilteredModels1.proteins.fasta	10933
Mycosphaerella graminicola	CX	Fung	Asco	Doth	Plant path	YES	YES	Mgraminicolav2.FrozenGeneCatalog20080910.proteins.fasta	10952
Pyrenophora teres	DO	Fung	Asco	Doth	Plant path	YES	YES	Pyrtt1_GeneCatalog_proteins_20110408.aa.fasta	11799
Pyrenophora tritici-repentis	DP	Fung	Asco	Doth	Plant path	YES	YES	Pyrenophora_tritici_repentis_proteins.fasta	12169
Pyrenophora tritici-repentis	DQ	Fung	Asco	Doth	Plant path	YES	YES	pyrenophora_tritici-repentis_1_proteins.fasta	12169
Rhytidhysteron rufulum	DS	Fung	Asco	Doth	Saprophytic /Plant path	NO	NO	Rhyru1_GeneCatalog_proteins_20110209.aa.fasta	12117
Septoria musiva	EA	Fung	Asco	Doth	Plant path	NO	NO	Sepmu1_GeneCatalog_proteins_20100915.aa.fasta	10233
Septoria populicola	EB	Fung	Asco	Doth	Plant path	NO	NO	Seppo1_GeneCatalog_proteins_20110720.aa.fasta	9739
Setosphaeria turcica	EE	Fung	Asco	Doth	Plant path	YES	NO	Settu1_GeneCatalog_proteins_20110305.aa.fasta	11702
Stagonospora nodorum	EG	Fung	Asco	Doth	Plant path	YES	YES	phaeosphaeria_nodorum_1_proteins.fasta	12379
Stagonospora nodorum	EH	Fung	Asco	Doth	Plant path	YES	YES	Stano2_GeneCatalog_proteins_20110506.aa.fasta	12380
Coccidioides immitis	BH	Fung	Asco	Euas	Saprophytic / animal path			coccidioides_immitis_h538.4_1_proteins.fasta	10593
Coccidioides immitis	BI	Fung	Asco	Euas	Saprophytic / animal path			coccidioides_immitis_rmscc_2394_1_proteins.fasta	10408
Coccidioides immitis	BJ	Fung	Asco	Euas	Saprophytic / animal path			coccidioides_immitis_rmscc_3703_1_proteins.fasta	10463
Coccidioides immitis	BK	Fung	Asco	Euas	Saprophytic / animal path			coccidioides_immitis_rs_3_proteins.fasta	9910
Aspergillus clavatus	AC	Fung	Asco	Euro	Saprophytic / animal path			aspergillus_clavatus_1_proteins.fasta	9120
Aspergillus flavus	AD	Fung	Asco	Euro	Saprophytic / animal path			aspergillus_flavus_2_proteins.fasta	12587
Aspergillus fumigatus	AE	Fung	Asco	Euro	Saprophytic / animal path			aspergillus_fumigatus_1_proteins.fasta	9887
Aspergillus nidulans	AF	Fung	Asco	Euro	Saprophytic			aspergillus_nidulans_fgsc_a4_1_proteins.fasta	10560
Aspergillus niger	AG	Fung	Asco	Euro	Saprophytic / animal path			aspergillus_niger_1_proteins.fasta	8592
Aspergillus oryzae	AH	Fung	Asco	Euro	Saprophytic			aspergillus_oryzae_1_proteins.fasta	12063
Aspergillus terreus	AI	Fung	Asco	Euro	Saprophytic / animal path			aspergillus_terreus_1_proteins.fasta	10406
Aspergillus nidulans	AJ	Fung	Asco	Euro	Saprophytic			Aspnid1_GeneCatalog_proteins_20110130.aa.fasta	10680
Aspergillus niger	AK	Fung	Asco	Euro	Saprophytic / animal path / plant path			Aspergillus_niger_v3_FilteredModels_proteins.fasta	11197
Microsporum canis	BV	Fung	Asco	Euro	Saprophytic / animal path			microsporum_canis_cbs_113480_1_proteins.fasta	8914
Microsporum gypseum	BW	Fung	Asco	Euro	Saprophytic / animal path			microsporum_gypseum_cbs_118893_1_proteins.fasta	8907
Trichophyton equinum	BX	Fung	Asco	Euro	Saprophytic / animal path			trichophyton_equinum_cbs127.97_1_proteins.fasta	8676
Trichophyton rubrum	BY	Fung	Asco	Euro	Saprophytic / animal path			trichophyton_rubrum_cbs_118892_2_proteins.fasta	8706
Trichophyton tonsurans	BZ	Fung	Asco	Euro	Saprophytic / animal path			trichophyton_tonsurans_1_proteins.fasta	8521
Paracoccidioides brasiliensis	DG	Fung	Asco	Euro	Saprophytic / animal path			paracoccidioides_brasiliensis_pb01_1_proteins.fasta	9136
Paracoccidioides brasiliensis	DH	Fung	Asco	Euro	Saprophytic / animal path			paracoccidioides_brasiliensis_pb03_1_proteins.fasta	7876
Paracoccidioides brasiliensis	DI	Fung	Asco	Euro	Saprophytic / animal path			paracoccidioides_brasiliensis_pb18_1_proteins.fasta	8741
Uncinocarpus reesii	EP	Fung	Asco	Euro	Saprophytic			uncinocarpus_reesii_2_proteins.fasta	7798
Botrytis cinerea	AS	Fung	Asco	Leotio	Plant path	NO	NO	botrytis_cinerea_1_proteins.fasta	16448
Botrytis cinerea	AT	Fung	Asco	Leotio	Plant path	NO	NO	Botci1_GeneCatalog_proteins_20110903.aa.fasta	16447
Sclerotinia sclerotiorum	DY	Fung	Asco	Leotio	Plant path	NO	NO	sclerotinia_sclerotiorum_2_proteins.fasta	14503
Sclerotinia sclerotiorum	DZ	Fung	Asco	Leotio	Plant path	NO	NO	Sclsc1_GeneCatalog_proteins_20110903.aa.fasta	14503
Phytophthora infestans	DJ	Chromal		Oomycota	Plant path	NO	NO	phytophthora_infestans_t30-4_1_proteins.fasta	18140
Tuber melanosporum	EO	Fung	Asco	Peziz	Plant mutualist			Tubme1_GeneCatalog_proteins_20111120.aa.fasta	7496
Puccinia graminis	DK	Fung	Basid	Pucc	Plant path	YES	YES	Puccinia_graminis.proteins.fasta	20534
Puccinia graminis	DL	Fung	Basid	Pucc	Plant path	YES	YES	puccinia_graminis_f._sp._tritici_2_proteins.fasta	15979
Puccinia triticina	DM	Fung	Basid	Pucc	Plant path	YES	YES	puccinia_triticina_1-1_bbbd_race_1_1_proteins.fasta	11630
Candida albicans	AU	Fung	Asco	Sacc	Saprophytic / animal path			candida_albicans_sc5314_assembly_21_1_proteins.fasta	6017
Candida albicans	AV	Fung	Asco	Sacc	Saprophytic / animal path			candida_albicans_wo1_1_proteins.fasta	5931
Candida guilliermondii	AW	Fung	Asco	Sacc	Saprophytic / animal path			candida_guilliermondii_1_proteins.fasta	5920
Candida lusitaniae	AX	Fung	Asco	Sacc	Saprophytic / animal path			candida_lusitaniae_1_proteins.fasta	5941
Candida parapsilosis	AY	Fung	Asco	Sacc	Saprophytic / animal path			candida_parapsilosis_1_proteins.fasta	5733
Candida tropicalis	AZ	Fung	Asco	Sacc	Saprophytic / animal path			candida_tropicalis_3_proteins.fasta	6258
Debaryomyces hansenii	BA	Fung	Asco	Sacc	Saprophytic / animal path			debaryomyces_hansenii_1_proteins.fasta	6312
Lodderomyces elongisporus	BB	Fung	Asco	Sacc	Saprophytic / animal path			lodderomyces_elongisporus_1_proteins.fasta	5799
Candida dubliniensis	BC	Fung	Asco	Sacc	Saprophytic / animal path			C_dubliniensis_CD36_orf_trans_all.fasta	5983
Candida glabrata	BD	Fung	Asco	Sacc	Saprophytic / animal path			C_glabrata_CBS138_version_s02-m01-r13_orf_trans_all.fasta	5235
Saccharomyces cerevisiae	DT	Fung	Asco	Sacc	Saprophytic			saccharomyces_cerevisiae_rm11-1a_1_proteins.fasta	5381
Schizosaccharomyces cryophilus	DU	Fung	Asco	Schiz	Saprophytic			schizosaccharomyces_cryophilus_oy26_3_proteins.fasta	5178
Schizosaccharomyces japonicus	DV	Fung	Asco	Schiz	Saprophytic			schizosaccharomyces_japonicus_yfs275_4_proteins.fasta	4868
Schizosaccharomyces octosporus	DW	Fung	Asco	Schiz	Saprophytic			schizosaccharomyces_octosporus_5_proteins.fasta	4924
Schizosaccharomyces pombe	DX	Fung	Asco	Schiz	Saprophytic			schizosaccharomyces_pombe_972h-_2_proteins.fasta	5131
Acremonium alcalophilum	AA	Fung	Asco	Sord	Saprophytic			Acral2_GeneCatalog_proteins_20110414.aa.fasta	9521
Chaetomium globosum	BF	Fung	Asco	Sord	Saprophytic / animal path			chaetomium_globosum_1_proteins.fasta	11124
Chaetomium globosum	BG	Fung	Asco	Sord	Saprophytic / animal path			Chagl_1_GeneModels_BroadGeneModels_aa.fasta	11124
Colletotrichum graminicola	BO	Fung	Asco	Sord	Plant path	YES	YES	colletotrichum_graminicola_m1.001_1_proteins.fasta	12006
Colletotrichum higginsianum	BP	Fung	Asco	Sord	Plant path	NO	NO	colletotrichum_higginsianum_imi_349063_1_proteins.fasta	16150
Cryphonectria parasitica	BS	Fung	Asco	Sord	Plant path	NO	NO	Cparasiticav2.GeneCatalog20091217.proteins.fasta	11609
Fusarium graminearum	CC	Fung	Asco	Sord	Plant path	YES	YES	fusarium_graminearum_ph-1_3_proteins.fasta	13321
Fusarium oxysporum	CD	Fung	Asco	Sord	Plant path	NO	NO	fusarium_oxysporum_f._sp._lycopersici_4287_2_proteins.fasta	17701
Fusarium verticillioides	CE	Fung	Asco	Sord	Plant path	YES	NO	fusarium_verticillioides_7600_3_proteins.fasta	14188
Fusarium graminearum	CF	Fung	Asco	Sord	Plant path	YES	YES	Fusgr1_GeneCatalog_proteins_20110524.aa.fasta	13322
Fusarium oxysporum	CG	Fung	Asco	Sord	Plant path	NO	NO	Fusox1_GeneCatalog_proteins_20110522.aa.fasta	17708
Gaeumannomyces graminis	CO	Fung	Asco	Sord	Plant path	YES	YES	gaeumannomyces_graminis_var._tritici_r3-111a-1_1_proteins.fasta	14650
Magnaporthe oryzae	CP	Fung	Asco	Sord	Plant path	YES	YES	magnaporthe_oryzae_70-15_8_proteins.fasta	12991
Magnaporthe poae	CQ	Fung	Asco	Sord	Plant path	YES	NO	magnaporthe_poae_atcc_64411_1_proteins.fasta	12329
Magnaporthe grisea	CR	Fung	Asco	Sord	Plant path	YES	YES	magnaporthe_grisea__m._oryzae__70-15_6_proteins.fasta	11054
Magnaporthe grisea	CS	Fung	Asco	Sord	Plant path	YES	YES	Maggr1_GeneCatalog_proteins_20110524.aa.fasta	11054
Nectria haematococca	CY	Fung	Asco	Sord	Plant path	NO	NO	Necha2_best_proteins.fasta	15707
Neurospora crassa	CZ	Fung	Asco	Sord	Saprophytic			neurospora_crassa_or74a__finished__10_proteins.fasta	9907
Neurospora crassa	DA	Fung	Asco	Sord	Saprophytic			Neurospora_crassa.proteins.fasta	9907
Neurospora discreta	DB	Fung	Asco	Sord	Saprophytic			Ndiscreta.FilteredModels2.proteins.fasta	9948
Neurospora tetrasperma	DC	Fung	Asco	Sord	Saprophytic			N.tetrasperma_matA_v2_FilteredModels.proteins.fasta	10380
Neurospora tetrasperma	DD	Fung	Asco	Sord	Saprophytic			Ntetrasperma_mata.FilteredModels1.proteins.fasta	11192
Sporotrichum thermophile	EF	Fung	Asco	Sord	Saprophytic			Spoth2_GeneCatalog_proteins_20101221.aa.fasta	9110
Thielavia terrestris	EI	Fung	Asco	Sord	Saprophytic			Thite2_GeneCatalog_proteins_20101221.aa.fasta	9813
Trichoderma atroviride	EJ	Fung	Asco	Sord	Saprophytic			Tatroviridev2_FrozenGeneCatalog_20100319.proteins.fasta	11863
Trichoderma reesei	EK	Fung	Asco	Sord	Saprophytic			TrireRUTC30_1_GeneCatalog_proteins_20110526.aa.fasta	9852
Trichoderma reesei	EL	Fung	Asco	Sord	Saprophytic			TreeseiV2_FilteredModelsv2.0.proteins.fasta	9129
Trichoderma reesei	EM	Fung	Asco	Sord	Saprophytic			TreeseiV2_FrozenGeneCatalog20081022.proteins.fasta	9143
Trichoderma virens	EN	Fung	Asco	Sord	Saprophytic / animal path			Tvirens_v2.FrozenGeneCatalog_20100318.proteins.fasta	12427
Verticillium dahliae	ES	Fung	Asco	Sord	Plant path	NO	NO	Verda1_GeneCatalog_proteins_20110524.aa.fasta	10535
verticillium albo-atrum	ET	Fung	Asco	Sord	Plant path	NO	NO	verticillium_albo-atrum_vams.102_1_proteins.fasta	10220
Verticillium dahliae	EU	Fung	Asco	Sord	Plant path	NO	NO	verticillium_dahliae_vdls.17_1_proteins.fasta	10535
Ustilago maydis	EQ	Fung	Basid	Ustil	Plant path	YES	NO	Ustilago_maydis.proteins.fasta	6522
Ustilago maydis	ER	Fung	Basid	Ustil	Plant path	YES	NO	ustilago_maydis_1_proteins.fasta	6522
Batrachochytrium dendrobatidis	AL	Fung	Chytrid		Saprophytic / animal path			batrachochytrium_dendrobatidis_1_proteins.fasta	8818
Batrachochytrium dendrobatidis	AM	Fung	Chytrid		Saprophytic / animal path			Batde5_best_proteins.fasta	8732
Meloidogyne hapla	CT	Animalia	Nemat		Plant path	NO	NO	Meloidogyne_hapla.fasta	13072
Meloidogyne incognita	CU	Animalia	Nemat		Plant path	NO	NO	Meloidogyne_incognita.fasta	20359
Allomyces macrogynus	DE	Fung	Chytrid		Saprophytic	NO	NO	allomyces_macrogynus_atcc_38327_3_proteins.fasta	17600
Spizellomyces punctatus	DF	Fung	Chytrid		Saprophytic			spizellomyces_punctatus_daom_br117_1_proteins.fasta	8804
Rhizopus oryzae	DR	Fung	Mucor		Saprophytic			rhizopus_oryzae_3_proteins.fasta	17459
