# Supplementary material for: Defining the Predicted Protein Secretome of the Fungal Wheat Leaf Pathogen Mycosphaerella graminicola
Source: PLoS One. 2012 Dec 7;7(12):e49904. doi: 10.1371/journal.pone.0049904 (PMC3517617; doi:10.1371/journal.pone.0049904)
Supplement: File S1 — List of all proteins used for analysis in this study. (XLSX) [file pone.0049904.s004.xlsx]

## Sheet: Legends and key to colour code
Supporting Information Legends
Tab 1. List of all 970 proteins found in the Stage 1 of the analysis.
Tab 2. List of the 556 proteins with WoLF PSORT ext > 17 in the Stage 2 of the analysis.
Tab 3. List of all 533 proteins with WoLF PSORT ext > 17 and start codon as methionine.
Tab 4. List of all 492 proteins with WoLF PSORT ext > 17, start codon as methionine and absence of transmembrane domains.
Tab 5. List of all 321 secreted proteins with any function identified.
Tab 6. List of all 171 secreted proteins without any function identified.
Tab 7. List of secreted proteins with a role in polysaccharide degradation.
Tab 8. List of secreted proteins with a role in plant cell wall degradation (PCWD).
Tab 9. List of secreted proteins with a role in fungal cell wall modification.
Tab 10. List of all 94 secreted proteins with at least six cysteines and no function identified.
Tab 11. List of all 22 secreted proteins with no function identified and at least 10% of its amino acids as cysteines and less than 200 amino acids in length.
Tab 12. List of all 50 secreted proteins with no function identified and at least 5% of its amino acids as cysteines and less than 200 amino acids in length.
Tab 13. Number of proteins from the Mycosphaerella graminicola secretome with other homologues found in other species (<e-5).
Tab 14. Table with BLASTP results for the secretome against all datasets of 80 species.
Tab 15. Table with secreted proteins from Mycosphaerella graminicola with presence (1) or absence (0) of homologues in other species (cutoffs of E value <10−5).
Tab 16. List of all 85 secreted proteins only found in Mycosphaerella graminicola as compared to other species (cutoffs of E value <10−5).
Tab 17. Details of all 85 secreted proteins only found in Mycosphaerella graminicola.
Tab 18. Table with number of unique homologues found in all datasets of 91species including Mycosphaerella graminicola (cutoffs of E value <10−5).
Tab 19. Table with the 171 genes with no annotation in the secretome and gene copy number in all other 18 other Dothideomycete species (cutoffs of E value <10−5).
Tab 20. Table with EST support for secreted proteins from Mycosphaerella graminicola found in plant infection and in vitro culture based libraries.
Tab 21. Table with number of unique homologues found in all datasets of 91species including Mycosphaerella graminicola (cutoffs of E value <10−40).
Tab 22. Table with number of unique homologues found in all datasets of 91species including Mycosphaerella graminicola (cutoffs of E value <10−100).
Tab 23. Additional information on the experimentally verified secreted proteins related to pathogenicity and virulence, present in other plant pathogenic fungi.
Key to colours highlighting particular proteins in the Supplementary tables (with publication reference)
	a LysM domain effector homologue of Cladosporium fulvum ECP6 (Marshall et al., 2011 Plant Physiology v156 p756)
	homologues of Cladosporium fulvum ECP2 protein (Stergiopoulos et al., 2010 PNAS v107 p7610)
	a homologue of the Necrosis and Ethylene inducing Protein family (Motteram et al., 2009 Mol. Plant-Microbe Interact v22 p790)
XXXXX	a member of the M. gramincola Tandem Repeat Protein family (MgTRPs- Rudd et al., 2010 Fungal Genet. Biol. v47 p19)

## Sheet: Tab 1 - Total secretome = 970
#id-JGI	name-JGI	effector homologues	chrom	posn	strand	frozen	filtered	introns	secreted	gpi	aa1	prelen	siglen	maturelen	numcs	%C	TMs	TMpos	RADAR	WoLFPSORT	[HK]DEL	bipartite_NLS	NES	PFAM	interpro	KOG	CDD	jgi-domains	jgi-go_info	jgi-kog_info	ecNum	definition	catalyticActivity	cofactors	associatedDiseases	pathway	pathway_class	pathway_type
105487	estExt_fgenesh1_kg.C_chr_80182	Mg1LysM	8	1261560-1262312	+	froz	filt	3	Y	-	M	97	18	79	4	5.06	0	--	-	extr=23	-	-	0	-	IPR002482	-	-	Y	Y	N	-	-	-	-	-	-	-	-
111221	estExt_fgenesh1_pg.C_chr_110126	Mg3LysM	11	505087-506095	-	froz	filt	1	Y	-	M	232	16	216	9	4.17	0	--	3	extr=23	-	-	0	PF01476	IPR002482	-	PRK06347,PRK10783,cd00118,smart00257	Y	Y	N	-	-	-	-	-	-	-	-
104404	estExt_fgenesh1_kg.C_chr_50082	MgECP2	5	684945-685845	+	froz	filt	1	Y	-	M	179	19	160	4	2.5	0	--	2	extr=27	-	-	0	-	-	-	-	N	N	N	-	-	-	-	-	-	-	-
107904	estExt_fgenesh1_pg.C_chr_20189	MgECP2-2	2	794806-795692	-	froz	filt	0	Y	-	M	170	21	149	6	4.03	0	--	2	extr=26	-	-	0	-	-	-	-	N	N	N	-	-	-	-	-	-	-	-
111636	estExt_fgenesh1_pg.C_chr_130126	MgECP2-3	13	513838-514435	+	froz	filt	0	Y	-	M	159	21	138	4	2.9	0	--	2	extr=27	-	-	0	-	-	-	-	N	N	N	-	-	-	-	-	-	-	-
88451	fgenesh1_pm.C_chr_13000083	MgNLP	13	661521-662343	-	froz	filt	2	Y	-	M	237	16	221	2	0.9	0	--	2	extr=27	-	-	0	PF05630	IPR008701	-	-	Y	N	N	-	-	-	-	-	-	-	-
103091	estExt_fgenesh1_kg.C_chr_20101	MgTRP1	2	828240-828840	-	froz	filt	3	Y	-	M	82	19	63	1	1.59	0	--	2	extr=21	-	-	0	-	-	-	-	N	N	N	-	-	-	-	-	-	-	-
95123	fgenesh1_pg.C_chr_8000258	MgTRP10	8	1040565-1041223	+	froz	filt	1	-	Y	M	198	18	180	4	2.22	1	175--197	3	extr=27	-	-	0	-	-	KOG2044	PRK12678	N	N	Y	-	-	-	-	-	-	-	-
71216	estExt_Genewise1Plus.C_chr_40957	MgTRP11	4	1705813-1706713	+	froz	filt	1	Y	-	M	196	20	176	0	0	0	--	9	cyto_nucl=11	-	-	0	-	-	-	-	N	N	N	-	-	-	-	-	-	-	-
110066	estExt_fgenesh1_pg.C_chr_70055	MgTRP12	7	272876-273952	-	froz	filt	0	Y	-	M	358	24	334	16	4.79	0	--	6	extr=10	-	49--63	0	-	-	-	-	N	N	N	-	-	-	-	-	-	-	-
94526	fgenesh1_pg.C_chr_7000329	MgTRP13	7	1320362-1320936	-	froz	filt	1	Y	-	M	174	18	156	0	0	0	--	5	extr=9	-	-	0	-	-	-	-	N	N	N	-	-	-	-	-	-	-	-
106452	estExt_fgenesh1_kg.C_chr_130019	MgTRP14	13	194500-195930	+	froz	filt	0	-	Y	M	360	16	344	14	4.07	0	--	4	extr=24	-	-	0	-	-	KOG3514	PRK12270	N	N	Y	6.3.2.-	Acid--D-amino-acid ligases (peptide synthases).	\N	\N	\N	Ubiquinone biosynthesis	Metabolism of Cofactors and Vitamins	METABOLIC
106780	estExt_fgenesh1_pg.C_chr_10123	MgTRP15	1	577499-578981	+	froz	filt	0	-	Y	M	476	18	458	30	6.55	0	--	6	extr=23	-	-	0	-	-	-	-	N	N	Y	-	-	-	-	-	-	-	-
89811	fgenesh1_pg.C_chr_1001228	MgTRP16	1	4226248-4227408	-	froz	filt	4	Y	-	M	214	19	195	0	0	0	--	2	extr=26	-	-	0	-	-	-	-	N	N	Y	-	-	-	-	-	-	-	-
107758	estExt_fgenesh1_pg.C_chr_11625	MgTRP18	1	5652012-5653092	+	froz	filt	1	Y	-	M	269	18	251	2	0.8	0	--	11	mito=11.5	-	-	0	-	-	-	-	N	N	Y	-	-	-	-	-	-	-	-
91704	fgenesh1_pg.C_chr_3000414	MgTRP19	3	1704614-1705069	+	froz	filt	0	Y	-	M	151	20	131	0	0	0	--	4	extr=17	-	-	0	-	-	-	-	N	N	N	-	-	-	-	-	-	-	-
108064	estExt_fgenesh1_pg.C_chr_20439	MgTRP2	2	1799801-1800730	-	froz	filt	3	-	Y	M	203	17	186	0	0	0	--	4	extr=23	-	-	0	-	-	-	-	N	N	Y	-	-	-	-	-	-	-	-
111203	estExt_fgenesh1_pg.C_chr_110094	MgTRP20	11	379360-380489	-	froz	filt	0	Y	-	M	154	20	134	6	4.48	0	--	3	cyto=12	-	-	0	-	-	-	-	N	N	N	-	-	-	-	-	-	-	-
97034	fgenesh1_pg.C_chr_12000166	MgTRP21	12	695116-695586	-	froz	filt	2	Y	-	M	117	18	99	2	2.02	0	--	2	cyto=15.5	-	-	1	-	-	-	-	N	N	N	-	-	-	-	-	-	-	-
109991	estExt_fgenesh1_pg.C_chr_60500	MgTRP22	6	2300836-2302020	+	froz	filt	0	Y	-	M	235	20	215	0	0	0	--	6	nucl=16.5	-	99--113	0	-	-	-	-	N	N	N	-	-	-	-	-	-	-	-
94108	fgenesh1_pg.C_chr_6000508	MgTRP23	6	2308012-2308890	+	froz	filt	0	Y	-	M	292	20	272	16	5.88	1	7--29	8	mito=12	-	-	0	-	-	-	-	N	N	N	-	-	-	-	-	-	-	-
90776	fgenesh1_pg.C_chr_2000466	MgTRP3	2	1922554-1923338	+	froz	filt	1	Y	-	M	242	21	221	0	0	0	--	7	extr=5	-	-	0	-	-	-	-	N	N	Y	-	-	-	-	-	-	-	-
95478	fgenesh1_pg.C_chr_9000002	MgTRP5	9	31928-32638	+	froz	filt	0	Y	-	M	236	18	218	0	0	0	--	7	extr=8	-	-	0	-	-	-	-	N	N	N	-	-	-	-	-	-	-	-
110887	estExt_fgenesh1_pg.C_chr_90481	MgTRP6	9	1975470-1976460	+	froz	filt	2	Y	-	M	283	19	264	13	4.92	0	--	7	extr=13	-	-	0	-	-	-	-	N	N	N	-	-	-	-	-	-	-	-
93741	fgenesh1_pg.C_chr_6000141	MgTRP7	6	722058-722592	-	froz	filt	1	Y	-	M	159	17	142	0	0	0	--	4	cyto=9	-	-	0	-	-	-	-	N	N	N	-	-	-	-	-	-	-	-
93958	fgenesh1_pg.C_chr_6000358	MgTRP8	6	1553737-1554477	+	froz	filt	0	Y	-	M	246	25	221	0	0	0	--	5	extr=9	-	-	0	-	-	-	-	N	N	Y	-	-	-	-	-	-	-	-
94065	fgenesh1_pg.C_chr_6000465	MgTRP9	6	1990792-1991433	+	froz	filt	0	Y	-	M	213	20	193	0	0	0	--	9	E.R.=7	-	-	0	-	-	-	-	N	N	Y	-	-	-	-	-	-	-	-
105394	estExt_fgenesh1_kg.C_chr_80085		8	843517-843978	-	froz	filt	0	Y	-	M	85	13	72	1	1.39	0	--	-	cysk=10	-	-	0	-	-	-	-	N	N	N	-	-	-	-	-	-	-	-
100095	estExt_fgenesh1_pm.C_chr_50023		5	247712-250551	-	froz	filt	1	Y	-	M	558	16	542	13	2.4	0	--	2	cysk=11	-	-	0	PF00156,PF00310	IPR000836,IPR000583,IPR005854,IPR002375	KOG0572,KOG1268	COG0034,COG0367,COG0449,PRK00331,PRK05793,PRK06388,PRK06781,PRK07272,PRK07349,PRK07631,PRK07847,PRK08341,PRK08525,PRK09123,PRK09246,PTZ00295,TIGR01134,TIGR01135,cd00352,cd00712,cd00714,cd00715,cd01907,cd01908	Y	Y	Y	2.4.2.14	Amidophosphoribosyltransferase.	5-phospho-beta-D-ribosylamine + diphosphate + L-glutamate = L-glutamine + 5-phospho-alpha-D-ribose 1-diphosphate + H(2)O.	\N	\N	Glutamate metabolism	Amino Acid Metabolism	METABOLIC
22487	gw1.2.1401.1		2	1719958-1721609	+	froz	filt	2	Y	-	L	494	19	475	6	1.26	0	--	2	cysk=13	-	-	2	-	-	-	-	N	N	N	-	-	-	-	-	-	-	-
59987	estExt_Genewise1.C_chr_60692		6	1327853-1329223	+	froz	filt	5	Y	-	M	183	21	162	3	1.85	0	--	2	cysk=18	-	-	0	PF00025,PF00071,PF01926,PF08477,PF09439	IPR006689,IPR001806,IPR003577,IPR003579,IPR006688,IPR006687,IPR005225	KOG0070,KOG0071,KOG0072,KOG0073,KOG0074,KOG0075,KOG0076,KOG0077,KOG0078,KOG0079,KOG0080,KOG0081,KOG0083,KOG0084,KOG0086,KOG0087,KOG0088,KOG0090,KOG0091,KOG0092,KOG0093,KOG0094,KOG0095,KOG0098,KOG0393,KOG0394,KOG0395,KOG1673,KOG4252,KOG4423	COG1100,COG2229,PTZ00133,TIGR00231,cd00154,cd00157,cd00876,cd00878,cd00879,cd00880,cd00882,cd01860,cd01861,cd01862,cd01863,cd01864,cd01865,cd01867,cd01868,cd01869,cd04105,cd04106,cd04107,cd04108,cd04109,cd04110,cd04111,cd04112,cd04113,cd04114,cd04115,cd04116,cd04117,cd04118,cd04119,cd04120,cd04123,cd04125,cd04126,cd04127,cd04128,cd04149,cd04150,cd04151,cd04152,cd04153,cd04154,cd04155,cd04156,cd04…	Y	Y	Y	-	-	-	-	-	-	-	-
18721	gw1.3.907.1		3	887799-888232	-	froz	filt	1	Y	-	F	124	17	107	1	0.93	0	--	-	cysk=19	-	-	0	-	IPR000223,IPR006198	KOG0171,KOG1568	TIGR02227,TIGR02754,cd06462,cd06530	Y	Y	Y	3.4.99.-	Endopeptidases of unknown catalytic mechanism.	\N	\N	\N	Type II secretion system	SORTING AND DEGRADATION	REGULATORY
95579	fgenesh1_pg.C_chr_9000103		9	465730-466430	-	froz	filt	3	Y	-	M	122	18	104	7	6.73	0	--	-	cysk=21	-	-	1	-	-	-	-	N	N	N	-	-	-	-	-	-	-	-
109370	estExt_fgenesh1_pg.C_chr_50092		5	466783-468300	-	froz	filt	2	Y	-	M	252	20	232	0	0	0	--	2	cysk=6	-	-	1	-	-	-	-	N	N	N	-	-	-	-	-	-	-	-
78786	fgenesh1_kg.C_chr_1000733		1	3793465-3794370	+	froz	filt	2	Y	-	M	189	17	172	2	1.16	0	--	-	cysk=7	-	-	0	PF00025,PF01926,PF09439	IPR006689,IPR006688,IPR006687,IPR005225	KOG0070,KOG0071,KOG0072,KOG0073,KOG0074,KOG0075,KOG0076,KOG0077,KOG0082,KOG0090	COG1100,COG2229,PTZ00133,TIGR00231,cd00878,cd00879,cd00882,cd04105,cd04149,cd04150,cd04151,cd04152,cd04153,cd04154,cd04155,cd04156,cd04157,cd04158,cd04159,cd04160,cd04161,cd04162,smart00177,smart00178	Y	Y	Y	-	-	-	-	-	-	-	-
68144	estExt_Genewise1Plus.C_chr_20807		2	1334602-1335960	+	froz	filt	1	Y	-	M	431	18	413	1	0.24	0	--	2	cyto_nucl=9.833	-	-	1	-	-	KOG4129	COG1227,PRK05427	N	N	Y	3.6.1.11	Exopolyphosphatase.	{Polyphosphate}(N) + H(2)O = {polyphosphate}(N-1) + phosphate.	\N	\N	Purine metabolism	Nucleotide Metabolism	METABOLIC
94461	fgenesh1_pg.C_chr_7000264		7	1092919-1096867	-	froz	filt	8	Y	-	M	708	19	689	3	0.44	0	--	3	cyto=10	-	-	1	-	IPR002086	-	-	Y	N	Y	-	-	-	-	-	-	-	-
110463	estExt_fgenesh1_pg.C_chr_80311		8	1186606-1187880	-	froz	filt	0	Y	-	M	424	25	399	6	1.5	0	--	2	cyto=10	-	350--364	0	PF05460	-	-	-	N	N	N	-	-	-	-	-	-	-	-
22011	gw1.2.1344.1		2	1409708-1411225	-	froz	filt	0	Y	-	L	506	23	483	11	2.28	0	--	-	cyto=10	-	-	0	PF00443	IPR001394	KOG1863,KOG1864,KOG1865,KOG1866,KOG1867,KOG1868,KOG1870,KOG1873	COG5533,COG5560,cd02257,cd02657,cd02658,cd02659,cd02660,cd02661,cd02662,cd02663,cd02666,cd02667,cd02668,cd02673,cd02674	Y	Y	Y	3.1.2.15	Ubiquitin thiolesterase.	Ubiquitin C-terminal thiolester + H(2)O = ubiquitin + a thiol.	\N	\N	\N	\N	\N
41898	e_gw1.5.1302.1		5	2790680-2791709	+	froz	filt	2	Y	-	M	312	22	290	3	1.03	0	--	2	cyto=10	-	-	0	PF07992	IPR001327,IPR001100,IPR003042,IPR000103	-	COG0492,COG1249,COG3634,TIGR01292	Y	Y	N	-	-	-	-	-	-	-	-
97649	fgenesh1_pg.C_chr_15000033		15	287016-287746	-	froz	filt	1	Y	-	M	191	20	171	7	4.09	0	--	3	cyto=10	-	-	1	-	-	-	-	N	N	N	-	-	-	-	-	-	-	-
92993	fgenesh1_pg.C_chr_5000067		5	374880-376466	+	froz	filt	4	Y	-	M	230	17	213	6	2.82	0	--	2	cyto=10	-	-	0	-	-	-	-	N	N	N	-	-	-	-	-	-	-	-
66746	estExt_Genewise1Plus.C_chr_12695		1	4043796-4044629	-	froz	filt	2	Y	-	M	90	25	65	0	0	1	7--29	-	cyto=10	-	-	0	PF05680	-	-	-	N	N	N	-	-	-	-	-	-	-	-
84191	fgenesh1_pm.C_chr_1000901		1	5026169-5026330	+	froz	filt	0	Y	-	M	53	18	35	2	5.71	0	--	-	cyto=10	-	-	0	-	IPR001412	-	-	Y	Y	N	-	-	-	-	-	-	-	-
62256	estExt_Genewise1.C_chr_90338		9	734000-734776	-	froz	filt	1	Y	-	M	203	18	185	0	0	0	--	2	cyto=10	-	-	0	-	IPR002048	-	-	Y	Y	N	-	-	-	-	-	-	-	-
58567	estExt_Genewise1.C_chr_50018		5	94206-95180	-	froz	filt	0	Y	-	M	251	26	225	2	0.89	0	--	2	cyto=10	-	-	0	PF00106,PF08659	IPR002198,IPR002347	KOG0725,KOG1014,KOG1199,KOG1200,KOG1201,KOG1204,KOG1205,KOG1207,KOG1208,KOG1209,KOG1210,KOG1478,KOG1610,KOG1611,KOG4169	COG0300,COG1028,COG3967,COG4221,PRK05557,PRK05565,PRK05650,PRK05653,PRK05693,PRK05717,PRK05786,PRK05854,PRK05855,PRK05866,PRK05867,PRK05872,PRK05875,PRK05876,PRK05993,PRK06057,PRK06077,PRK06113,PRK06114,PRK06123,PRK06124,PRK06125,PRK06128,PRK06138,PRK06139,PRK06171,PRK06172,PRK06179,PRK06180,PRK06181,PRK06182,PRK06194,PRK06196,PRK06197,PRK06198,PRK06200,PRK06398,PRK06463,PRK06482,PRK06483,PRK0648…	Y	Y	Y	1.-.-.-	Oxidoreductases.	\N	\N	\N	\N	\N	\N
97162	fgenesh1_pg.C_chr_12000294		12	1135826-1137955	-	froz	filt	3	Y	-	M	410	42	368	9	2.45	1	27--49	3	cyto=10.5	-	-	0	-	-	-	-	N	N	N	-	-	-	-	-	-	-	-
86618	fgenesh1_pm.C_chr_6000297		6	1998878-2005728	+	froz	filt	7	Y	-	M	1415	21	1394	7	0.5	0	--	3	cyto=11	-	-	5	PF06427	IPR009448	KOG1879	cd00505,cd04194,cd06432	Y	Y	Y	2.4.1.-	Hexosyltransferases.	\N	\N	\N	N-Glycans biosynthesis	Metabolism of Complex Carbohydrates	METABOLIC
104658	estExt_fgenesh1_kg.C_chr_50346		5	2437984-2438840	-	-	filt	0	Y	-	M	254	16	238	5	2.1	0	--	2	cyto=11	-	-	0	-	-	-	COG5309	N	N	Y	-	-	-	-	-	-	-	-
92136	fgenesh1_pg.C_chr_3000846		3	3203515-3203999	-	froz	filt	1	Y	-	M	117	20	97	3	3.09	0	--	-	cyto=11	-	-	0	-	-	-	-	N	N	N	-	-	-	-	-	-	-	-
77799	estExt_Genewise1Plus.C_chr_130276		13	506016-507563	+	froz	filt	0	Y	-	M	515	22	493	6	1.22	0	--	3	cyto=11	-	-	0	PF02225,PF04389	IPR003137,IPR007484	KOG2194,KOG2195	COG2234,cd00538,cd02123,cd02126,cd02127,cd02130,cd02133,cd04816,cd04818	Y	Y	Y	3.4.11.-	Aminopeptidases.	\N	\N	\N	\N	\N	\N
95596	fgenesh1_pg.C_chr_9000120		9	527146-527652	-	froz	filt	0	Y	-	M	168	27	141	0	0	1	7--29	3	cyto=11	-	-	0	-	-	-	-	N	N	N	-	-	-	-	-	-	-	-
85996	fgenesh1_pm.C_chr_5000081		5	723078-724602	+	froz	filt	1	Y	-	M	490	23	467	4	0.86	0	--	2	cyto=11	-	-	0	-	-	-	-	N	N	N	-	-	-	-	-	-	-	-
104009	estExt_fgenesh1_kg.C_chr_40032		4	369184-370799	+	froz	filt	0	Y	-	M	483	15	468	0	0	0	--	2	cyto=11.5	-	-	0	PF02469	IPR000782	KOG1437	COG2335,smart00554	Y	N	Y	-	-	-	-	-	-	-	-
37591	e_gw1.2.2301.1		2	2176290-2177021	+	froz	filt	0	Y	-	A	243	17	226	3	1.33	0	--	2	cyto=12	-	-	0	-	-	-	-	N	N	N	-	-	-	-	-	-	-	-
44640	e_gw1.7.728.1		7	830922-832545	+	froz	filt	1	Y	-	M	523	31	492	8	1.63	1	12--34	3	cyto=12	-	253--267	0	PF00067	IPR002403,IPR001128	KOG0156,KOG0157,KOG0158,KOG0159,KOG0684	COG2124	Y	Y	Y	-	-	-	-	-	-	-	-
45102	e_gw1.7.825.1		7	1471476-1472754	+	froz	filt	1	Y	-	M	407	20	387	0	0	0	--	2	cyto=12.5	-	-	0	PF01546,PF07687	IPR002933	KOG2275	COG0624,COG1473,PRK00466,PRK04443,PRK05111,PRK06133,PRK06837,PRK06915,PRK07338,PRK07473,PRK07522,PRK07906,PRK08588,PRK08596,PRK08651,PRK08652,PRK08737,PRK13004,PRK13007,PRK13013,PRK13983,TIGR01246,TIGR01880,TIGR01883,TIGR01892,TIGR01900,TIGR01902,TIGR01910,TIGR03320,TIGR03526	Y	Y	Y	3.5.1.16	Acetylornithine deacetylase.	N2-acetyl-L-ornithine + H(2)O = acetate + L-ornithine.	\N	\N	Urea cycle and metabolism of amino groups	Amino Acid Metabolism	METABOLIC
31813	e_gw1.1.1795.1		1	2087592-2087976	-	froz	filt	1	Y	-	M	110	17	93	2	2.15	0	--	-	cyto=13	-	-	0	PF07876	-	-	-	N	N	N	-	-	-	-	-	-	-	-
111676	estExt_fgenesh1_pg.C_chr_130200		13	749508-750554	+	froz	filt	1	Y	-	M	205	18	187	8	4.28	0	--	-	cyto=13	-	-	0	-	-	-	-	N	N	N	-	-	-	-	-	-	-	-
58400	estExt_Genewise1.C_chr_41366		4	2384623-2386087	-	froz	filt	0	Y	-	M	456	21	435	6	1.38	0	--	4	cyto=14.5	-	-	0	PF00085	IPR006662,IPR006663	KOG0190,KOG0191,KOG0907,KOG0910,KOG0912,KOG1731,KOG4277	COG3118,PRK09381,PRK10996,PTZ00102,TIGR01068,TIGR01126,TIGR01130,cd01659,cd02947,cd02961,cd02992,cd02993,cd02994,cd02995,cd02996,cd02997,cd02998,cd03000,cd03001,cd03002,cd03003,cd03004,cd03005	Y	Y	Y	5.3.4.1	Protein disulfide isomerase.	Rearrangement of both intrachain and interchain disulfide bonds in proteins to form the native structures.	\N	\N	\N	\N	\N
95620	fgenesh1_pg.C_chr_9000144		9	653377-653834	-	froz	filt	1	Y	-	M	124	20	104	5	4.81	0	--	-	cyto=15	-	-	0	-	-	-	-	N	N	N	-	-	-	-	-	-	-	-
49571	e_gw1.11.213.1		11	1200214-1201885	-	froz	filt	1	Y	-	M	541	18	523	1	0.19	0	--	2	cyto=16	-	-	1	PF00246	IPR000834	-	cd00596,cd03857,cd06231,cd06239,cd06241,cd06242,cd06243,smart00631	Y	Y	N	-	-	-	-	-	-	-	-
72138	estExt_Genewise1Plus.C_chr_50684		5	1287999-1288716	+	froz	filt	1	Y	-	M	178	18	160	4	2.5	0	--	-	cyto=16.5	-	-	0	PF02221	IPR003172	KOG4680	cd00912,cd00917,smart00737	Y	N	Y	-	-	-	-	-	-	-	-
18895	gw1.9.527.1		9	1113361-1113913	+	froz	filt	1	Y	-	I	163	22	141	2	1.42	1	5--25	-	cyto=17.5	-	-	0	PF02064	IPR002056	KOG4056	TIGR00985	Y	Y	Y	-	-	-	-	-	-	-	-
70266	estExt_Genewise1Plus.C_chr_31638		3	2699271-2700298	+	froz	filt	0	Y	-	M	315	17	298	5	1.68	0	--	2	cyto=19	-	-	1	PF01073,PF01370	-	KOG0747,KOG1371,KOG1430,KOG1502,KOG2774	COG0451,COG1087,COG1091,TIGR01179,TIGR02197,TIGR03466	N	N	Y	1.1.1.103	L-threonine 3-dehydrogenase.	L-threonine + NAD(+) = L-2-amino-3-oxobutanoate + NADH.	\N	\N	Glycine, serine and threonine metabolism	Amino Acid Metabolism	METABOLIC
91396	fgenesh1_pg.C_chr_3000106		3	433220-433933	-	froz	filt	0	Y	-	M	237	30	207	1	0.48	0	--	3	cyto=19	-	-	0	-	-	-	-	N	N	N	-	-	-	-	-	-	-	-
94819	fgenesh1_pg.C_chr_7000622		7	2425321-2426094	-	froz	filt	0	Y	-	M	257	20	237	2	0.84	0	--	2	cyto=21	-	-	1	-	-	-	-	N	N	N	-	-	-	-	-	-	-	-
100167	estExt_fgenesh1_pm.C_chr_50110		5	857034-857796	+	froz	filt	1	Y	-	M	142	19	123	2	1.63	0	--	-	cyto=21	-	-	0	PF00254	IPR001179,IPR000886,NULL	KOG0543,KOG0544,KOG0549,KOG0552	COG0545,COG1047,PRK10902,PRK11570	Y	Y	Y	5.2.1.8	Peptidylprolyl isomerase.	Peptidylproline (omega=180) = peptidylproline (omega=0).	\N	\N	\N	\N	\N
98411	estExt_fgenesh1_pm.C_chr_10374		1	2350496-2352710	-	froz	filt	1	Y	-	M	513	24	489	7	1.43	0	--	2	cyto=5.5	-	-	0	PF00067	IPR001128,IPR002401	KOG0156,KOG0157,KOG0158,KOG0159,KOG0684	COG2124	Y	Y	Y	-	-	-	-	-	-	-	-
93152	fgenesh1_pg.C_chr_5000226		5	1034363-1037329	+	froz	filt	0	Y	-	M	988	27	961	10	1.04	1	7--29	7	cyto=6.5	-	-	1	PF02463	-	KOG0161,KOG0612,KOG0980,KOG1144,KOG2002	TIGR02168	N	N	Y	-	-	-	-	-	-	-	-
117736	AAE_3072822_1		8	844794-845273	-	froz	-	0	Y	-	M	160	18	142	3	2.11	0	--	2	cyto=7	-	-	0	-	-	-	-	N	N	N	-	-	-	-	-	-	-	-
110759	estExt_fgenesh1_pg.C_chr_90253		9	1026152-1028201	-	froz	filt	1	Y	-	M	600	20	580	13	2.24	0	--	2	cyto=7.5	-	-	0	-	-	-	-	N	N	N	-	-	-	-	-	-	-	-
41684	e_gw1.5.463.1		5	764868-765915	-	froz	filt	1	Y	-	M	329	22	307	4	1.3	0	--	2	cyto=7.5	-	-	1	-	IPR004046,IPR002114	KOG0406	COG0625	Y	Y	N	-	-	-	-	-	-	-	-
35526	e_gw1.2.1669.1		2	228110-229432	-	froz	filt	1	Y	-	M	421	19	402	7	1.74	0	--	2	cyto=8	-	-	0	PF00891	IPR001077,IPR001601	KOG3178	-	Y	Y	Y	2.1.1.4	Acetylserotonin O-methyltransferase.	S-adenosyl-L-methionine + N-acetylserotonin = S-adenosyl-L- homocysteine + N-acetyl-5-methoxytryptamine.	\N	\N	Tryptophan metabolism	Amino Acid Metabolism	METABOLIC
96726	fgenesh1_pg.C_chr_11000289		11	1109284-1110395	+	froz	filt	2	Y	-	M	331	23	308	2	0.65	0	--	2	cyto=8.5	-	-	0	PF00106	IPR002347,IPR002198	KOG0725,KOG1014,KOG1200,KOG1201,KOG1205,KOG1207,KOG1208,KOG1209,KOG1210,KOG1478,KOG1610,KOG1611,KOG4169	COG0300,COG1028,COG3967,COG4221,PRK05557,PRK05565,PRK05653,PRK05854,PRK05855,PRK05866,PRK05872,PRK05875,PRK06057,PRK06113,PRK06124,PRK06125,PRK06138,PRK06139,PRK06171,PRK06179,PRK06181,PRK06182,PRK06196,PRK06197,PRK06198,PRK06463,PRK06500,PRK06523,PRK06701,PRK06841,PRK06914,PRK06935,PRK06949,PRK07035,PRK07041,PRK07060,PRK07062,PRK07067,PRK07109,PRK07201,PRK07231,PRK07326,PRK07453,PRK07523,PRK0757…	Y	Y	Y	1.1.1.-	With NAD(+) or NADP(+) as acceptor.	\N	\N	\N	Glycerolipid metabolism	Metabolism of Complex Lipids	METABOLIC
97527	fgenesh1_pg.C_chr_13000287		13	1118153-1121027	-	froz	filt	2	Y	-	M	749	25	724	9	1.24	0	--	5	cyto=8.5	-	-	0	PF03055	IPR004294	KOG1285	COG3670	Y	N	Y	-	-	-	-	-	-	-	-
89208	fgenesh1_pg.C_chr_1000625		1	2240080-2241156	-	froz	filt	0	Y	-	M	358	25	333	0	0	0	--	6	cyto=8.5	-	-	0	-	-	-	-	N	N	Y	-	-	-	-	-	-	-	-
36295	e_gw1.2.1462.1		2	718591-720340	+	froz	filt	4	Y	-	M	514	31	483	2	0.41	1	7--29	2	cyto=8.5	-	-	1	PF00067	IPR002401,IPR001128	KOG0156,KOG0157,KOG0158,KOG0159,KOG0684	COG2124	Y	Y	Y	1.14.14.1	Unspecific monooxygenase.	RH + reduced flavoprotein + O(2) = ROH + oxidized flavoprotein + H(2)O.	Heme-thiolate.	\N	gamma-Hexachlorocyclohexane degradation	Biodegradation of Xenobiotics	METABOLIC
47899	e_gw1.9.778.1		9	624651-626231	-	froz	filt	0	Y	-	M	526	19	507	3	0.59	0	--	3	cyto=9	-	-	1	PF03577	IPR005322	-	COG4690	Y	Y	N	-	-	-	-	-	-	-	-
110179	estExt_fgenesh1_pg.C_chr_70267		7	1110534-1112216	+	froz	filt	3	Y	-	M	452	37	415	5	1.2	1	7--29	2	extr=10	-	-	2	PF00067	IPR001128	KOG0156,KOG0157,KOG0158,KOG0159,KOG0684	COG2124	Y	Y	Y	-	-	-	-	-	-	-	-
105478	estExt_fgenesh1_kg.C_chr_80173		8	1214567-1215672	-	froz	filt	0	Y	-	M	135	25	110	7	6.36	0	--	2	extr=10	-	-	1	-	-	-	-	N	N	N	-	-	-	-	-	-	-	-
92221	fgenesh1_pg.C_chr_4000001		4	12877-13759	-	froz	filt	2	Y	-	M	193	15	178	0	0	0	--	2	extr=10	-	-	0	-	-	-	-	N	N	N	-	-	-	-	-	-	-	-
33192	e_gw1.1.1211.1		1	1522597-1523724	-	froz	filt	0	Y	-	M	375	30	345	5	1.45	1	7--26	-	extr=10	-	-	0	PF03473,PF03476	IPR005302,IPR005303	KOG2362	COG3217	Y	Y	Y	-	-	-	-	-	-	-	-
96497	fgenesh1_pg.C_chr_11000060		11	272173-277432	+	froz	filt	8	Y	-	M	1011	18	993	21	2.11	0	--	2	extr=10	-	-	2	-	IPR000886	-	-	Y	Y	N	-	-	-	-	-	-	-	-
89376	fgenesh1_pg.C_chr_1000793		1	2751898-2754178	+	froz	filt	3	Y	-	M	330	29	301	5	1.66	0	--	2	extr=10	-	-	1	-	-	-	-	N	N	N	-	-	-	-	-	-	-	-
69058	estExt_Genewise1Plus.C_chr_22090		2	3373475-3375760	+	froz	filt	3	Y	-	M	644	23	621	5	0.81	0	--	2	extr=10	-	-	2	-	IPR001810,IPR000408,IPR001128	-	-	Y	Y	Y	-	-	-	-	-	-	-	-
92209	fgenesh1_pg.C_chr_3000919		3	3429053-3430975	-	froz	filt	1	Y	-	M	590	15	575	6	1.04	0	--	3	extr=10	-	-	0	-	-	-	-	N	N	N	-	-	-	-	-	-	-	-
29317	gw1.1.3912.1		1	4112381-4112683	-	froz	filt	0	Y	-	Y	101	25	76	2	2.63	1	10--32	-	extr=10	-	-	0	-	-	-	-	N	N	N	-	-	-	-	-	-	-	-
102792	estExt_fgenesh1_kg.C_chr_10879		1	4512343-4513174	-	froz	filt	1	Y	-	M	114	19	95	8	8.42	0	--	2	extr=10	-	-	0	-	-	-	-	N	N	N	-	-	-	-	-	-	-	-
75366	estExt_Genewise1Plus.C_chr_90227		9	528297-529759	-	froz	filt	2	Y	-	M	445	34	411	4	0.97	1	12--34	2	extr=10	-	-	0	-	IPR002654	KOG4179	cd06532	Y	Y	Y	-	-	-	-	-	-	-	-
93045	fgenesh1_pg.C_chr_5000119		5	591292-592991	+	froz	filt	4	Y	-	M	231	87	144	10	6.94	1	65--87	2	extr=10	-	-	1	-	-	-	-	N	N	N	-	-	-	-	-	-	-	-
34026	e_gw1.1.651.1		1	5959664-5961363	+	froz	filt	1	Y	-	M	513	27	486	6	1.23	1	5--27	2	extr=10	-	-	0	PF00067	IPR001128,IPR002401,IPR000463	KOG0156,KOG0157,KOG0158,KOG0159,KOG0684	COG2124	Y	Y	Y	1.14.-.-	Acting on paired donors, with incorporation or reduction of	\N	\N	\N	Fluorene degradation	Biodegradation of Xenobiotics	METABOLIC
101885	estExt_fgenesh1_pm.C_chr_130091		13	708218-712077	+	froz	filt	1	Y	-	M	518	23	495	6	1.21	1	13--35	2	extr=10	-	-	1	PF00067	IPR001128,IPR002401,IPR000504	KOG0156,KOG0157,KOG0158,KOG0159,KOG0684	COG2124	Y	Y	Y	-	-	-	-	-	-	-	-
25795	gw1.2.1802.1		2	829846-830871	-	froz	filt	4	Y	-	R	268	25	243	5	2.06	1	7--26	2	extr=10	-	-	0	-	-	-	-	N	N	N	-	-	-	-	-	-	-	-
44796	e_gw1.7.583.1		7	1247668-1251210	-	froz	filt	1	Y	-	M	1169	31	1138	15	1.32	0	--	2	extr=11	-	-	1	PF00069,PF06479,PF07714	IPR000719,IPR010513,IPR001245,IPR002290,IPR006567,IPR008271	KOG0032,KOG0033,KOG0192,KOG0193,KOG0194,KOG0197,KOG0198,KOG0199,KOG0200,KOG0201,KOG0574,KOG0575,KOG0577,KOG0578,KOG0580,KOG0581,KOG0582,KOG0583,KOG0585,KOG0586,KOG0587,KOG0588,KOG0589,KOG0590,KOG0591,KOG0592,KOG0593,KOG0594,KOG0595,KOG0596,KOG0597,KOG0598,KOG0599,KOG0600,KOG0603,KOG0604,KOG0605,KOG0607,KOG0615,KOG0616,KOG0658,KOG0659,KOG0660,KOG0661,KOG0662,KOG0663,KOG0664,KOG0665,KOG0666,KOG0667…	COG0515,PTZ00263,PTZ00266,cd00180,cd00192,cd05033,cd05034,cd05036,cd05038,cd05039,cd05040,cd05041,cd05042,cd05045,cd05056,cd05060,cd05068,cd05084,cd05085,cd05122,cd05123,cd05572,cd05573,cd05574,cd05577,cd05578,cd05579,cd05580,cd05581,cd05582,cd05583,cd05584,cd05585,cd05600,cd05601,cd05604,cd05605,cd05606,cd05607,cd05608,cd05611,cd05612,cd05613,cd05630,cd05632,cd05633,cd06605,cd06606,cd06607,cd066…	Y	Y	Y	-	-	-	-	-	-	-	-
76546	estExt_Genewise1Plus.C_chr_100845		10	1294114-1295625	-	froz	filt	2	Y	-	M	459	34	425	8	1.88	1	13--32	2	extr=11	-	-	0	-	-	-	-	N	N	N	-	-	-	-	-	-	-	-
97792	fgenesh1_pg.C_chr_17000014		17	133789-135334	-	froz	filt	1	Y	-	M	232	25	207	0	0	0	--	2	extr=11	-	-	2	-	-	-	-	N	N	N	-	-	-	-	-	-	-	-
95833	fgenesh1_pg.C_chr_9000357		9	1375775-1376241	+	froz	filt	1	Y	-	M	124	25	99	2	2.02	0	--	2	extr=11	-	-	0	-	-	-	-	N	N	N	-	-	-	-	-	-	-	-
65399	estExt_Genewise1Plus.C_chr_10823		1	1540787-1541899	-	froz	filt	0	Y	-	M	370	20	350	2	0.57	1	2--24	2	extr=11	-	-	0	-	-	-	-	N	N	N	-	-	-	-	-	-	-	-
109137	estExt_fgenesh1_pg.C_chr_40369		4	1636648-1637355	+	froz	filt	1	Y	-	M	154	18	136	4	2.94	0	--	-	extr=11	-	-	0	-	-	-	-	N	N	N	-	-	-	-	-	-	-	-
110931	estExt_fgenesh1_pg.C_chr_100045		10	168686-172779	-	froz	filt	5	Y	-	M	826	22	804	16	1.99	0	--	2	extr=11	-	-	0	-	-	KOG4594	-	N	N	Y	-	-	-	-	-	-	-	-
46900	e_gw1.8.1346.1		8	1695321-1695738	+	froz	filt	1	Y	-	M	117	20	97	6	6.19	1	4--26	-	extr=11	-	-	1	-	-	-	-	N	N	N	-	-	-	-	-	-	-	-
92640	fgenesh1_pg.C_chr_4000420		4	1772175-1772699	+	froz	filt	2	Y	-	M	120	18	102	4	3.92	0	--	-	extr=11	-	-	0	-	-	-	-	N	N	N	-	-	-	-	-	-	-	-
90346	fgenesh1_pg.C_chr_2000036		2	184261-185028	+	froz	filt	2	Y	-	M	172	20	152	7	4.61	0	--	-	extr=11	-	-	1	-	-	-	-	N	N	N	-	-	-	-	-	-	-	-
70069	estExt_Genewise1Plus.C_chr_31342		3	2235852-2237573	+	froz	filt	4	Y	-	M	493	28	465	6	1.29	1	9--28	2	extr=11	-	-	1	PF00067	IPR001128,IPR002401	KOG0156,KOG0157,KOG0158,KOG0159,KOG0684	COG2124	Y	Y	Y	-	-	-	-	-	-	-	-
72541	estExt_Genewise1Plus.C_chr_51328		5	2320783-2323119	+	froz	filt	0	Y	-	M	716	20	696	8	1.15	0	--	3	extr=11	-	-	1	PF00085	IPR006662,IPR006663	KOG0190,KOG0191,KOG0907,KOG0908,KOG0910,KOG0912,KOG0913,KOG1731,KOG4277	COG3118,PRK09381,PRK10996,PTZ00102,TIGR00424,TIGR01068,TIGR01126,TIGR01130,cd01659,cd02947,cd02956,cd02961,cd02992,cd02993,cd02994,cd02995,cd02996,cd02997,cd02998,cd03000,cd03001,cd03002,cd03003,cd03004,cd03005	Y	Y	Y	5.3.4.1	Protein disulfide isomerase.	Rearrangement of both intrachain and interchain disulfide bonds in proteins to form the native structures.	\N	\N	\N	\N	\N
94851	fgenesh1_pg.C_chr_7000654		7	2550702-2552085	+	froz	filt	6	Y	-	M	133	17	116	1	0.86	0	--	-	extr=11	-	-	0	-	-	-	-	N	N	N	-	-	-	-	-	-	-	-
108197	estExt_fgenesh1_pg.C_chr_20665		2	2587150-2588609	-	froz	filt	0	-	Y	M	401	16	385	5	1.3	0	--	4	extr=11	-	-	0	-	IPR000583	KOG1268	COG0121,TIGR03442,cd00352,cd01908	Y	Y	Y	-	-	-	-	-	-	-	-
39717	e_gw1.3.1278.1		3	2896014-2897900	+	froz	filt	0	Y	-	M	628	37	591	5	0.85	1	12--31	2	extr=11	-	-	1	-	IPR006598	KOG2458	smart00672	Y	N	Y	-	-	-	-	-	-	-	-
38151	e_gw1.3.1462.1		3	306887-308908	+	froz	filt	7	Y	-	M	437	26	411	5	1.22	0	--	2	extr=11	-	-	3	PF00067	IPR001128,IPR002401	KOG0156,KOG0157,KOG0158,KOG0159,KOG0684	COG2124	Y	Y	Y	1.14.15.3	Alkane-1 monooxygenase.	Octane + reduced rubredoxin + O(2) = 1-octanol + oxidized rubredoxin + H(2)O.	\N	\N	Fatty acid metabolism	Lipid Metabolism	METABOLIC
91374	fgenesh1_pg.C_chr_3000084		3	308665-314726	-	froz	-	13	Y	-	M	1141	19	1122	45	4.01	0	--	12	extr=11	-	-	1	PF05109,PF05792,PF06933	-	KOG0260,KOG3514,KOG4157,KOG4701	COG3889	N	Y	N	3.2.1.3	Glucan 1,4-alpha-glucosidase.	Hydrolysis of terminal 1,4-linked alpha-D-glucose residues successively from non-reducing ends of the chains with release of beta-D-glucose.	\N	\N	Starch and sucrose metabolism	Metabolism of Complex Carbohydrates	METABOLIC
97829	fgenesh1_pg.C_chr_17000051		17	341334-342497	-	froz	filt	1	Y	-	M	148	16	132	4	3.03	0	--	-	extr=11	-	-	1	-	-	-	-	N	N	N	-	-	-	-	-	-	-	-
66828	estExt_Genewise1Plus.C_chr_12810		1	4184973-4185826	-	froz	filt	1	Y	-	M	146	14	132	2	1.52	0	--	-	extr=11	-	-	0	PF04099,PF04628	IPR007233	KOG3368,KOG3369	COG5122	Y	Y	Y	-	-	-	-	-	-	-	-
44362	e_gw1.6.1446.1		6	563217-564980	+	froz	filt	4	Y	-	M	514	30	484	6	1.24	1	7--29	2	extr=11	-	-	1	PF00067	IPR002403,IPR001128	KOG0156,KOG0157,KOG0158,KOG0159,KOG0684	COG2124	Y	Y	Y	1.14.14.1	Unspecific monooxygenase.	RH + reduced flavoprotein + O(2) = ROH + oxidized flavoprotein + H(2)O.	Heme-thiolate.	\N	gamma-Hexachlorocyclohexane degradation	Biodegradation of Xenobiotics	METABOLIC
35889	e_gw1.2.1704.1		2	756252-758446	-	froz	filt	1	Y	-	M	339	35	304	7	2.3	1	11--33	2	extr=11	-	-	0	-	-	-	-	N	N	N	-	-	-	-	-	-	-	-
94413	fgenesh1_pg.C_chr_7000216		7	896017-897013	+	froz	filt	1	Y	-	M	296	27	269	1	0.37	1	7--29	2	extr=11	-	-	0	-	-	-	-	N	N	N	-	-	-	-	-	-	-	-
91505	fgenesh1_pg.C_chr_3000215		3	947410-947766	+	froz	filt	0	Y	-	M	118	26	92	3	3.26	1	12--34	2	extr=11	-	-	0	-	-	-	-	N	N	N	-	-	-	-	-	-	-	-
90561	fgenesh1_pg.C_chr_2000251		2	1045245-1046984	-	froz	filt	4	Y	-	M	212	19	193	5	2.59	0	--	2	extr=12	-	-	0	-	-	-	-	N	N	N	-	-	-	-	-	-	-	-
96731	fgenesh1_pg.C_chr_11000294		11	1117188-1117508	+	froz	filt	0	Y	-	M	106	17	89	0	0	0	--	2	extr=12	-	-	0	-	-	-	-	N	N	N	-	-	-	-	-	-	-	-
95491	fgenesh1_pg.C_chr_9000015		9	127261-127691	+	froz	filt	2	Y	-	M	100	17	83	8	9.64	0	--	2	extr=12	-	-	0	PF06766	IPR010636	-	-	Y	Y	N	-	-	-	-	-	-	-	-
68128	estExt_Genewise1Plus.C_chr_20781		2	1295664-1297237	-	froz	filt	1	Y	-	M	501	15	486	7	1.44	1	7--29	2	extr=12	-	-	1	PF00067	IPR001128,IPR002401	KOG0156,KOG0157,KOG0158,KOG0159,KOG0684	COG2124	Y	Y	Y	1.14.14.1	Unspecific monooxygenase.	RH + reduced flavoprotein + O(2) = ROH + oxidized flavoprotein + H(2)O.	Heme-thiolate.	\N	gamma-Hexachlorocyclohexane degradation	Biodegradation of Xenobiotics	METABOLIC
77113	estExt_Genewise1Plus.C_chr_110834		11	1476457-1478013	+	froz	filt	3	Y	-	M	462	19	443	0	0	0	--	2	extr=12	-	-	0	PF00190,PF07883	IPR006045,IPR007113	-	COG2140,TIGR03404,smart00835	Y	Y	N	-	-	-	-	-	-	-	-
87244	fgenesh1_pm.C_chr_8000250		8	1501768-1502664	+	froz	filt	2	Y	-	M	257	31	226	0	0	1	12--34	2	extr=12	-	-	0	PF04573	IPR007653	KOG3372	PTZ00116	Y	Y	Y	3.4.-.-	Acting on peptide bonds (peptide hydrolases).	\N	\N	\N	Lysine degradation	Amino Acid Metabolism	METABOLIC
101835	estExt_fgenesh1_pm.C_chr_130014		13	165942-167518	-	froz	filt	2	Y	-	M	483	16	467	6	1.28	0	--	2	extr=12	-	-	0	-	-	-	-	N	N	N	-	-	-	-	-	-	-	-
94232	fgenesh1_pg.C_chr_7000035		7	181043-184455	-	froz	filt	6	Y	-	M	178	20	158	8	5.06	0	--	-	extr=12	-	-	0	-	-	-	-	N	N	N	-	-	-	-	-	-	-	-
95958	fgenesh1_pg.C_chr_9000482		9	1935437-1935838	+	froz	filt	0	Y	-	M	133	24	109	4	3.67	1	5--24	-	extr=12	-	-	0	-	-	-	-	N	N	N	-	-	-	-	-	-	-	-
94751	fgenesh1_pg.C_chr_7000554		7	2179953-2180297	+	froz	filt	0	Y	-	M	114	29	85	1	1.18	1	20--42	-	extr=12	-	-	1	-	-	-	-	N	N	N	-	-	-	-	-	-	-	-
92854	fgenesh1_pg.C_chr_4000634		4	2519596-2523882	+	froz	filt	7	Y	-	M	1160	31	1129	27	2.39	1	12--34	2	extr=12	-	-	2	-	-	KOG1801,KOG1802,KOG1807	COG1112	N	N	Y	-	-	-	-	-	-	-	-
97732	fgenesh1_pg.C_chr_16000033		16	258536-260730	-	froz	filt	3	Y	-	M	171	22	149	5	3.36	1	7--29	-	extr=12	-	-	1	-	-	-	-	N	N	N	-	-	-	-	-	-	-	-
92099	fgenesh1_pg.C_chr_3000809		3	3095202-3095812	+	froz	filt	2	Y	-	M	165	17	148	4	2.7	0	--	2	extr=12	-	-	0	-	-	-	-	N	N	N	-	-	-	-	-	-	-	-
107346	estExt_fgenesh1_pg.C_chr_11004		1	3493533-3495511	-	froz	filt	6	Y	-	M	510	31	479	5	1.04	1	13--35	2	extr=12	-	-	0	PF00067	IPR001128,IPR002401	KOG0156,KOG0157,KOG0158,KOG0159,KOG0684	COG2124	Y	Y	Y	1.14.14.1	Unspecific monooxygenase.	RH + reduced flavoprotein + O(2) = ROH + oxidized flavoprotein + H(2)O.	Heme-thiolate.	\N	gamma-Hexachlorocyclohexane degradation	Biodegradation of Xenobiotics	METABOLIC
106329	estExt_fgenesh1_kg.C_chr_120099		12	571913-572654	-	froz	filt	3	Y	-	M	135	19	116	1	0.86	0	--	3	extr=12	-	-	0	-	-	-	-	N	N	N	-	-	-	-	-	-	-	-
90262	fgenesh1_pg.C_chr_1001679		1	5790864-5792208	+	froz	filt	2	Y	-	M	137	19	118	3	2.54	0	--	2	extr=12	-	-	0	-	-	-	-	N	N	N	-	-	-	-	-	-	-	-
71822	estExt_Genewise1Plus.C_chr_50226		5	586204-587729	+	froz	filt	1	Y	-	M	490	22	468	11	2.35	1	5--27	4	extr=12	-	-	1	-	IPR001589	KOG2246	-	Y	Y	Y	-	-	-	-	-	-	-	-
96011	fgenesh1_pg.C_chr_10000017		10	67915-69050	-	froz	filt	1	Y	-	M	360	26	334	3	0.9	1	7--29	2	extr=12	-	-	1	-	-	-	-	N	N	N	-	-	-	-	-	-	-	-
102037	estExt_fgenesh1_kg.C_chr_10063		1	729064-729775	+	froz	filt	0	Y	-	M	126	19	107	0	0	1	2--24	2	extr=12	-	-	0	-	-	-	-	N	N	N	-	-	-	-	-	-	-	-
95665	fgenesh1_pg.C_chr_9000189		9	787819-788231	-	froz	filt	1	Y	-	M	102	22	80	5	6.25	0	--	-	extr=12	-	-	1	-	-	-	-	N	N	N	-	-	-	-	-	-	-	-
71906	estExt_Genewise1Plus.C_chr_50370		5	818232-820002	+	froz	filt	1	Y	-	M	401	19	382	1	0.26	0	--	2	extr=12	-	-	0	PF04389	IPR005191	KOG3946	-	Y	N	Y	2.3.2.5	Glutaminyl-peptide cyclotransferase.	L-glutaminyl-peptide = 5-oxoprolyl-peptide + NH(3).	\N	\N	\N	\N	\N
94597	fgenesh1_pg.C_chr_7000400		7	1588807-1589439	+	froz	filt	2	Y	-	M	162	18	144	0	0	0	--	2	extr=13	-	-	1	-	-	-	-	N	N	N	-	-	-	-	-	-	-	-
38910	e_gw1.3.1232.1		3	1706367-1708447	-	froz	filt	3	Y	-	M	631	20	611	10	1.64	0	--	3	extr=13	-	-	0	PF09286	-	-	COG4934	N	N	N	3.4.14.9	Tripeptidyl-peptidase I.	Release of an N-terminal tripeptide from a polypeptide.	\N	\N	\N	\N	\N
93421	fgenesh1_pg.C_chr_5000495		5	2026365-2027981	+	froz	filt	3	Y	-	M	333	19	314	6	1.91	0	--	3	extr=13	-	-	0	-	-	-	-	N	N	N	-	-	-	-	-	-	-	-
92715	fgenesh1_pg.C_chr_4000495		4	2059620-2060863	+	froz	filt	2	Y	-	M	319	19	300	5	1.67	0	--	4	extr=13	-	-	1	-	-	-	-	N	N	N	-	-	-	-	-	-	-	-
69270	estExt_Genewise1Plus.C_chr_30143		3	231273-233068	-	froz	filt	2	Y	-	M	560	19	541	16	2.96	0	--	2	extr=13	Y	-	2	PF07915	IPR000886	KOG2397	-	Y	Y	Y	3.2.1.20	Alpha-glucosidase.	Hydrolysis of terminal, non-reducing 1,4-linked D-glucose residues with release of D-glucose.	\N	Glycogen storage disease II; MIM:232300.	Starch and sucrose metabolism	Metabolism of Complex Carbohydrates	METABOLIC
93501	fgenesh1_pg.C_chr_5000575		5	2420241-2420689	+	froz	filt	2	Y	-	M	105	21	84	0	0	1	4--26	-	extr=13	-	-	0	-	-	-	-	N	N	N	-	-	-	-	-	-	-	-
70208	estExt_Genewise1Plus.C_chr_31547		3	2560800-2562166	+	froz	filt	1	Y	-	M	399	24	375	1	0.27	0	--	2	extr=13	-	-	1	PF04488	IPR007577	-	COG3774	Y	N	N	-	-	-	-	-	-	-	-
72662	estExt_Genewise1Plus.C_chr_51560		5	2697112-2698194	-	froz	filt	0	Y	-	M	360	18	342	2	0.58	0	--	2	extr=13	-	-	0	-	-	-	-	N	N	N	-	-	-	-	-	-	-	-
97854	fgenesh1_pg.C_chr_18000005		18	28848-29678	-	froz	filt	0	Y	-	M	276	29	247	1	0.4	1	12--34	4	extr=13	-	-	0	-	-	-	-	N	N	Y	-	-	-	-	-	-	-	-
91285	fgenesh1_pg.C_chr_2000975		2	3780747-3781139	-	froz	filt	0	Y	-	M	130	19	111	10	9.01	0	--	2	extr=13	-	-	0	-	-	-	-	N	N	N	-	-	-	-	-	-	-	-
88661	fgenesh1_pg.C_chr_1000078		1	400522-402178	-	froz	filt	7	Y	-	M	176	25	151	7	4.64	0	--	2	extr=13	-	-	0	-	-	-	-	N	N	N	-	-	-	-	-	-	-	-
111761	estExt_fgenesh1_pg.C_chr_160070		16	491531-492339	-	froz	filt	1	Y	-	M	169	22	147	3	2.04	0	--	2	extr=13	-	-	0	-	-	-	-	N	N	N	-	-	-	-	-	-	-	-
90019	fgenesh1_pg.C_chr_1001436		1	4946422-4948702	+	froz	filt	3	Y	-	M	572	31	541	2	0.37	1	13--35	3	extr=13	-	-	0	-	-	-	-	N	N	Y	-	-	-	-	-	-	-	-
97363	fgenesh1_pg.C_chr_13000123		13	497172-497864	+	froz	filt	3	Y	-	M	160	21	139	10	7.19	0	--	-	extr=13	-	-	1	-	-	-	-	N	N	N	-	-	-	-	-	-	-	-
90033	fgenesh1_pg.C_chr_1001450		1	5003802-5004509	+	froz	filt	2	Y	-	M	139	18	121	2	1.65	0	--	-	extr=13	-	-	0	-	-	-	-	N	N	N	-	-	-	-	-	-	-	-
97374	fgenesh1_pg.C_chr_13000134		13	532674-538291	-	froz	filt	7	Y	-	M	1137	29	1108	15	1.35	1	7--29	3	extr=13	-	-	3	PF05217,PF06985	IPR010730	-	PRK07003,PRK07764,PRK12323,cd02537	Y	N	Y	-	-	-	-	-	-	-	-
54587	estExt_Genewise1.C_chr_14110		1	5985333-5987452	+	froz	filt	2	Y	-	M	631	25	606	2	0.33	0	--	2	extr=13	-	-	0	PF00933,PF01915	IPR001764,IPR002772	-	COG1472,PRK05337	Y	Y	N	3.2.1.21	Beta-glucosidase.	Hydrolysis of terminal, non-reducing beta-D-glucose residues with release of beta-D-glucose.	\N	\N	Flavonoids, stilbene and lignin biosynthesis	Biosynthesis of Secondary Metabolites	METABOLIC
12526	gw1.1.516.1		1	633106-634536	+	froz	filt	0	Y	-	S	477	17	460	5	1.09	1	5--27	3	extr=13	-	-	0	-	IPR004843	KOG3662	-	Y	Y	Y	-	-	-	-	-	-	-	-
96234	fgenesh1_pg.C_chr_10000240		10	803322-805523	-	froz	filt	5	Y	-	M	392	20	372	8	2.15	0	--	3	extr=13	-	-	0	-	-	KOG0406	COG0625	N	N	N	-	-	-	-	-	-	-	-
90329	fgenesh1_pg.C_chr_2000019		2	90713-92091	-	froz	filt	4	Y	-	M	386	21	365	4	1.1	0	--	-	extr=13	-	-	0	-	IPR006025	-	-	Y	Y	N	-	-	-	-	-	-	-	-
77658	estExt_Genewise1Plus.C_chr_130020		13	100910-102375	+	froz	filt	5	Y	-	M	263	16	247	3	1.21	0	--	2	extr=14	-	-	0	PF00106,PF08659	IPR002198,IPR002347	KOG0725,KOG1014,KOG1199,KOG1200,KOG1201,KOG1205,KOG1207,KOG1208,KOG1209,KOG1210,KOG1610,KOG1611,KOG4169	COG0300,COG0623,COG1028,COG3967,COG4221,PRK05557,PRK05565,PRK05650,PRK05653,PRK05693,PRK05717,PRK05855,PRK05867,PRK05872,PRK05875,PRK05876,PRK06057,PRK06077,PRK06113,PRK06114,PRK06123,PRK06124,PRK06125,PRK06128,PRK06138,PRK06139,PRK06171,PRK06172,PRK06179,PRK06180,PRK06181,PRK06182,PRK06194,PRK06197,PRK06198,PRK06200,PRK06398,PRK06463,PRK06482,PRK06484,PRK06500,PRK06523,PRK06550,PRK06701,PRK06841…	Y	Y	Y	1.1.1.100	3-oxoacyl-[acyl-carrier protein] reductase.	(3R)-3-hydroxyacyl-[acyl-carrier protein] + NADP(+) = 3-oxoacyl- [acyl-carrier protein] + NADPH.	\N	\N	Fatty acid biosynthesis (path 1)	Lipid Metabolism	METABOLIC
77055	estExt_Genewise1Plus.C_chr_110739		11	1277035-1277703	+	froz	filt	0	Y	-	M	193	17	176	0	0	0	--	2	extr=14	-	-	1	-	-	-	-	N	N	N	-	-	-	-	-	-	-	-
45226	e_gw1.7.919.1		7	1406562-1407536	-	froz	filt	0	Y	-	M	324	17	307	2	0.65	0	--	2	extr=14	-	-	0	PF01501	IPR002495	-	COG5597,cd02537	Y	Y	Y	-	-	-	-	-	-	-	-
94555	fgenesh1_pg.C_chr_7000358		7	1425518-1426712	+	froz	filt	1	Y	-	M	312	21	291	7	2.41	0	--	6	extr=14	-	-	0	-	-	-	-	N	N	N	-	-	-	-	-	-	-	-
91662	fgenesh1_pg.C_chr_3000372		3	1540271-1541356	-	froz	filt	4	Y	-	M	126	21	105	7	6.67	0	--	-	extr=14	-	-	0	-	-	-	-	N	N	N	-	-	-	-	-	-	-	-
65493	estExt_Genewise1Plus.C_chr_10950		1	1697065-1698246	-	froz	filt	2	Y	-	M	330	30	300	2	0.67	1	12--29	-	extr=14	-	-	0	PF00300	IPR001345	KOG4754	COG0406,cd07040,cd07067,smart00855	Y	Y	Y	-	-	-	-	-	-	-	-
110285	estExt_fgenesh1_pg.C_chr_70442		7	1776461-1780681	-	froz	filt	3	Y	-	M	1121	16	1105	39	3.53	0	--	6	extr=14	-	-	0	-	IPR003014,IPR000873,NULL	-	-	Y	Y	Y	3.2.1.3	Glucan 1,4-alpha-glucosidase.	Hydrolysis of terminal 1,4-linked alpha-D-glucose residues successively from non-reducing ends of the chains with release of beta-D-glucose.	\N	\N	Starch and sucrose metabolism	Metabolism of Complex Carbohydrates	METABOLIC
71290	estExt_Genewise1Plus.C_chr_41040		4	1838390-1839427	+	froz	-	0	Y	-	M	314	21	293	1	0.34	1	2--24	3	extr=14	-	-	1	PF00173	IPR001199	KOG0536,KOG0537	COG5274	Y	Y	N	-	-	-	-	-	-	-	-
90788	fgenesh1_pg.C_chr_2000478		2	1973872-1975059	+	froz	filt	2	Y	-	M	153	22	131	3	2.29	0	--	-	extr=14	-	-	1	-	-	-	-	N	N	N	-	-	-	-	-	-	-	-
38701	e_gw1.3.2064.1		3	2169181-2169619	+	froz	filt	1	Y	-	M	125	50	75	0	0	1	21--43	2	extr=14	-	-	1	-	-	-	-	N	N	N	-	-	-	-	-	-	-	-
110632	estExt_fgenesh1_pg.C_chr_80589		8	2228433-2230370	-	froz	filt	2	Y	-	M	599	41	558	5	0.9	1	19--41	2	extr=14	-	-	2	PF00501	-	KOG1180,KOG1256	COG0318	N	N	N	-	-	-	-	-	-	-	-
94107	fgenesh1_pg.C_chr_6000507		6	2303748-2304139	-	froz	filt	1	Y	-	M	109	18	91	6	6.59	0	--	-	extr=14	-	-	0	-	-	-	-	N	N	N	-	-	-	-	-	-	-	-
90360	fgenesh1_pg.C_chr_2000050		2	262688-264623	-	froz	filt	2	Y	-	M	380	20	360	3	0.83	1	7--29	-	extr=14	-	-	0	PF00106	IPR002347,IPR002198	KOG0725,KOG1199,KOG1200,KOG1201,KOG1204,KOG1205,KOG1207,KOG1208,KOG1210,KOG1610,KOG1611,KOG4169	COG0300,COG1028,COG3967,COG4221,PRK05557,PRK05565,PRK05653,PRK05786,PRK05855,PRK05866,PRK05867,PRK05872,PRK05875,PRK05876,PRK06057,PRK06113,PRK06114,PRK06123,PRK06124,PRK06128,PRK06138,PRK06171,PRK06172,PRK06180,PRK06181,PRK06182,PRK06194,PRK06196,PRK06198,PRK06200,PRK06398,PRK06463,PRK06484,PRK06500,PRK06523,PRK06550,PRK06701,PRK06841,PRK06935,PRK06949,PRK07024,PRK07035,PRK07060,PRK07062,PRK0706…	Y	Y	Y	1.1.1.100	3-oxoacyl-[acyl-carrier protein] reductase.	(3R)-3-hydroxyacyl-[acyl-carrier protein] + NADP(+) = 3-oxoacyl- [acyl-carrier protein] + NADPH.	\N	\N	Fatty acid biosynthesis (path 1)	Lipid Metabolism	METABOLIC
111760	estExt_fgenesh1_pg.C_chr_160061		16	406260-408473	-	froz	filt	6	Y	-	M	435	21	414	11	2.66	0	--	3	extr=14	-	-	1	-	-	-	-	N	N	N	-	-	-	-	-	-	-	-
34374	e_gw1.1.4088.1		1	4179887-4181194	-	froz	-	0	Y	-	M	435	17	418	4	0.96	0	--	3	extr=14	-	-	0	PF00082	IPR000209,IPR002048,IPR000408	KOG1114,KOG1153	COG1404	Y	Y	N	3.4.21.48	Cerevisin.	Hydrolysis of proteins with broad specificity, and of BZ-Arg-OET > Ac-Tyr-OET. Does not hydrolyse peptide amides.	\N	\N	\N	\N	\N
44190	e_gw1.6.581.1		6	769345-769908	+	froz	filt	0	Y	-	M	187	28	159	6	3.77	1	5--24	2	extr=14	-	-	2	-	-	-	-	N	N	N	-	-	-	-	-	-	-	-
108395	estExt_fgenesh1_pg.C_chr_30019		3	84393-85402	-	froz	filt	1	Y	-	M	312	15	297	9	3.03	0	--	2	extr=14	-	-	0	-	-	-	-	N	N	N	-	-	-	-	-	-	-	-
95712	fgenesh1_pg.C_chr_9000236		9	978089-979320	+	froz	filt	2	Y	-	M	126	18	108	6	5.56	0	--	-	extr=14	-	-	1	-	-	-	-	N	N	N	-	-	-	-	-	-	-	-
111289	estExt_fgenesh1_pg.C_chr_110262		11	987625-989324	-	froz	filt	4	Y	-	M	385	15	370	10	2.7	0	--	3	extr=14	-	-	0	-	-	-	-	N	N	Y	-	-	-	-	-	-	-	-
71051	estExt_Genewise1Plus.C_chr_40709		4	1271360-1273345	+	froz	filt	3	Y	-	M	573	18	555	5	0.9	0	--	2	extr=15	-	-	0	PF00144	IPR001466	-	COG1680,PRK03642,PRK10662,PRK11289	Y	Y	N	-	-	-	-	-	-	-	-
97214	fgenesh1_pg.C_chr_12000346		12	1323781-1324352	+	froz	filt	1	Y	-	M	157	18	139	9	6.47	0	--	2	extr=15	-	-	0	-	IPR003014	-	-	Y	N	N	-	-	-	-	-	-	-	-
97262	fgenesh1_pg.C_chr_13000022		13	140593-141036	+	froz	filt	0	Y	-	M	147	16	131	0	0	0	--	-	extr=15	-	-	1	-	-	-	-	N	N	N	-	-	-	-	-	-	-	-
90676	fgenesh1_pg.C_chr_2000366		2	1464476-1465801	-	froz	filt	2	Y	-	M	154	20	134	4	2.99	0	--	-	extr=15	-	-	0	-	-	-	-	N	N	N	-	-	-	-	-	-	-	-
108014	estExt_fgenesh1_pg.C_chr_20365		2	1466383-1468500	-	froz	filt	2	Y	-	M	234	21	213	3	1.41	0	--	-	extr=15	-	-	1	-	-	-	-	N	N	N	-	-	-	-	-	-	-	-
106960	estExt_fgenesh1_pg.C_chr_10417		1	1602123-1603238	-	froz	filt	1	Y	-	M	352	22	330	1	0.3	0	--	2	extr=15	-	-	1	PF00106,PF08659	IPR002198,IPR002347	KOG0725,KOG1014,KOG1199,KOG1200,KOG1201,KOG1204,KOG1205,KOG1207,KOG1208,KOG1209,KOG1210,KOG1610,KOG1611,KOG4169	COG0300,COG1028,COG3967,COG4221,PRK05557,PRK05565,PRK05650,PRK05653,PRK05693,PRK05854,PRK05855,PRK05866,PRK05867,PRK05872,PRK05875,PRK05876,PRK05993,PRK06057,PRK06077,PRK06101,PRK06113,PRK06114,PRK06124,PRK06138,PRK06139,PRK06171,PRK06172,PRK06179,PRK06180,PRK06181,PRK06182,PRK06194,PRK06198,PRK06200,PRK06398,PRK06463,PRK06482,PRK06484,PRK06500,PRK06523,PRK06550,PRK06701,PRK06841,PRK06914,PRK0692…	Y	Y	Y	1.1.1.101	Acylglycerone-phosphate reductase.	1-palmitoylglycerol 3-phosphate + NADP(+) = palmitoylglycerone phosphate + NADPH.	\N	\N	\N	\N	\N
92623	fgenesh1_pg.C_chr_4000403		4	1717798-1720196	-	froz	filt	7	Y	-	M	361	18	343	9	2.62	0	--	3	extr=15	-	-	0	-	-	-	-	N	N	Y	-	-	-	-	-	-	-	-
106260	estExt_fgenesh1_kg.C_chr_120020		12	179276-180049	+	froz	filt	3	Y	-	M	109	22	87	16	18.39	0	--	2	extr=15	-	-	1	-	-	-	-	N	N	N	-	-	-	-	-	-	-	-
81692	fgenesh1_kg.C_chr_7000311		7	1870936-1871462	+	-	filt	1	Y	-	M	106	15	91	0	0	0	--	-	extr=15	-	-	0	-	-	-	-	N	N	Y	-	-	-	-	-	-	-	-
71407	estExt_Genewise1Plus.C_chr_41205		4	2121974-2123509	-	froz	filt	1	Y	-	M	461	29	432	8	1.85	1	13--35	2	extr=15	-	-	0	-	-	KOG2246	-	N	N	Y	-	-	-	-	-	-	-	-
70022	estExt_Genewise1Plus.C_chr_31286		3	2150116-2150930	-	froz	filt	2	Y	-	M	177	18	159	2	1.26	0	--	-	extr=15	-	-	0	-	-	-	-	N	N	N	-	-	-	-	-	-	-	-
91885	fgenesh1_pg.C_chr_3000595		3	2340026-2340727	+	froz	filt	0	Y	-	M	233	16	217	9	4.15	0	--	2	extr=15	-	-	1	-	-	-	-	N	N	N	-	-	-	-	-	-	-	-
45767	e_gw1.8.864.1		8	2372493-2374211	+	froz	filt	0	Y	-	M	572	18	554	4	0.72	0	--	2	extr=15	-	-	0	PF00144	IPR001466	-	COG1680,PRK10662,PRK11289	Y	Y	N	-	-	-	-	-	-	-	-
68789	estExt_Genewise1Plus.C_chr_21692		2	2667152-2668618	+	froz	filt	2	Y	-	M	451	23	428	3	0.7	0	--	2	extr=15	-	-	0	-	-	-	-	N	N	N	-	-	-	-	-	-	-	-
91993	fgenesh1_pg.C_chr_3000703		3	2722981-2723776	+	froz	filt	3	Y	-	M	123	18	105	5	4.76	0	--	-	extr=15	-	-	0	-	IPR003006	-	-	Y	N	N	-	-	-	-	-	-	-	-
30802	gw1.4.1645.1		4	2771551-2772066	+	froz	filt	0	Y	-	L	172	17	155	4	2.58	0	--	2	extr=15	-	-	0	-	-	-	-	N	N	N	-	-	-	-	-	-	-	-
92039	fgenesh1_pg.C_chr_3000749		3	2884228-2885366	+	froz	filt	1	Y	-	M	361	20	341	8	2.35	0	--	3	extr=15	-	-	0	-	-	-	-	N	N	Y	-	-	-	-	-	-	-	-
107828	estExt_fgenesh1_pg.C_chr_20062		2	312838-315381	-	froz	filt	2	Y	-	M	535	19	516	7	1.36	0	--	3	extr=15	-	-	0	PF01521	IPR000361	KOG1119	COG0316,PRK09502,PRK13623,TIGR00049	Y	N	Y	-	-	-	-	-	-	-	-
92219	fgenesh1_pg.C_chr_3000929		3	3464305-3465894	-	froz	filt	3	Y	-	M	474	19	455	2	0.44	0	--	4	extr=15	-	-	0	PF07174	NULL,IPR003980	KOG0162,KOG0566,KOG0971,KOG1166,KOG1923,KOG1924,KOG3514	PRK05306,PRK05648,PRK07764,PRK08026,PRK12270,PRK12323,smart00818	Y	Y	Y	-	-	-	-	-	-	-	-
66454	estExt_Genewise1Plus.C_chr_12300		1	3469771-3471221	-	froz	filt	2	Y	-	M	355	25	330	2	0.61	1	13--32	2	extr=15	-	-	1	PF07859	IPR000379	KOG1515,KOG4388	COG0657	Y	N	Y	-	-	-	-	-	-	-	-
96541	fgenesh1_pg.C_chr_11000104		11	418281-420033	+	froz	filt	4	Y	-	M	497	16	481	6	1.25	0	--	4	extr=15	-	-	0	-	-	-	-	N	N	N	-	-	-	-	-	-	-	-
67048	estExt_Genewise1Plus.C_chr_13116		1	4594072-4595513	-	froz	filt	3	Y	-	M	396	17	379	3	0.79	0	--	3	extr=15	-	-	0	PF00491	IPR005924,IPR006035	KOG2964,KOG2965	COG0010,PRK01722,PRK02190,TIGR01227,TIGR01229,TIGR01230	Y	Y	Y	3.5.3.11	Agmatinase.	Agmatine + H(2)O = putrescine + urea.	\N	\N	Arginine and proline metabolism	Amino Acid Metabolism	METABOLIC
94330	fgenesh1_pg.C_chr_7000133		7	533080-533475	-	froz	filt	0	Y	-	M	131	22	109	6	5.5	0	--	-	extr=15	-	-	1	-	-	-	-	N	N	N	-	-	-	-	-	-	-	-
91425	fgenesh1_pg.C_chr_3000135		3	609912-611234	-	froz	filt	0	Y	-	M	440	23	417	0	0	0	--	6	extr=15	-	-	0	PF04931	-	KOG1060,KOG1832	COG5271,TIGR00927	N	N	Y	-	-	-	-	-	-	-	-
50884	e_gw1.12.424.1		12	693556-694584	+	froz	filt	2	Y	-	M	303	22	281	4	1.42	0	--	2	extr=15	-	-	0	PF07859	IPR000379	KOG1515,KOG4388	COG0657,PRK10162	Y	N	Y	-	-	-	-	-	-	-	-
105825	estExt_fgenesh1_kg.C_chr_100006		10	89414-90099	-	froz	filt	2	Y	-	M	67	17	50	6	12	0	--	-	extr=15	-	-	1	-	-	-	-	N	N	N	-	-	-	-	-	-	-	-
96704	fgenesh1_pg.C_chr_11000267		11	993571-994636	-	froz	filt	2	-	Y	M	319	24	295	4	1.36	0	--	4	extr=15	-	-	0	-	-	-	-	N	N	Y	-	-	-	-	-	-	-	-
103126	estExt_fgenesh1_kg.C_chr_20140		2	1087997-1088296	+	froz	filt	0	Y	-	M	53	21	32	1	3.12	0	--	-	extr=16	-	-	0	-	-	-	-	N	N	N	-	-	-	-	-	-	-	-
95220	fgenesh1_pg.C_chr_8000355		8	1309702-1312038	+	froz	filt	2	Y	-	M	597	19	578	3	0.52	1	7--29	3	extr=16	-	-	0	-	-	-	-	N	N	N	-	-	-	-	-	-	-	-
65316	estExt_Genewise1Plus.C_chr_10713		1	1377884-1378582	+	froz	filt	1	Y	-	M	195	25	170	1	0.59	0	--	-	extr=16	-	-	0	PF04101	IPR007235	KOG3349	COG5017	Y	Y	Y	2.4.1.141	N-acetylglucosaminyldiphosphodolichol N-acetylglucosaminyltransferase.	UDP-N-acetyl-D-glucosamine + N-acetyl-D-glucosaminyl-diphosphodolichol = UDP + N,N''-diacetylchitobiosyldiphosphodolichol.	\N	\N	N-Glycans biosynthesis	Metabolism of Complex Carbohydrates	METABOLIC
94552	fgenesh1_pg.C_chr_7000355		7	1412304-1413431	-	froz	filt	0	Y	-	M	375	23	352	11	3.12	1	7--29	3	extr=16	-	-	0	-	-	KOG0260	-	N	N	Y	-	-	-	-	-	-	-	-
100250	estExt_fgenesh1_pm.C_chr_50223		5	1510902-1512768	+	froz	filt	5	Y	-	M	387	16	371	3	0.81	0	--	2	extr=16	-	-	0	PF04389	IPR007484	KOG2194,KOG2195	COG2234	Y	Y	Y	3.4.11.10	Bacterial leucyl aminopeptidase.	Release of an N-terminal amino acid, preferentially leucine, but not glutamic or aspartic acids.	Zinc.	\N	\N	\N	\N
92637	fgenesh1_pg.C_chr_4000417		4	1764650-1766007	-	froz	filt	2	Y	-	M	415	23	392	1	0.26	1	12--34	3	extr=16	-	-	1	-	IPR000379	KOG1552,KOG4391	-	Y	N	Y	-	-	-	-	-	-	-	-
69907	estExt_Genewise1Plus.C_chr_31118		3	1894360-1896264	-	froz	filt	1	Y	-	M	550	25	525	8	1.52	0	--	2	extr=16	-	-	1	PF00128,PF09260	IPR006047,IPR006589	KOG0470,KOG0471	COG0296,COG0366,COG1523,COG3280,PRK09441,PRK09505,PRK10785,PRK10933,TIGR02401,TIGR02402,TIGR02403,TIGR02456,smart00642	Y	Y	Y	3.2.1.1	Alpha-amylase.	Endohydrolysis of 1,4-alpha-glucosidic linkages in oligosaccharides and polysaccharides.	\N	\N	Starch and sucrose metabolism	Metabolism of Complex Carbohydrates	METABOLIC
46025	e_gw1.8.235.1		8	1926061-1927665	+	froz	filt	0	Y	-	M	534	16	518	2	0.39	0	--	2	extr=16	-	-	0	PF00246	-	-	cd00596,cd03857,cd06231,cd06239,cd06241,cd06242,cd06243,cd06244,cd06904,smart00631	N	N	Y	-	-	-	-	-	-	-	-
106588	estExt_fgenesh1_kg.C_chr_140015		14	196518-197363	-	froz	filt	0	Y	-	M	71	35	36	1	2.78	0	--	-	extr=16	-	-	0	-	-	-	-	N	N	N	-	-	-	-	-	-	-	-
93448	fgenesh1_pg.C_chr_5000522		5	2135135-2137009	+	froz	filt	5	Y	-	M	254	17	237	6	2.53	0	--	-	extr=16	-	-	0	-	-	-	-	N	N	N	-	-	-	-	-	-	-	-
79489	fgenesh1_kg.C_chr_2000328		2	2210041-2210630	-	froz	filt	2	Y	-	M	69	33	36	1	2.78	1	10--29	-	extr=16	-	-	0	-	-	-	-	N	N	N	-	-	-	-	-	-	-	-
92792	fgenesh1_pg.C_chr_4000572		4	2291893-2293155	+	froz	filt	0	Y	-	M	420	25	395	0	0	0	--	4	extr=16	-	-	0	-	-	-	-	N	N	N	-	-	-	-	-	-	-	-
94846	fgenesh1_pg.C_chr_7000649		7	2498431-2499777	-	froz	filt	4	Y	-	M	370	28	342	5	1.46	1	13--35	2	extr=16	-	-	0	PF00331	IPR001000	-	COG3693,smart00633	Y	Y	N	-	-	-	-	-	-	-	-
37988	e_gw1.3.1831.1		3	3118658-3119806	+	froz	filt	0	Y	-	M	382	32	350	2	0.57	1	9--31	2	extr=16	-	-	1	-	-	-	cd06914	N	N	N	-	-	-	-	-	-	-	-
97823	fgenesh1_pg.C_chr_17000045		17	312055-315837	+	froz	filt	3	Y	-	M	754	23	731	12	1.64	0	--	6	extr=16	-	-	0	-	-	-	-	N	N	N	-	-	-	-	-	-	-	-
66386	estExt_Genewise1Plus.C_chr_12201		1	3331044-3333090	-	froz	filt	1	Y	-	M	605	21	584	4	0.68	1	5--23	2	extr=16	-	-	3	-	IPR006598	KOG2458	smart00672	Y	N	Y	-	-	-	-	-	-	-	-
109391	estExt_fgenesh1_pg.C_chr_50129		5	634900-636526	+	froz	filt	1	Y	-	M	506	27	479	10	2.09	1	13--31	3	extr=16	-	-	2	PF00328	IPR000560	KOG1382	cd07061	Y	Y	Y	3.1.3.2	Acid phosphatase.	An orthophosphoric monoester + H(2)O = an alcohol + phosphate.	\N	Acid phosphatase deficiency; MIM:200950.	Riboflavin metabolism	Metabolism of Cofactors and Vitamins	METABOLIC
111659	estExt_fgenesh1_pg.C_chr_130171		13	639642-643118	-	froz	filt	0	Y	-	M	1148	23	1125	1	0.09	1	7--29	3	extr=16	-	-	0	PF10296	-	KOG2238	-	N	N	Y	3.2.1.3	Glucan 1,4-alpha-glucosidase.	Hydrolysis of terminal 1,4-linked alpha-D-glucose residues successively from non-reducing ends of the chains with release of beta-D-glucose.	\N	\N	Starch and sucrose metabolism	Metabolism of Complex Carbohydrates	METABOLIC
97048	fgenesh1_pg.C_chr_12000180		12	739093-742702	-	froz	filt	1	Y	-	M	1096	21	1075	7	0.65	0	--	5	extr=16	-	-	1	PF03154,PF04652,PF05518,PF07174,PF09770,PF10243	-	KOG0119,KOG0132,KOG0162,KOG0307,KOG0391,KOG0566,KOG0905,KOG1701,KOG1830,KOG1892,KOG1913,KOG1923,KOG1924,KOG1984,KOG1985,KOG2398,KOG2418,KOG2893,KOG3592,KOG3620,KOG3655,KOG3671,KOG4672,KOG4849	PRK03427,PRK05648,PRK07003,PRK07764,PRK08853,PRK10263,PRK12323	N	N	Y	2.7.7.7	DNA-directed DNA polymerase.	N deoxynucleoside triphosphate = N diphosphate + {DNA}(N).	\N	\N	Pyrimidine metabolism	Nucleotide Metabolism	METABOLIC
76332	estExt_Genewise1Plus.C_chr_100508		10	779059-780574	+	froz	filt	0	Y	-	M	482	25	457	8	1.75	1	7--29	2	extr=16	-	-	1	-	-	-	-	N	N	N	-	-	-	-	-	-	-	-
109031	estExt_fgenesh1_pg.C_chr_40206		4	902891-903479	-	froz	filt	1	-	Y	M	177	19	158	6	3.8	1	154--176	3	extr=16	-	-	0	-	-	-	-	N	N	N	-	-	-	-	-	-	-	-
86867	fgenesh1_pm.C_chr_7000180		7	1170225-1170884	-	froz	filt	2	Y	-	M	170	16	154	5	3.25	0	--	-	extr=17	-	-	0	-	-	-	-	N	N	N	-	-	-	-	-	-	-	-
91642	fgenesh1_pg.C_chr_3000352		3	1481875-1482591	+	froz	filt	2	Y	-	M	137	18	119	6	5.04	0	--	-	extr=17	-	-	1	-	-	-	-	N	N	N	-	-	-	-	-	-	-	-
103713	estExt_fgenesh1_kg.C_chr_30214		3	1671758-1672254	+	froz	filt	0	Y	-	M	103	23	80	4	5	0	--	-	extr=17	-	-	0	-	-	-	-	N	N	N	-	-	-	-	-	-	-	-
89042	fgenesh1_pg.C_chr_1000459		1	1722011-1722661	-	froz	filt	2	Y	-	M	176	21	155	5	3.23	0	--	-	extr=17	-	-	0	-	-	-	-	N	N	N	-	-	-	-	-	-	-	-
97554	fgenesh1_pg.C_chr_14000022		14	177891-179198	-	froz	filt	0	Y	-	M	435	33	402	7	1.74	1	5--27	2	extr=17	-	-	1	-	-	-	-	N	N	N	-	-	-	-	-	-	-	-
104341	estExt_fgenesh1_kg.C_chr_50013		5	188742-189332	+	froz	filt	0	Y	-	M	146	28	118	1	0.85	1	7--26	2	extr=17	-	-	0	-	-	-	-	N	N	Y	-	-	-	-	-	-	-	-
39947	e_gw1.4.629.1	cerato-platanin	4	189303-189827	-	froz	filt	1	Y	-	M	149	19	130	4	3.08	0	--	-	extr=17	-	-	0	PF07249	IPR010829	-	-	Y	N	N	-	-	-	-	-	-	-	-
90809	fgenesh1_pg.C_chr_2000499		2	2054677-2054985	-	froz	filt	0	Y	-	M	102	17	85	7	8.24	0	--	-	extr=17	-	-	1	-	-	-	-	N	N	N	-	-	-	-	-	-	-	-
111397	estExt_fgenesh1_pg.C_chr_120047		12	231072-232913	-	froz	filt	4	Y	-	M	514	32	482	6	1.24	1	7--26	2	extr=17	-	-	1	-	-	-	-	N	N	N	-	-	-	-	-	-	-	-
42327	e_gw1.5.1656.1		5	2469632-2470772	+	froz	filt	2	Y	-	M	342	18	324	5	1.54	0	--	3	extr=17	-	-	0	PF00544	IPR002022	-	COG3866,smart00656	Y	N	N	-	-	-	-	-	-	-	-
111177	estExt_fgenesh1_pg.C_chr_110053		11	248078-257866	-	froz	filt	1	Y	-	M	3170	19	3151	12	0.38	0	--	5	extr=17	-	-	0	PF01391,PF06346,PF09726	IPR009765	KOG0260,KOG0579,KOG0943,KOG1015,KOG1924,KOG2893,KOG3514,KOG3570,KOG4672	COG5422	Y	N	Y	3.2.1.3	Glucan 1,4-alpha-glucosidase.	Hydrolysis of terminal 1,4-linked alpha-D-glucose residues successively from non-reducing ends of the chains with release of beta-D-glucose.	\N	\N	Starch and sucrose metabolism	Metabolism of Complex Carbohydrates	METABOLIC
68702	estExt_Genewise1Plus.C_chr_21552		2	2502686-2504268	-	froz	filt	1	Y	-	M	430	20	410	11	2.68	0	--	-	extr=17	-	-	1	PF03009	IPR004129	KOG2258	COG0584,PRK11143	Y	Y	Y	3.1.4.46	Glycerophosphodiester phosphodiesterase.	A glycerophosphodiester + H(2)O = an alcohol + sn-glycerol 3-phosphate.	\N	\N	Glycerolipid metabolism	Metabolism of Complex Lipids	METABOLIC
105867	estExt_fgenesh1_kg.C_chr_100048		10	264902-265889	-	froz	filt	4	Y	-	M	116	21	95	6	6.32	0	--	-	extr=17	-	-	0	-	-	-	-	N	N	N	-	-	-	-	-	-	-	-
69031	estExt_Genewise1Plus.C_chr_22027		2	3165093-3167989	+	froz	filt	1	Y	-	M	922	19	903	10	1.11	0	--	2	extr=17	-	-	1	PF02383	IPR002013	KOG0566,KOG1888,KOG1889,KOG1890	COG5329	Y	N	Y	-	-	-	-	-	-	-	-
69055	estExt_Genewise1Plus.C_chr_22077		2	3341122-3342690	-	froz	filt	2	Y	-	M	394	23	371	4	1.08	0	--	2	extr=17	-	-	1	-	-	-	-	N	N	N	-	-	-	-	-	-	-	-
89734	fgenesh1_pg.C_chr_1001151		1	3960851-3961483	-	froz	filt	0	Y	-	M	210	18	192	0	0	0	--	-	extr=17	-	-	3	-	-	-	-	N	N	N	-	-	-	-	-	-	-	-
89737	fgenesh1_pg.C_chr_1001154		1	3970616-3971912	+	froz	filt	2	Y	-	M	239	18	221	7	3.17	0	--	-	extr=17	-	-	1	-	-	-	-	N	N	N	-	-	-	-	-	-	-	-
47846	e_gw1.9.702.1		9	416906-419263	-	froz	filt	1	Y	-	M	769	15	754	2	0.27	0	--	3	extr=17	-	-	0	PF01432	IPR001567,IPR000504,IPR006025	KOG2089,KOG2090	COG0339,PRK10280,PRK10911,cd06258,cd06455,cd06456,cd06457	Y	Y	Y	3.4.24.37	Saccharolysin.	Cleavage of Pro-|-Phe and Ala-|-Ala bonds.	Zinc.	\N	\N	\N	\N
106099	estExt_fgenesh1_kg.C_chr_110077		11	498287-498885	-	froz	filt	0	Y	-	M	133	23	110	1	0.91	0	--	-	extr=17	-	-	0	-	-	-	-	N	N	N	-	-	-	-	-	-	-	-
90056	fgenesh1_pg.C_chr_1001473		1	5091823-5092374	-	froz	filt	0	-	Y	M	183	16	167	4	2.4	0	--	2	extr=17	-	-	0	-	-	-	-	N	N	N	2.7.7.6	DNA-directed RNA polymerase.	N nucleoside triphosphate = N diphosphate + {RNA}(N).	\N	\N	Pyrimidine metabolism	Nucleotide Metabolism	METABOLIC
45000	e_gw1.7.775.1		7	546615-548054	-	froz	filt	0	Y	-	M	479	20	459	3	0.65	0	--	3	extr=17	-	-	0	PF00067	IPR001128,IPR002401	KOG0156,KOG0157,KOG0158,KOG0159,KOG0684	COG2124	Y	Y	Y	1.14.14.1	Unspecific monooxygenase.	RH + reduced flavoprotein + O(2) = ROH + oxidized flavoprotein + H(2)O.	Heme-thiolate.	\N	gamma-Hexachlorocyclohexane degradation	Biodegradation of Xenobiotics	METABOLIC
32965	e_gw1.1.3206.1		1	622734-623868	-	froz	filt	2	Y	-	M	342	27	315	11	3.49	1	16--38	3	extr=17	-	-	0	-	-	-	-	N	N	N	-	-	-	-	-	-	-	-
106127	estExt_fgenesh1_kg.C_chr_110112		11	814483-815111	+	froz	filt	0	Y	-	M	97	18	79	6	7.59	0	--	-	extr=17	Y	-	0	-	-	-	-	N	N	N	-	-	-	-	-	-	-	-
95719	fgenesh1_pg.C_chr_9000243		9	997553-999317	-	froz	filt	3	Y	-	M	382	16	366	15	4.1	0	--	3	extr=17	-	-	0	-	-	-	-	N	N	N	-	-	-	-	-	-	-	-
47115	e_gw1.9.733.1		9	1008636-1010488	-	froz	filt	1	Y	-	M	599	21	578	4	0.69	0	--	2	extr=18	-	-	0	PF02872	IPR006179,IPR004843,IPR008334,IPR006146	KOG4419	COG0737,PRK09418,PRK09419,PRK09420,PRK09558,PRK11907,TIGR01390,TIGR01530	Y	Y	Y	3.1.3.5	5'-nucleotidase.	A 5'-ribonucleotide + H(2)O = a ribonucleoside + phosphate.	\N	\N	Pyrimidine metabolism	Nucleotide Metabolism	METABOLIC
96377	fgenesh1_pg.C_chr_10000383		10	1351052-1352589	-	froz	filt	4	Y	-	M	316	20	296	11	3.72	0	--	3	extr=18	-	-	0	-	-	-	-	N	N	N	-	-	-	-	-	-	-	-
51733	e_gw1.17.9.1		17	17888-18139	-	froz	filt	0	Y	-	C	83	15	68	4	5.88	1	7--29	5	extr=18	-	-	0	-	-	-	-	N	N	N	-	-	-	-	-	-	-	-
91346	fgenesh1_pg.C_chr_3000056		3	224921-225715	+	froz	filt	0	-	Y	M	264	20	244	6	2.46	0	--	2	extr=18	-	-	1	PF05730	IPR008427	-	-	Y	N	Y	-	-	-	-	-	-	-	-
100649	estExt_fgenesh1_pm.C_chr_70030		7	263827-264330	-	froz	filt	2	Y	-	M	75	17	58	8	13.79	0	--	-	extr=18	-	-	0	-	-	-	-	N	N	N	-	-	-	-	-	-	-	-
91070	fgenesh1_pg.C_chr_2000760		2	2892406-2895487	-	-	filt	5	Y	-	M	753	39	714	2	0.28	0	--	3	extr=18	-	-	0	PF00536,PF00788,PF07647	IPR001660,IPR000159,IPR011510	KOG1738	cd00166,cd01768,cd01786,smart00314,smart00454	Y	Y	Y	-	-	-	-	-	-	-	-
66250	estExt_Genewise1Plus.C_chr_12007		1	3043370-3045513	+	froz	filt	4	Y	-	M	560	20	540	7	1.3	0	--	4	extr=18	-	-	1	PF05577	IPR008758	KOG2182,KOG2183	-	Y	Y	Y	3.4.-.-	Acting on peptide bonds (peptide hydrolases).	\N	\N	\N	Lysine degradation	Amino Acid Metabolism	METABOLIC
70510	estExt_Genewise1Plus.C_chr_32037		3	3307831-3309434	-	froz	filt	1	Y	-	M	517	16	501	6	1.2	0	--	3	extr=18	-	-	0	PF01565	IPR006094	KOG1231,KOG1262	COG0277	Y	Y	Y	-	-	-	-	-	-	-	-
15476	gw1.10.281.1		10	330842-331807	+	froz	filt	0	Y	-	L	322	16	306	5	1.63	0	--	2	extr=18	-	-	0	PF00722	IPR000757	-	cd00413,cd02175	Y	Y	N	-	-	-	-	-	-	-	-
88665	fgenesh1_pg.C_chr_1000082		1	411458-412128	+	froz	filt	1	Y	-	M	177	19	158	8	5.06	0	--	2	extr=18	-	-	0	-	NULL	-	-	Y	N	N	-	-	-	-	-	-	-	-
110349	estExt_fgenesh1_pg.C_chr_80097		8	440582-442729	+	froz	filt	1	Y	-	M	452	19	433	2	0.46	0	--	3	extr=18	-	-	0	-	-	-	COG2267	N	N	N	-	-	-	-	-	-	-	-
95574	fgenesh1_pg.C_chr_9000098		9	446265-446994	-	froz	filt	2	Y	-	M	114	18	96	5	5.21	0	--	2	extr=18	-	-	0	-	-	-	-	N	N	N	-	-	-	-	-	-	-	-
34196	e_gw1.1.3677.1		1	4727566-4728216	-	froz	filt	0	Y	-	M	216	18	198	6	3.03	0	--	2	extr=18	-	-	0	-	-	-	-	N	N	N	-	-	-	-	-	-	-	-
90411	fgenesh1_pg.C_chr_2000101		2	482894-483817	-	froz	filt	0	Y	-	M	307	19	288	14	4.86	0	--	-	extr=18	-	-	0	PF06951	IPR001211	-	-	Y	Y	N	-	-	-	-	-	-	-	-
109759	estExt_fgenesh1_pg.C_chr_60122		6	590188-592500	+	froz	filt	6	Y	-	M	546	19	527	7	1.33	0	--	3	extr=18	-	-	0	PF00450	IPR001563,IPR000379,IPR002328	KOG1282,KOG1283	COG2939	Y	Y	Y	3.4.16.6	Carboxypeptidase D.	Preferential release of a C-terminal arginine or lysine residue.	\N	\N	\N	\N	\N
104754	estExt_fgenesh1_kg.C_chr_60072		6	610478-611111	+	froz	filt	0	Y	-	M	163	16	147	0	0	0	--	2	extr=18	-	-	1	-	-	-	-	N	N	N	-	-	-	-	-	-	-	-
95636	fgenesh1_pg.C_chr_9000160		9	705132-706300	-	froz	filt	3	Y	-	M	332	17	315	8	2.54	0	--	2	extr=18	-	-	0	PF10503	IPR000379	-	COG3509,TIGR01840	Y	N	N	-	-	-	-	-	-	-	-
111049	estExt_fgenesh1_pg.C_chr_100233		10	789636-792006	-	froz	filt	2	Y	-	M	689	26	663	6	0.9	0	--	2	extr=18	-	-	1	-	-	-	-	N	N	Y	-	-	-	-	-	-	-	-
84465	fgenesh1_pm.C_chr_2000113		2	803409-805538	-	froz	filt	2	Y	-	M	660	20	640	10	1.56	0	--	3	extr=18	-	-	0	PF09286	-	-	COG4934	N	N	N	-	-	-	-	-	-	-	-
110142	estExt_fgenesh1_pg.C_chr_70190		7	825120-827562	-	froz	-	7	Y	-	M	318	19	299	6	2.01	0	--	4	extr=18	-	-	0	-	-	-	-	N	N	N	-	-	-	-	-	-	-	-
90532	fgenesh1_pg.C_chr_2000222		2	939625-940869	+	froz	filt	2	Y	-	M	340	18	322	10	3.11	0	--	3	extr=18	-	-	1	-	-	-	-	N	N	N	-	-	-	-	-	-	-	-
104444	estExt_fgenesh1_kg.C_chr_50122		5	989972-990541	-	froz	filt	1	Y	-	M	79	21	58	10	17.24	0	--	-	extr=18	-	-	0	-	-	-	-	N	N	N	-	-	-	-	-	-	-	-
49510	e_gw1.11.235.1		11	1328072-1329987	+	froz	filt	3	Y	-	M	573	21	552	12	2.17	0	--	2	extr=19	Y	-	0	PF07519	IPR011118,IPR000886,NULL	-	-	Y	Y	N	-	-	-	-	-	-	-	-
106445	estExt_fgenesh1_kg.C_chr_130012		13	136802-137670	-	froz	filt	2	Y	-	M	119	22	97	10	10.31	0	--	-	extr=19	-	-	0	-	-	-	-	N	N	N	-	-	-	-	-	-	-	-
109874	estExt_fgenesh1_pg.C_chr_60315		6	1412836-1414114	-	froz	filt	0	Y	-	M	411	34	377	1	0.27	1	13--35	2	extr=19	-	-	2	PF00388	IPR000909	KOG4306	cd00137	Y	Y	N	-	-	-	-	-	-	-	-
111364	estExt_fgenesh1_pg.C_chr_110397		11	1494776-1495634	+	froz	filt	2	Y	-	M	178	20	158	6	3.8	1	7--29	3	extr=19	-	-	0	-	-	-	-	N	N	N	-	-	-	-	-	-	-	-
74232	estExt_Genewise1Plus.C_chr_70977		7	1654349-1655760	-	froz	filt	3	Y	-	M	416	29	387	7	1.81	1	12--34	2	extr=19	-	-	0	-	IPR004843	KOG1432	-	Y	Y	Y	-	-	-	-	-	-	-	-
108073	estExt_fgenesh1_pg.C_chr_20455		2	1851591-1852915	+	froz	filt	2	Y	-	M	279	30	249	3	1.2	1	5--27	2	extr=19	-	-	0	-	-	-	-	N	N	Y	-	-	-	-	-	-	-	-
38873	e_gw1.3.1427.1		3	2141370-2142341	+	froz	filt	0	Y	-	M	323	24	299	5	1.67	1	5--27	2	extr=19	-	-	0	PF00535	IPR001173	-	COG1215,cd06423,cd06434	Y	N	N	-	-	-	-	-	-	-	-
90850	fgenesh1_pg.C_chr_2000540		2	2182063-2183856	-	froz	filt	2	Y	-	M	374	22	352	3	0.85	1	2--24	2	extr=19	-	-	1	-	-	-	-	N	N	N	-	-	-	-	-	-	-	-
88619	fgenesh1_pg.C_chr_1000036		1	234190-235022	+	froz	filt	1	Y	-	M	174	22	152	4	2.63	0	--	-	extr=19	-	-	0	-	IPR000583	-	-	Y	Y	N	-	-	-	-	-	-	-	-
72582	estExt_Genewise1Plus.C_chr_51395		5	2437448-2438840	-	froz	-	0	Y	-	M	418	16	402	9	2.24	0	--	3	extr=19	-	-	0	-	-	-	COG5309	N	Y	N	3.2.1.58	Glucan 1,3-beta-glucosidase.	Successive hydrolysis of beta-D-glucose units from the non-reducing ends of 1,3-beta-D-glucans, releasing alpha-glucose.	\N	\N	Starch and sucrose metabolism	Metabolism of Complex Carbohydrates	METABOLIC
43397	e_gw1.6.415.1		6	2487393-2488495	-	froz	filt	2	Y	-	M	325	18	307	4	1.3	0	--	2	extr=19	-	-	0	-	-	-	-	N	N	N	-	-	-	-	-	-	-	-
100850	estExt_fgenesh1_pm.C_chr_70294		7	2571494-2574930	+	froz	filt	4	Y	-	M	578	14	564	3	0.53	0	--	2	extr=19	-	-	0	PF00732,PF05199	IPR000172,IPR007867,IPR000205	KOG1238	COG2303,PRK02106,TIGR01810	Y	Y	Y	1.1.99.1	Choline dehydrogenase.	Choline + acceptor = betaine aldehyde + reduced acceptor.	PQQ.	\N	Glycine, serine and threonine metabolism	Amino Acid Metabolism	METABOLIC
69277	estExt_Genewise1Plus.C_chr_30157		3	268428-269077	-	froz	filt	1	Y	-	M	191	20	171	0	0	0	--	2	extr=19	-	-	0	-	-	-	-	N	N	N	-	-	-	-	-	-	-	-
89387	fgenesh1_pg.C_chr_1000804		1	2829734-2830747	+	froz	filt	0	Y	-	M	337	21	316	1	0.32	0	--	5	extr=19	-	-	0	-	-	-	-	N	N	Y	2.7.7.6	DNA-directed RNA polymerase.	N nucleoside triphosphate = N diphosphate + {RNA}(N).	\N	\N	Pyrimidine metabolism	Nucleotide Metabolism	METABOLIC
70454	estExt_Genewise1Plus.C_chr_31951		3	3164341-3165781	+	froz	filt	0	Y	-	M	465	17	448	8	1.79	0	--	2	extr=19	-	-	0	PF00328	IPR000560	KOG1382	cd07061	Y	Y	Y	3.1.3.2	Acid phosphatase.	An orthophosphoric monoester + H(2)O = an alcohol + phosphate.	\N	Acid phosphatase deficiency; MIM:200950.	Riboflavin metabolism	Metabolism of Cofactors and Vitamins	METABOLIC
107289	estExt_fgenesh1_pg.C_chr_10911		1	3169286-3170055	+	froz	filt	0	Y	-	M	247	18	229	3	1.31	0	--	2	extr=19	-	-	0	-	-	-	-	N	N	N	-	-	-	-	-	-	-	-
37733	e_gw1.3.1640.1		3	3289247-3290383	-	froz	filt	0	Y	-	M	378	30	348	3	0.86	0	--	3	extr=19	-	-	0	PF07859	IPR000379,IPR002168	KOG1515,KOG4388	COG0657	Y	Y	Y	-	-	-	-	-	-	-	-
39735	e_gw1.3.1219.1		3	3356311-3358374	-	froz	filt	1	Y	-	M	669	19	650	7	1.08	0	--	2	extr=19	-	-	0	PF01593	IPR002937	KOG0029,KOG0685	COG1231	Y	Y	Y	-	-	-	-	-	-	-	-
92998	fgenesh1_pg.C_chr_5000072		5	390498-391236	+	froz	filt	2	Y	-	M	189	18	171	6	3.51	0	--	2	extr=19	-	-	0	-	-	-	-	N	N	N	-	-	-	-	-	-	-	-
73735	estExt_Genewise1Plus.C_chr_70229		7	465831-466433	-	froz	filt	2	Y	-	M	91	27	64	0	0	1	15--32	-	extr=19	-	-	0	PF10281	-	-	-	N	N	N	-	-	-	-	-	-	-	-
91409	fgenesh1_pg.C_chr_3000119		3	487068-488324	-	froz	filt	4	Y	-	M	130	20	110	6	5.45	1	4--23	-	extr=19	-	-	0	-	-	-	-	N	N	N	-	-	-	-	-	-	-	-
32322	e_gw1.1.153.1		1	5292579-5294444	+	froz	filt	0	Y	-	M	621	18	603	7	1.16	0	--	2	extr=19	-	-	1	PF00394,PF07731,PF07732	IPR001117,IPR002355	KOG1263	COG2132,PRK10965,TIGR01480,TIGR03388,TIGR03389,TIGR03390	Y	Y	Y	-	-	-	-	-	-	-	-
102996	estExt_fgenesh1_kg.C_chr_11096		1	5897780-5898982	-	froz	filt	1	Y	-	M	163	23	140	8	5.71	0	--	2	extr=19	-	-	0	-	-	-	-	N	N	N	-	-	-	-	-	-	-	-
80321	fgenesh1_kg.C_chr_4000076		4	595394-597606	+	froz	filt	0	Y	-	M	120	15	105	0	0	0	--	3	extr=19	-	-	0	-	-	KOG0260	-	N	N	Y	-	-	-	-	-	-	-	-
95672	fgenesh1_pg.C_chr_9000196		9	805880-806356	-	froz	filt	1	Y	-	M	141	19	122	6	4.92	0	--	2	extr=19	-	-	0	-	-	-	-	N	N	N	-	-	-	-	-	-	-	-
88794	fgenesh1_pg.C_chr_1000211		1	887139-887723	-	froz	filt	0	Y	-	M	194	20	174	4	2.3	0	--	-	extr=19	-	-	2	-	-	-	-	N	N	N	-	-	-	-	-	-	-	-
107811	estExt_fgenesh1_pg.C_chr_20020		2	93145-95400	+	froz	filt	6	Y	-	M	608	19	589	18	3.06	0	--	3	extr=19	-	-	1	-	-	-	-	N	N	N	-	-	-	-	-	-	-	-
95714	fgenesh1_pg.C_chr_9000238		9	983311-983702	-	froz	filt	1	Y	-	M	104	18	86	6	6.98	0	--	2	extr=19	-	-	0	-	-	-	-	N	N	N	-	-	-	-	-	-	-	-
93838	fgenesh1_pg.C_chr_6000238		6	1137767-1138135	-	froz	filt	0	Y	-	M	122	16	106	4	3.77	0	--	2	extr=20	-	-	1	-	-	-	-	N	N	N	-	-	-	-	-	-	-	-
82659	fgenesh1_kg.C_chr_11000177		11	1177856-1178630	+	froz	filt	0	Y	-	M	93	23	70	0	0	0	--	-	extr=20	-	-	0	-	-	-	-	N	N	N	-	-	-	-	-	-	-	-
65261	estExt_Genewise1Plus.C_chr_10638		1	1278369-1280116	+	froz	filt	1	Y	-	M	552	18	534	4	0.75	0	--	2	extr=20	-	-	1	PF02225,PF04389	IPR003137,IPR007484	KOG2194,KOG2195	COG2234,cd00538,cd02121,cd02130,cd02133,cd04816,cd04817,cd04818	Y	Y	Y	3.4.11.-	Aminopeptidases.	\N	\N	\N	\N	\N	\N
29006	gw1.9.1123.1		9	1298650-1299063	+	froz	filt	0	Y	-	M	138	18	120	0	0	0	--	2	extr=20	-	-	0	-	-	-	-	N	N	N	-	-	-	-	-	-	-	-
74336	estExt_Genewise1Plus.C_chr_80043		8	152490-154641	+	froz	filt	3	Y	-	M	655	16	639	10	1.56	0	--	2	extr=20	-	-	1	PF00450	IPR001563	KOG1282,KOG1283	COG2939	Y	Y	Y	3.4.16.5	Carboxypeptidase C.	Release of a C-terminal amino acid with a broad specificity.	\N	\N	\N	\N	\N
110262	estExt_fgenesh1_pg.C_chr_70405		7	1625849-1627744	+	froz	filt	4	Y	-	M	422	16	406	11	2.71	0	--	2	extr=20	-	-	0	PF01753	IPR002893	KOG1710,KOG3612	-	Y	Y	Y	-	-	-	-	-	-	-	-
76021	estExt_Genewise1Plus.C_chr_100073		10	165789-167034	-	froz	filt	2	Y	-	M	279	17	262	7	2.67	0	--	2	extr=20	-	-	1	PF05572	-	-	cd04275	N	N	N	-	-	-	-	-	-	-	-
96437	fgenesh1_pg.C_chr_10000443		10	1661128-1662066	-	froz	filt	0	Y	-	M	312	20	292	16	5.48	0	--	2	extr=20	-	-	1	PF06951	IPR001211	-	-	Y	Y	N	-	-	-	-	-	-	-	-
94011	fgenesh1_pg.C_chr_6000411		6	1818307-1818975	+	froz	filt	0	Y	-	M	222	20	202	2	0.99	0	--	3	extr=20	-	-	1	-	-	-	-	N	N	N	-	-	-	-	-	-	-	-
94664	fgenesh1_pg.C_chr_7000467		7	1918365-1921907	+	froz	filt	7	Y	-	M	440	20	420	8	1.9	0	--	3	extr=20	-	-	0	-	-	-	-	N	N	N	-	-	-	-	-	-	-	-
110888	estExt_fgenesh1_pg.C_chr_90482		9	1976717-1978575	-	froz	filt	1	Y	-	M	534	20	514	5	0.97	0	--	2	extr=20	-	-	1	PF00026	IPR001461,IPR002114	KOG1339	PTZ00013,PTZ00147,PTZ00165,cd05470,cd05471,cd05472,cd05473,cd05474,cd05475,cd05476,cd05477,cd05478,cd05485,cd05486,cd05487,cd05488,cd05490,cd06096,cd06097,cd06098	Y	Y	Y	3.4.23.41	Yapsin 1.	Hydrolyzes various precursor proteins with Arg or Lys in P1, and commonly Arg or Lys also in P2. The P3 amino acid is usually non- polar, but otherwise additional basic amino acids are favorable in both non-prime and prime positions.	\N	\N	\N	\N	\N
71401	estExt_Genewise1Plus.C_chr_41196		4	2112889-2115594	+	froz	filt	4	Y	-	M	808	19	789	6	0.76	0	--	3	extr=20	-	-	2	PF08760	-	-	-	N	N	N	-	-	-	-	-	-	-	-
70294	estExt_Genewise1Plus.C_chr_31679		3	2740123-2742631	+	froz	filt	3	Y	-	M	640	22	618	7	1.13	0	--	2	extr=20	-	-	1	PF00732,PF05199	IPR000172,IPR007867,NULL	KOG1238	COG2303,PRK02106,TIGR01810	Y	Y	Y	1.1.99.1	Choline dehydrogenase.	Choline + acceptor = betaine aldehyde + reduced acceptor.	PQQ.	\N	Glycine, serine and threonine metabolism	Amino Acid Metabolism	METABOLIC
92901	fgenesh1_pg.C_chr_4000681		4	2745133-2745819	-	froz	filt	0	-	Y	M	228	19	209	8	3.83	1	205--227	2	extr=20	-	-	1	-	-	-	-	N	N	N	-	-	-	-	-	-	-	-
70312	estExt_Genewise1Plus.C_chr_31706		3	2791191-2793259	+	froz	filt	2	Y	-	M	507	15	492	3	0.61	0	--	2	extr=20	-	-	0	PF00082,PF05922	IPR000209,IPR010259	KOG1153,KOG4266	COG1404	Y	Y	Y	3.4.21.48	Cerevisin.	Hydrolysis of proteins with broad specificity, and of BZ-Arg-OET > Ac-Tyr-OET. Does not hydrolyse peptide amides.	\N	\N	\N	\N	\N
40096	e_gw1.4.153.1		4	2826279-2828109	+	froz	filt	2	Y	-	M	576	19	557	10	1.8	0	--	2	extr=20	-	-	0	PF00884	IPR000917	KOG3731,KOG3867	COG1368,COG3083,COG3119,PRK13759,TIGR03417	Y	Y	Y	3.1.6.1	Arylsulfatase.	A phenol sulfate + H(2)O = a phenol + sulfate.	\N	\N	Androgen and estrogen metabolism	Lipid Metabolism	METABOLIC
85399	fgenesh1_pm.C_chr_3000469		3	2910240-2910413	-	froz	filt	0	Y	-	M	57	21	36	0	0	1	4--23	-	extr=20	-	-	0	-	-	-	-	N	N	N	-	-	-	-	-	-	-	-
92048	fgenesh1_pg.C_chr_3000758		3	2918641-2919529	+	froz	filt	1	-	Y	M	274	18	256	7	2.73	0	--	2	extr=20	-	-	0	-	-	-	-	N	N	N	-	-	-	-	-	-	-	-
94263	fgenesh1_pg.C_chr_7000066		7	300928-302372	+	froz	filt	1	Y	-	M	459	18	441	6	1.36	0	--	3	extr=20	-	-	0	PF00026	IPR001461,IPR001969,NULL	KOG1339	cd05471,cd05474,cd05477,cd06097	Y	Y	Y	-	-	-	-	-	-	-	-
71724	estExt_Genewise1Plus.C_chr_50099		5	303786-304796	-	froz	filt	2	Y	-	M	273	23	250	6	2.4	0	--	-	extr=20	-	-	0	PF03537	-	-	COG3868	N	N	N	-	-	-	-	-	-	-	-
96943	fgenesh1_pg.C_chr_12000075		12	312772-313441	+	froz	filt	1	Y	-	M	202	25	177	7	3.95	0	--	3	extr=20	-	-	0	-	-	-	-	N	N	N	-	-	-	-	-	-	-	-
104000	estExt_fgenesh1_kg.C_chr_40023		4	326392-327703	+	froz	filt	2	Y	-	M	180	17	163	6	3.68	0	--	-	extr=20	-	-	0	-	-	-	-	N	N	N	-	-	-	-	-	-	-	-
96101	fgenesh1_pg.C_chr_10000107		10	369766-370561	+	froz	filt	2	Y	-	M	132	21	111	8	7.21	0	--	2	extr=20	-	-	1	-	-	-	-	N	N	N	-	-	-	-	-	-	-	-
31949	e_gw1.1.1049.1		1	3912147-3913682	-	froz	filt	7	Y	-	M	385	17	368	3	0.82	0	--	3	extr=20	-	-	1	PF00491	IPR005924,IPR006035	KOG2964,KOG2965	COG0010,PRK01722,PRK02190,TIGR01227,TIGR01229,TIGR01230	Y	Y	Y	3.5.3.11	Agmatinase.	Agmatine + H(2)O = putrescine + urea.	\N	\N	Arginine and proline metabolism	Amino Acid Metabolism	METABOLIC
107601	estExt_fgenesh1_pg.C_chr_11365		1	4742057-4743452	-	froz	filt	2	Y	-	M	408	20	388	3	0.77	0	--	-	extr=20	-	-	0	PF07992	IPR001327,IPR001100,IPR000103,IPR000205	-	COG0492,COG1249,COG3634,TIGR01292,TIGR03140	Y	Y	N	-	-	-	-	-	-	-	-
90421	fgenesh1_pg.C_chr_2000111		2	527352-527763	-	froz	filt	1	Y	-	M	106	24	82	3	3.66	0	--	2	extr=20	-	-	0	-	-	-	-	N	N	N	-	-	-	-	-	-	-	-
106436	estExt_fgenesh1_kg.C_chr_130001		13	55059-55775	-	froz	filt	2	Y	-	M	83	25	58	8	13.79	1	4--26	-	extr=20	-	-	0	-	-	-	-	N	N	N	-	-	-	-	-	-	-	-
40317	e_gw1.4.534.1		4	645808-646729	+	froz	filt	1	Y	-	M	287	22	265	3	1.13	0	--	-	extr=20	-	-	0	PF00194	IPR001148	KOG0382	COG3338,cd00326,cd03117,cd03118,cd03119,cd03120,cd03121,cd03122,cd03123,cd03124,cd03125,cd03126,cd03149,cd03150	Y	Y	Y	-	-	-	-	-	-	-	-
106502	estExt_fgenesh1_kg.C_chr_130072		13	656107-656761	-	froz	filt	2	Y	-	M	89	18	71	8	11.27	0	--	-	extr=20	-	-	0	-	-	-	-	N	N	N	-	-	-	-	-	-	-	-
93075	fgenesh1_pg.C_chr_5000149		5	721092-721741	+	froz	filt	1	Y	-	M	193	20	173	10	5.78	0	--	2	extr=20	-	-	0	-	-	-	-	N	N	N	-	-	-	-	-	-	-	-
91471	fgenesh1_pg.C_chr_3000181		3	777537-778110	-	froz	filt	2	Y	-	M	154	27	127	6	4.72	0	--	-	extr=20	-	-	0	-	-	-	-	N	N	N	-	-	-	-	-	-	-	-
105142	estExt_fgenesh1_kg.C_chr_70134		7	825120-825849	-	-	filt	1	Y	-	M	122	18	104	6	5.77	1	7--29	-	extr=20	-	-	0	-	-	-	-	N	N	N	-	-	-	-	-	-	-	-
95063	fgenesh1_pg.C_chr_8000198		8	882954-883940	+	froz	-	0	Y	-	M	328	19	309	11	3.56	0	--	3	extr=20	-	-	0	-	IPR003014	-	COG3889	Y	N	N	-	-	-	-	-	-	-	-
90533	fgenesh1_pg.C_chr_2000223		2	941317-941992	-	froz	filt	3	Y	-	M	138	19	119	7	5.88	0	--	-	extr=20	-	-	0	-	-	-	-	N	N	N	-	-	-	-	-	-	-	-
97498	fgenesh1_pg.C_chr_13000258		13	960690-961190	+	froz	filt	0	Y	-	M	166	19	147	3	2.04	0	--	2	extr=20	-	-	0	-	-	-	-	N	N	N	-	-	-	-	-	-	-	-
108506	estExt_fgenesh1_pg.C_chr_30217		3	969204-970942	-	froz	filt	1	Y	-	M	543	16	527	8	1.52	0	--	2	extr=20	-	-	0	PF05577	IPR008758,IPR000379	KOG2182,KOG2183	-	Y	Y	Y	3.4.-.-	Acting on peptide bonds (peptide hydrolases).	\N	\N	\N	Lysine degradation	Amino Acid Metabolism	METABOLIC
95108	fgenesh1_pg.C_chr_8000243		8	997747-998937	+	froz	filt	2	Y	-	M	213	21	192	5	2.6	0	--	-	extr=20	-	-	1	-	-	-	-	N	N	N	-	-	-	-	-	-	-	-
100955	estExt_fgenesh1_pm.C_chr_80141		8	1053776-1054562	+	froz	filt	0	Y	-	M	254	26	228	4	1.75	0	--	2	extr=21	-	-	1	-	-	-	COG0830	N	N	N	-	-	-	-	-	-	-	-
110052	estExt_fgenesh1_pg.C_chr_70031		7	118461-119435	-	froz	filt	0	Y	-	M	179	24	155	2	1.29	0	--	2	extr=21	-	-	0	-	-	-	-	N	N	N	-	-	-	-	-	-	-	-
101652	estExt_fgenesh1_pm.C_chr_110210		11	1326756-1327372	+	froz	filt	1	Y	-	M	77	21	56	8	14.29	0	--	-	extr=21	-	-	0	-	-	-	-	N	N	N	-	-	-	-	-	-	-	-
87205	fgenesh1_pm.C_chr_8000211		8	1342012-1342250	+	froz	filt	1	Y	-	M	55	22	33	8	24.24	0	--	2	extr=21	-	-	0	-	-	-	-	N	N	N	-	-	-	-	-	-	-	-
97237	fgenesh1_pg.C_chr_12000369		12	1405626-1408602	+	froz	filt	6	Y	-	M	684	29	655	11	1.68	0	--	4	extr=21	-	-	0	-	-	-	-	N	N	N	-	-	-	-	-	-	-	-
101035	estExt_fgenesh1_pm.C_chr_80249		8	1506051-1508202	+	froz	filt	3	Y	-	M	500	20	480	13	2.71	0	--	3	extr=21	-	-	0	PF09362	-	-	-	N	N	N	-	-	-	-	-	-	-	-
91702	fgenesh1_pg.C_chr_3000412		3	1699262-1699924	-	froz	filt	1	Y	-	M	198	19	179	2	1.12	0	--	-	extr=21	-	-	0	-	-	-	-	N	N	N	-	-	-	-	-	-	-	-
89049	fgenesh1_pg.C_chr_1000466		1	1740458-1741779	-	froz	filt	3	Y	-	M	364	28	336	1	0.3	1	12--31	-	extr=21	-	-	1	-	-	-	-	N	N	N	-	-	-	-	-	-	-	-
93371	fgenesh1_pg.C_chr_5000445		5	1845191-1846050	+	froz	filt	1	Y	-	M	267	20	247	4	1.62	1	7--29	2	extr=21	-	-	0	-	-	-	-	N	N	N	-	-	-	-	-	-	-	-
91855	fgenesh1_pg.C_chr_3000565		3	2238839-2239716	+	froz	filt	2	Y	-	M	253	18	235	3	1.28	0	--	2	extr=21	-	-	0	PF01828	IPR000250	-	-	Y	Y	N	-	-	-	-	-	-	-	-
95467	fgenesh1_pg.C_chr_8000602		8	2258218-2258899	-	froz	filt	1	Y	-	M	209	16	193	4	2.07	0	--	2	extr=21	-	-	0	PF09352	-	-	-	N	N	N	-	-	-	-	-	-	-	-
92790	fgenesh1_pg.C_chr_4000570		4	2286010-2287146	-	froz	filt	0	Y	-	M	378	20	358	8	2.23	0	--	2	extr=21	-	-	0	-	-	-	-	N	N	N	-	-	-	-	-	-	-	-
14739	gw1.2.511.1		2	2426979-2427950	+	froz	filt	0	Y	-	I	324	23	301	2	0.66	0	--	2	extr=21	-	-	0	-	-	-	-	N	N	N	-	-	-	-	-	-	-	-
61141	estExt_Genewise1.C_chr_71130		7	2500781-2502585	-	froz	filt	8	Y	-	M	347	19	328	6	1.83	0	--	-	extr=21	-	-	0	PF00331	IPR001000	-	COG3693,smart00633	Y	Y	N	-	-	-	-	-	-	-	-
89375	fgenesh1_pg.C_chr_1000792		1	2749960-2750921	-	froz	filt	1	Y	-	M	288	31	257	1	0.39	0	--	2	extr=21	-	-	0	-	-	-	-	N	N	N	-	-	-	-	-	-	-	-
85457	fgenesh1_pm.C_chr_3000527		3	3248792-3249927	+	froz	filt	3	Y	-	M	324	18	306	1	0.33	0	--	2	extr=21	-	-	0	PF00544	IPR002022	-	COG3866,smart00656	Y	N	N	-	-	-	-	-	-	-	-
92220	fgenesh1_pg.C_chr_3000930		3	3500964-3502029	+	froz	filt	2	Y	-	M	187	20	167	4	2.4	0	--	2	extr=21	-	-	0	-	-	-	-	N	N	N	-	-	-	-	-	-	-	-
99350	estExt_fgenesh1_pm.C_chr_20559		2	3737327-3737965	-	froz	filt	2	Y	-	M	96	19	77	0	0	0	--	2	extr=21	-	-	1	-	-	-	-	N	N	N	-	-	-	-	-	-	-	-
77282	estExt_Genewise1Plus.C_chr_120207		12	378015-378847	+	froz	filt	2	Y	-	M	231	17	214	6	2.8	0	--	-	extr=21	-	-	0	PF01083	IPR011150,IPR000675	-	-	Y	Y	N	-	-	-	-	-	-	-	-
107711	estExt_fgenesh1_pg.C_chr_11556		1	5424276-5425382	-	froz	filt	1	Y	-	M	309	18	291	4	1.37	0	--	2	extr=21	-	-	0	PF00332	IPR000490	-	COG5309	Y	Y	N	-	-	-	-	-	-	-	-
72841	estExt_Genewise1Plus.C_chr_60279		6	551596-553406	+	froz	-	4	Y	-	M	490	14	476	5	1.05	0	--	2	extr=21	-	-	1	PF00135,PF07859	IPR002018,IPR000379	KOG1515,KOG1516,KOG4389	COG0657,COG2272,cd00312	Y	Y	N	3.1.1.1	Carboxylesterase.	A carboxylic ester + H(2)O = an alcohol + a carboxylic anion.	\N	\N	\N	\N	\N
110047	estExt_fgenesh1_pg.C_chr_70016		7	62348-64716	+	froz	filt	6	Y	-	M	441	17	424	5	1.18	0	--	2	extr=21	-	-	0	PF00026	IPR001461,IPR002052	KOG1339	cd05471	Y	Y	N	-	-	-	-	-	-	-	-
80332	fgenesh1_kg.C_chr_4000087		4	637336-638008	-	froz	filt	2	Y	-	M	76	21	55	6	10.91	0	--	-	extr=21	-	-	0	-	-	-	-	N	N	N	-	-	-	-	-	-	-	-
106106	estExt_fgenesh1_kg.C_chr_110088		11	645344-646043	+	froz	filt	2	Y	-	M	156	20	136	6	4.41	0	--	2	extr=21	-	-	0	-	-	-	-	N	N	N	-	-	-	-	-	-	-	-
97049	fgenesh1_pg.C_chr_12000181		12	744122-744989	+	froz	filt	2	Y	-	M	211	18	193	5	2.59	0	--	-	extr=21	-	-	0	-	-	-	-	N	N	N	-	-	-	-	-	-	-	-
43919	e_gw1.6.421.1		6	755143-756413	+	froz	filt	4	Y	-	M	347	35	312	6	1.92	1	16--38	2	extr=21	-	-	0	PF00264	IPR002227	-	-	Y	Y	N	-	-	-	-	-	-	-	-
94396	fgenesh1_pg.C_chr_7000199		7	844310-845156	+	froz	filt	4	Y	-	M	185	26	159	7	4.4	1	5--27	2	extr=21	-	-	0	-	-	-	-	N	N	N	-	-	-	-	-	-	-	-
109435	estExt_fgenesh1_pg.C_chr_50210		5	912291-914650	+	froz	filt	1	Y	-	M	652	20	632	10	1.58	0	--	10	extr=21	-	-	1	-	IPR002086	KOG0260,KOG0307	-	Y	N	Y	-	-	-	-	-	-	-	-
35016	e_gw1.1.3410.1		1	933250-934092	-	froz	filt	0	Y	-	M	280	19	261	1	0.38	0	--	2	extr=21	-	-	1	PF00561	IPR000379	KOG2984,KOG4178	COG0596,PRK10673,TIGR03056	Y	N	Y	3.1.-.-	Acting on ester bonds.	\N	\N	\N	\N	\N	\N
79286	fgenesh1_kg.C_chr_2000125		2	1007275-1007899	-	froz	filt	2	Y	-	M	63	20	43	6	13.95	0	--	2	extr=22	-	-	0	-	-	-	-	N	N	N	-	-	-	-	-	-	-	-
56432	estExt_Genewise1.C_chr_30558		3	1052475-1053495	+	froz	filt	2	Y	-	M	304	18	286	0	0	0	--	4	extr=22	-	-	0	PF02469	IPR000782	KOG1437	COG2335,smart00554	Y	N	Y	-	-	-	-	-	-	-	-
103135	estExt_fgenesh1_kg.C_chr_20149		2	1123062-1124990	+	froz	filt	1	Y	-	M	549	15	534	11	2.06	0	--	3	extr=22	-	-	0	PF00450	IPR001563,IPR008442,IPR000379	KOG1282,KOG1283	COG2939	Y	Y	Y	-	-	-	-	-	-	-	-
103650	estExt_fgenesh1_kg.C_chr_30151		3	1196996-1197642	+	froz	filt	0	Y	-	M	87	21	66	0	0	0	--	-	extr=22	-	-	1	-	IPR000782	-	-	Y	N	N	-	-	-	-	-	-	-	-
93231	fgenesh1_pg.C_chr_5000305		5	1301816-1302451	-	froz	filt	0	-	Y	M	211	16	195	4	2.05	0	--	3	extr=22	-	-	0	-	-	-	-	N	N	Y	-	-	-	-	-	-	-	-
106219	estExt_fgenesh1_kg.C_chr_110212		11	1338039-1340137	-	froz	filt	1	Y	-	M	541	22	519	15	2.89	0	--	3	extr=22	-	-	0	PF03198,PF07983	IPR004886	-	smart00768	Y	N	N	-	-	-	-	-	-	-	-
111350	estExt_fgenesh1_pg.C_chr_110378		11	1425970-1427262	+	froz	filt	2	Y	-	M	283	22	261	11	4.21	0	--	2	extr=22	-	-	0	-	-	-	-	N	N	N	-	-	-	-	-	-	-	-
88982	fgenesh1_pg.C_chr_1000399		1	1525585-1529025	-	froz	filt	0	Y	-	M	1146	17	1129	4	0.35	0	--	12	extr=22	-	-	1	-	IPR001412	-	-	Y	Y	Y	3.2.1.3	Glucan 1,4-alpha-glucosidase.	Hydrolysis of terminal 1,4-linked alpha-D-glucose residues successively from non-reducing ends of the chains with release of beta-D-glucose.	\N	\N	Starch and sucrose metabolism	Metabolism of Complex Carbohydrates	METABOLIC
90699	fgenesh1_pg.C_chr_2000389		2	1574797-1575378	-	froz	filt	2	Y	-	M	153	21	132	6	4.55	0	--	2	extr=22	-	-	0	-	-	-	-	N	N	N	-	-	-	-	-	-	-	-
109582	estExt_fgenesh1_pg.C_chr_50414		5	1696907-1698278	-	froz	filt	2	Y	-	M	419	19	400	4	1	0	--	2	extr=22	-	-	0	PF01328	IPR000028	-	-	Y	Y	N	-	-	-	-	-	-	-	-
47097	e_gw1.9.909.1		9	1783371-1784519	+	froz	filt	0	Y	-	M	382	20	362	3	0.83	0	--	2	extr=22	-	-	1	PF01156	IPR001910	KOG2938	COG1957,PRK09955,PRK10443,PRK10768,PTZ00313,cd00455,cd02647,cd02649,cd02650,cd02651,cd02653,cd02654	Y	N	Y	3.2.2.1	Purine nucleosidase.	A N-D-ribosylpurine + H(2)O = a purine + D-ribose.	\N	\N	Nicotinate and nicotinamide metabolism	Metabolism of Cofactors and Vitamins	METABOLIC
93424	fgenesh1_pg.C_chr_5000498		5	2055632-2057074	+	froz	filt	4	Y	-	M	227	18	209	6	2.87	1	5--22	2	extr=22	-	-	0	-	-	-	-	N	N	N	-	-	-	-	-	-	-	-
99161	estExt_fgenesh1_pm.C_chr_20308		2	2101447-2102282	+	froz	filt	1	Y	-	M	164	15	149	18	12.08	0	--	3	extr=22	-	-	0	-	-	-	-	N	N	N	-	-	-	-	-	-	-	-
73448	estExt_Genewise1Plus.C_chr_61190		6	2111850-2112880	+	froz	filt	4	Y	-	M	179	16	163	8	4.91	0	--	2	extr=22	-	-	0	-	-	-	-	N	N	N	-	-	-	-	-	-	-	-
37389	e_gw1.2.225.1		2	2116187-2118173	+	froz	filt	2	Y	-	M	627	24	603	10	1.66	0	--	3	extr=22	-	-	1	PF09286	IPR000209	-	COG4934	Y	Y	N	3.4.14.9	Tripeptidyl-peptidase I.	Release of an N-terminal tripeptide from a polypeptide.	\N	\N	\N	\N	\N
34982	e_gw1.1.492.1		1	2179138-2181288	-	froz	filt	5	Y	-	M	578	22	556	6	1.08	0	--	2	extr=22	-	-	0	PF00732,PF05199	IPR000172,IPR007867	KOG1238	COG2303,PRK02106,TIGR01810	Y	Y	Y	1.1.99.1	Choline dehydrogenase.	Choline + acceptor = betaine aldehyde + reduced acceptor.	PQQ.	\N	Glycine, serine and threonine metabolism	Amino Acid Metabolism	METABOLIC
68660	estExt_Genewise1Plus.C_chr_21490		2	2410244-2411887	+	froz	filt	0	Y	-	M	547	22	525	3	0.57	0	--	2	extr=22	-	-	0	-	-	-	-	N	N	N	-	-	-	-	-	-	-	-
102341	estExt_fgenesh1_kg.C_chr_10396		1	2492528-2494472	-	froz	filt	2	-	Y	M	459	19	440	7	1.59	1	439--458	2	extr=22	-	-	0	PF03198	IPR004886	-	-	Y	N	N	-	-	-	-	-	-	-	-
27250	gw1.8.1202.1		8	258743-259518	-	froz	filt	1	Y	-	T	240	25	215	1	0.47	0	--	-	extr=22	-	-	1	PF00106	IPR002347,IPR002198	KOG0725,KOG1199,KOG1201,KOG1205,KOG1207,KOG1210,KOG4169	COG0300,COG1028,COG3967,COG4221,PRK05557,PRK05565,PRK05650,PRK05653,PRK05855,PRK05872,PRK05876,PRK06057,PRK06138,PRK06139,PRK06171,PRK06172,PRK06179,PRK06181,PRK06194,PRK06200,PRK06398,PRK06463,PRK06484,PRK06500,PRK06550,PRK06841,PRK06935,PRK07060,PRK07063,PRK07069,PRK07231,PRK07326,PRK07478,PRK07774,PRK07825,PRK07856,PRK08226,PRK08261,PRK08265,PRK08267,PRK08324,PRK08589,PRK08628,PRK08643,PRK1242…	Y	Y	Y	1.1.1.141	15-hydroxyprostaglandin dehydrogenase (NAD+).	(5Z,13E)-(15S)-11-alpha,15-dihydroxy-9-oxoprost-13-enoate + NAD(+) = (5Z,13E)-11-alpha-hydroxy-9,15-dioxoprost-13-enoate + NADH.	\N	\N	\N	\N	\N
92880	fgenesh1_pg.C_chr_4000660		4	2641538-2642647	+	froz	filt	0	Y	-	M	369	26	343	3	0.87	0	--	2	extr=22	-	-	1	-	-	-	-	N	N	Y	-	-	-	-	-	-	-	-
107824	estExt_fgenesh1_pg.C_chr_20058		2	300527-301848	-	froz	filt	3	Y	-	M	136	17	119	2	1.68	0	--	3	extr=22	-	-	0	-	-	-	-	N	N	Y	-	-	-	-	-	-	-	-
34033	e_gw1.1.1373.1		1	3310666-3311711	+	froz	filt	2	Y	-	M	312	20	292	2	0.68	0	--	2	extr=22	-	-	1	-	-	-	-	N	N	N	-	-	-	-	-	-	-	-
108908	estExt_fgenesh1_pg.C_chr_30903		3	3408710-3410763	-	froz	filt	6	Y	-	M	570	16	554	5	0.9	0	--	3	extr=22	-	-	0	PF00135	IPR002018,IPR000379	KOG1515,KOG1516,KOG4389	COG0657,COG2272,cd00312	Y	N	Y	3.1.1.1	Carboxylesterase.	A carboxylic ester + H(2)O = an alcohol + a carboxylic anion.	\N	\N	\N	\N	\N
69084	estExt_Genewise1Plus.C_chr_22117		2	3414138-3415540	-	froz	filt	1	Y	-	M	382	19	363	9	2.48	0	--	4	extr=22	-	-	0	-	IPR002110	KOG0195,KOG0502,KOG0505,KOG0507,KOG0508,KOG0509,KOG0510,KOG0514,KOG0783,KOG4177,KOG4369,KOG4412	COG0666,cd00204	Y	N	Y	-	-	-	-	-	-	-	-
104730	estExt_fgenesh1_kg.C_chr_60038		6	364988-366224	-	froz	filt	1	-	Y	M	206	16	190	3	1.58	1	181--203	3	extr=22	-	-	0	-	-	KOG0260	PRK12270	N	N	Y	-	-	-	-	-	-	-	-
105659	estExt_fgenesh1_kg.C_chr_90039		9	381747-382480	+	froz	filt	1	Y	-	M	182	18	164	4	2.44	0	--	-	extr=22	-	-	1	-	-	-	-	N	N	N	-	-	-	-	-	-	-	-
66874	estExt_Genewise1Plus.C_chr_12882		1	4285246-4286609	+	froz	filt	2	Y	-	M	408	23	385	6	1.56	1	7--29	2	extr=22	-	-	0	-	-	-	-	N	N	N	-	-	-	-	-	-	-	-
34332	e_gw1.1.3054.1		1	4510696-4511870	+	froz	filt	1	Y	-	M	369	19	350	2	0.57	0	--	7	extr=22	-	-	1	-	-	-	COG4257	N	N	N	-	-	-	-	-	-	-	-
81448	fgenesh1_kg.C_chr_7000067		7	497230-497573	+	-	filt	0	Y	-	M	97	21	76	3	3.95	0	--	-	extr=22	-	-	0	PF00135	-	KOG1516,KOG4389	-	N	N	N	-	-	-	-	-	-	-	-
104383	estExt_fgenesh1_kg.C_chr_50059		5	513931-514421	+	froz	filt	2	Y	-	M	74	19	55	6	10.91	0	--	-	extr=22	-	-	0	-	-	-	-	N	N	N	-	-	-	-	-	-	-	-
105896	estExt_fgenesh1_kg.C_chr_100081		10	542310-543174	+	froz	filt	1	Y	-	M	192	20	172	2	1.16	0	--	-	extr=22	-	-	0	-	-	-	-	N	N	N	-	-	-	-	-	-	-	-
107738	estExt_fgenesh1_pg.C_chr_11595		1	5561697-5562953	-	froz	filt	1	Y	-	M	399	20	379	8	2.11	1	7--29	3	extr=22	-	-	0	PF00026	IPR001461	KOG1339	cd05471,cd05474,cd05477,cd05478,cd05485,cd05486,cd05488,cd05490,cd06097	Y	Y	Y	-	-	-	-	-	-	-	-
102031	estExt_fgenesh1_kg.C_chr_10057		1	695356-695915	-	froz	filt	0	Y	-	Q	90	22	68	8	11.76	0	--	-	extr=22	-	-	0	-	-	-	-	N	N	N	-	-	-	-	-	-	-	-
47168	e_gw1.9.202.1		9	739511-741239	-	froz	filt	1	Y	-	M	559	21	538	4	0.74	0	--	2	extr=22	-	-	1	PF01532	IPR001382	KOG2204,KOG2429,KOG2430,KOG2431	-	Y	Y	Y	3.2.1.113	Mannosyl-oligosaccharide 1,2-alpha-mannosidase.	Hydrolysis of the terminal 1,2-linked alpha-D-mannose residues in the oligo-mannose oligosaccharide Man(9)(GlcNAc)(2).	\N	\N	N-Glycans biosynthesis	Metabolism of Complex Carbohydrates	METABOLIC
95039	fgenesh1_pg.C_chr_8000174		8	807488-808969	+	froz	filt	2	Y	-	M	111	16	95	2	2.11	0	--	-	extr=22	-	-	0	-	-	-	-	N	N	N	-	-	-	-	-	-	-	-
110144	estExt_fgenesh1_pg.C_chr_70194		7	838441-839450	+	froz	filt	1	Y	-	M	222	18	204	2	0.98	0	--	2	extr=22	-	-	0	-	-	-	-	N	N	Y	-	-	-	-	-	-	-	-
44587	e_gw1.7.120.1		7	866062-867960	-	froz	filt	3	Y	-	M	576	24	552	16	2.9	0	--	2	extr=22	-	-	0	-	-	-	-	N	N	N	-	-	-	-	-	-	-	-
91544	fgenesh1_pg.C_chr_3000254		3	1155761-1156915	+	froz	filt	1	Y	-	M	365	18	347	15	4.32	0	--	2	extr=23	-	-	0	-	-	-	COG3889	N	N	Y	-	-	-	-	-	-	-	-
106874	estExt_fgenesh1_pg.C_chr_10290		1	1176163-1178230	+	froz	filt	5	Y	-	M	545	19	526	7	1.33	0	--	2	extr=23	-	-	0	PF00450	IPR001563,IPR000379	KOG1282,KOG1283	COG2939	Y	Y	Y	3.4.16.6	Carboxypeptidase D.	Preferential release of a C-terminal arginine or lysine residue.	\N	\N	\N	\N	\N
41969	e_gw1.5.224.1		5	130690-132388	+	froz	filt	1	Y	-	M	544	19	525	10	1.9	1	7--24	2	extr=23	-	-	0	PF01735	IPR002642,NULL	KOG1325	cd00147,cd07202,cd07203,smart00022	Y	Y	Y	3.1.1.5	Lysophospholipase.	2-lysophosphatidylcholine + H(2)O = glycerophosphocholine + a fatty acid anion.	\N	\N	Phospholipid degradation	Metabolism of Complex Lipids	METABOLIC
96887	fgenesh1_pg.C_chr_12000019		12	134991-135587	-	froz	filt	0	Y	-	M	198	20	178	5	2.81	0	--	-	extr=23	-	-	0	-	-	-	-	N	N	N	-	-	-	-	-	-	-	-
95831	fgenesh1_pg.C_chr_9000355		9	1369954-1370505	+	froz	filt	0	Y	-	M	183	17	166	4	2.41	0	--	-	extr=23	-	-	0	-	-	-	-	N	N	N	-	-	-	-	-	-	-	-
96384	fgenesh1_pg.C_chr_10000390		10	1382903-1383596	-	froz	filt	1	Y	-	M	210	17	193	2	1.04	0	--	4	extr=23	-	-	0	-	-	KOG0921	-	N	N	Y	-	-	-	-	-	-	-	-
49854	e_gw1.11.778.1		11	1395169-1396065	+	froz	filt	0	Y	-	M	298	18	280	1	0.36	0	--	3	extr=23	-	-	1	PF03575	IPR005320,IPR000886	-	COG4242,TIGR02069,cd03129,cd03145,cd03146	Y	Y	N	-	-	-	-	-	-	-	-
48129	e_gw1.9.570.1		9	167134-167549	-	froz	filt	2	Y	-	M	96	22	74	8	10.81	0	--	2	extr=23	-	-	0	PF06766	IPR010636	-	-	Y	Y	N	-	-	-	-	-	-	-	-
38371	e_gw1.3.1168.1		3	1729335-1732135	-	froz	filt	6	Y	-	M	742	17	725	2	0.28	0	--	4	extr=23	-	-	0	PF01432	IPR001567	KOG2089,KOG2090	COG0339,PRK10280,PRK10911,cd06258,cd06455,cd06456,cd06457	Y	Y	Y	3.4.24.37	Saccharolysin.	Cleavage of Pro-|-Phe and Ala-|-Ala bonds.	Zinc.	\N	\N	\N	\N
110289	estExt_fgenesh1_pg.C_chr_70449		7	1860196-1863081	-	froz	filt	3	Y	-	M	812	22	790	3	0.38	0	--	3	extr=23	-	-	0	PF02065	IPR000111,IPR002252	-	COG3345	Y	Y	N	-	-	-	-	-	-	-	-
109621	estExt_fgenesh1_pg.C_chr_50485		5	1989028-1990853	+	froz	filt	1	Y	-	M	490	17	473	9	1.9	0	--	3	extr=23	-	-	0	PF04625,PF06676,PF07174,PF10287,PF10290	-	KOG0559,KOG1984	PRK01973,PRK03427,PRK04654,PRK05648,PRK05704,PRK06302,PRK06975,PRK07003,PRK07764,PRK08770,PRK09111,PRK10672,PRK11854,PRK11855,PRK11892,PRK12270,PRK12323,PRK12678,TIGR00601,TIGR01348	N	N	Y	-	-	-	-	-	-	-	-
71382	estExt_Genewise1Plus.C_chr_41156		4	2054248-2056342	+	froz	filt	3	Y	-	M	624	21	603	4	0.66	0	--	2	extr=23	-	-	0	PF00732,PF05199	IPR000172,IPR007867	KOG1238	COG2303,PRK02106,TIGR01810	Y	Y	Y	1.1.99.1	Choline dehydrogenase.	Choline + acceptor = betaine aldehyde + reduced acceptor.	PQQ.	\N	Glycine, serine and threonine metabolism	Amino Acid Metabolism	METABOLIC
109626	estExt_fgenesh1_pg.C_chr_50494		5	2064233-2066126	-	froz	filt	2	Y	-	M	501	17	484	13	2.69	0	--	5	extr=23	-	-	0	-	-	-	-	N	N	Y	-	-	-	-	-	-	-	-
83794	fgenesh1_pm.C_chr_1000504		1	2963609-2966869	+	froz	filt	5	Y	-	M	593	16	577	8	1.39	0	--	4	extr=23	-	-	0	PF09286	-	-	COG4934	N	N	N	3.4.14.9	Tripeptidyl-peptidase I.	Release of an N-terminal tripeptide from a polypeptide.	\N	\N	\N	\N	\N
96869	fgenesh1_pg.C_chr_12000001		12	29845-30818	+	froz	filt	3	Y	-	M	183	18	165	6	3.64	0	--	-	extr=23	-	-	0	-	-	-	-	N	N	N	-	-	-	-	-	-	-	-
96505	fgenesh1_pg.C_chr_11000068		11	298906-300120	+	froz	filt	1	Y	-	M	384	19	365	4	1.1	0	--	3	extr=23	-	-	0	PF04616	IPR006710,NULL	-	COG3507	Y	Y	N	-	-	-	-	-	-	-	-
92090	fgenesh1_pg.C_chr_3000800		3	3066595-3068809	-	froz	filt	5	Y	-	M	417	19	398	0	0	0	--	7	extr=23	-	-	0	-	-	-	-	N	N	Y	-	-	-	-	-	-	-	-
89487	fgenesh1_pg.C_chr_1000904		1	3119603-3122705	+	froz	filt	3	Y	-	M	371	19	352	10	2.84	0	--	4	extr=23	-	-	0	-	IPR003014,NULL	-	-	Y	N	Y	-	-	-	-	-	-	-	-
107286	estExt_fgenesh1_pg.C_chr_10907		1	3158807-3159576	+	froz	filt	2	Y	-	M	116	22	94	6	6.38	0	--	-	extr=23	-	-	0	-	-	-	-	N	N	N	-	-	-	-	-	-	-	-
92156	fgenesh1_pg.C_chr_3000866		3	3262526-3263958	-	froz	filt	3	Y	-	M	422	16	406	4	0.99	0	--	3	extr=23	-	-	0	-	-	-	-	N	N	N	-	-	-	-	-	-	-	-
75316	estExt_Genewise1Plus.C_chr_90135		9	332132-333627	-	froz	filt	3	Y	-	M	427	16	411	2	0.49	0	--	4	extr=23	-	-	0	-	-	-	-	N	N	N	-	-	-	-	-	-	-	-
103460	estExt_fgenesh1_kg.C_chr_20500		2	3343031-3344780	-	froz	filt	9	Y	-	M	372	16	356	2	0.56	0	--	3	extr=23	-	-	1	-	-	-	-	N	N	N	-	-	-	-	-	-	-	-
108329	estExt_fgenesh1_pg.C_chr_20872		2	3381273-3382005	+	froz	filt	2	Y	-	M	192	20	172	6	3.49	0	--	2	extr=23	-	-	1	-	-	-	-	N	N	N	-	-	-	-	-	-	-	-
98580	estExt_fgenesh1_pm.C_chr_10579		1	3400842-3402413	-	froz	filt	3	-	Y	M	270	16	254	8	3.15	0	--	3	extr=23	-	-	0	PF05730	IPR008427	-	-	Y	N	Y	-	-	-	-	-	-	-	-
94274	fgenesh1_pg.C_chr_7000077		7	360603-361333	-	froz	filt	1	-	Y	M	177	18	159	10	6.29	0	--	3	extr=23	-	-	0	PF05730	-	-	-	N	N	Y	-	-	-	-	-	-	-	-
91252	fgenesh1_pg.C_chr_2000942		2	3631943-3632476	-	froz	filt	0	Y	-	M	177	17	160	1	0.62	0	--	-	extr=23	-	-	0	-	-	-	-	N	N	N	-	-	-	-	-	-	-	-
86748	fgenesh1_pm.C_chr_7000061		7	456082-457683	-	froz	filt	2	Y	-	M	497	20	477	8	1.68	0	--	2	extr=23	-	-	0	PF00128,PF09260	IPR006047,IPR006589	KOG0470,KOG0471,KOG2212	COG0296,COG0366,COG1523,COG3280,PRK09505,PRK10785,PRK10933,TIGR02401,TIGR02402,TIGR02403,TIGR02456,smart00642	Y	Y	Y	3.2.1.1	Alpha-amylase.	Endohydrolysis of 1,4-alpha-glucosidic linkages in oligosaccharides and polysaccharides.	\N	\N	Starch and sucrose metabolism	Metabolism of Complex Carbohydrates	METABOLIC
107565	estExt_fgenesh1_pg.C_chr_11315		1	4575588-4578649	-	froz	filt	2	Y	-	M	881	21	860	3	0.35	0	--	3	extr=23	-	-	0	-	IPR006102	KOG2230	COG3250,PRK10340	Y	Y	Y	3.2.1.25	Beta-mannosidase.	Hydrolysis of terminal, non-reducing beta-D-mannose residues in beta-D-mannosides.	\N	\N	N-Glycan degradation	Metabolism of Complex Carbohydrates	METABOLIC
111438	estExt_fgenesh1_pg.C_chr_120109		12	458468-459824	+	froz	filt	5	-	Y	M	304	18	286	1	0.35	0	--	-	extr=23	-	-	0	PF09825	-	-	cd03144	N	N	N	-	-	-	-	-	-	-	-
67250	estExt_Genewise1Plus.C_chr_13430		1	5027950-5030585	-	froz	filt	4	Y	-	M	796	22	774	4	0.52	0	--	4	extr=23	-	-	1	PF00141	IPR002016,IPR000763,IPR006162	-	COG0376,TIGR00198,cd00314,cd00649,cd00691	Y	Y	N	1.11.1.5	Cytochrome-c peroxidase.	2 ferrocytochrome c + H(2)O(2) = 2 ferricytochrome c + 2 H(2)O.	Heme.	\N	\N	\N	\N
93035	fgenesh1_pg.C_chr_5000109		5	515118-515587	-	froz	filt	1	Y	-	M	134	24	110	10	9.09	1	5--27	2	extr=23	-	-	0	-	-	-	-	N	N	N	-	-	-	-	-	-	-	-
90420	fgenesh1_pg.C_chr_2000110		2	526304-526731	+	froz	filt	1	Y	-	M	122	18	104	2	1.92	0	--	-	extr=23	-	-	0	-	-	-	-	N	N	N	-	-	-	-	-	-	-	-
108976	estExt_fgenesh1_pg.C_chr_40108		4	556847-557501	+	froz	filt	1	-	Y	M	200	18	182	6	3.3	0	--	2	extr=23	-	-	0	-	-	-	-	N	N	N	-	-	-	-	-	-	-	-
81079	fgenesh1_kg.C_chr_6000060		6	572649-573552	+	froz	filt	1	Y	-	M	257	19	238	2	0.84	0	--	2	extr=23	-	-	0	-	-	KOG0260	-	N	N	Y	-	-	-	-	-	-	-	-
102983	estExt_fgenesh1_kg.C_chr_11083		1	5811008-5811549	+	froz	filt	0	Y	-	M	54	18	36	0	0	0	--	2	extr=23	-	-	1	-	-	-	-	N	N	N	-	-	-	-	-	-	-	-
33113	e_gw1.1.2968.1		1	5930451-5931671	-	froz	filt	0	Y	-	M	406	20	386	3	0.78	0	--	2	extr=23	-	-	1	PF00491	IPR005924,IPR006035,IPR000886	KOG2964,KOG2965	COG0010,PRK01722,PRK02190,TIGR01227,TIGR01229,TIGR01230	Y	Y	Y	3.5.3.11	Agmatinase.	Agmatine + H(2)O = putrescine + urea.	\N	\N	Arginine and proline metabolism	Amino Acid Metabolism	METABOLIC
101742	estExt_fgenesh1_pm.C_chr_120085		12	598603-601256	-	froz	filt	4	Y	-	M	809	20	789	11	1.39	0	--	3	extr=23	-	-	2	PF07971	IPR005887	-	COG3537,TIGR01180	Y	N	N	-	-	-	-	-	-	-	-
111008	estExt_fgenesh1_pg.C_chr_100178		10	618329-619090	-	froz	filt	1	-	Y	M	219	17	202	4	1.98	0	--	2	extr=23	-	-	1	-	-	-	-	N	N	Y	-	-	-	-	-	-	-	-
47119	e_gw1.9.252.1		9	712724-714190	-	froz	filt	1	-	Y	M	470	19	451	2	0.44	0	--	2	extr=23	-	-	4	PF00890,PF01266,PF01593	IPR000205	KOG0029	COG1233,COG1249,TIGR02734,TIGR03467	Y	N	Y	-	-	-	-	-	-	-	-
111476	estExt_fgenesh1_pg.C_chr_120173		12	728894-731006	-	froz	filt	0	Y	-	M	675	23	652	8	1.23	0	--	3	extr=23	-	-	1	PF00264	IPR002227	-	-	Y	Y	N	-	-	-	-	-	-	-	-
65051	estExt_Genewise1Plus.C_chr_10289		1	731227-734630	-	froz	filt	6	Y	-	M	1023	16	1007	3	0.3	0	--	4	extr=23	-	-	0	-	-	-	-	N	N	N	-	-	-	-	-	-	-	-
99840	estExt_fgenesh1_pm.C_chr_40104		4	770754-772903	+	froz	filt	3	Y	-	M	642	20	622	8	1.29	0	--	2	extr=23	-	-	0	PF00450	IPR001563	KOG1282,KOG1283	COG2939	Y	Y	Y	3.4.16.-	Serine-type carboxypeptidases.	\N	\N	\N	\N	\N	\N
95035	fgenesh1_pg.C_chr_8000170		8	798181-798575	-	froz	filt	1	Y	-	M	106	19	87	8	9.2	0	--	-	extr=23	-	-	0	-	-	-	-	N	N	N	-	-	-	-	-	-	-	-
90503	fgenesh1_pg.C_chr_2000193		2	802002-803148	+	froz	filt	4	Y	-	M	240	17	223	6	2.69	0	--	-	extr=23	-	-	1	-	-	-	-	N	N	N	-	-	-	-	-	-	-	-
110386	estExt_fgenesh1_pg.C_chr_80170		8	803338-804020	+	froz	filt	1	Y	-	M	194	17	177	10	5.65	0	--	2	extr=23	-	-	0	-	-	-	-	N	N	N	-	-	-	-	-	-	-	-
97064	fgenesh1_pg.C_chr_12000196		12	807343-808710	+	froz	filt	1	Y	-	M	277	22	255	5	1.96	0	--	2	extr=23	-	-	0	PF06011	-	-	-	N	N	Y	-	-	-	-	-	-	-	-
94383	fgenesh1_pg.C_chr_7000186		7	809432-809939	-	froz	filt	3	Y	-	M	112	21	91	8	8.79	0	--	-	extr=23	-	-	0	-	-	-	-	N	N	N	-	-	-	-	-	-	-	-
97077	fgenesh1_pg.C_chr_12000209		12	839083-839527	-	froz	filt	2	Y	-	M	104	19	85	8	9.41	0	--	2	extr=23	-	-	0	-	-	-	-	N	N	N	-	-	-	-	-	-	-	-
90520	fgenesh1_pg.C_chr_2000210		2	882537-883030	-	froz	filt	3	Y	-	M	103	18	85	2	2.35	0	--	-	extr=23	-	-	0	-	-	-	-	N	N	N	-	-	-	-	-	-	-	-
95724	fgenesh1_pg.C_chr_9000248		9	1011480-1012094	+	froz	filt	1	-	Y	M	185	17	168	6	3.57	1	162--184	2	extr=24	-	-	1	-	-	-	-	N	N	Y	-	-	-	-	-	-	-	-
94441	fgenesh1_pg.C_chr_7000244		7	1024900-1025694	+	froz	filt	1	Y	-	M	168	21	147	6	4.08	1	2--24	-	extr=24	-	-	0	-	-	-	-	N	N	N	-	-	-	-	-	-	-	-
19433	gw1.1.1785.1		1	1026427-1026789	-	froz	filt	1	Y	-	L	104	17	87	2	2.3	0	--	-	extr=24	-	-	0	PF03198	-	-	-	N	N	N	-	-	-	-	-	-	-	-
31465	e_gw1.1.2166.1		1	1085179-1087630	-	froz	-	2	Y	-	M	766	24	742	3	0.4	0	--	3	extr=24	-	-	1	PF01055	-	KOG1065,KOG1066	COG1501,PRK10426,PRK10658,cd06589,cd06591,cd06592,cd06593,cd06594,cd06598,cd06600,cd06604	N	N	N	-	-	-	-	-	-	-	-
72002	estExt_Genewise1Plus.C_chr_50503		5	1096135-1097714	-	froz	filt	2	Y	-	M	430	17	413	2	0.48	0	--	2	extr=24	-	-	0	PF04185	IPR007312	-	-	Y	Y	N	-	-	-	-	-	-	-	-
40275	e_gw1.4.1161.1		4	109781-111165	-	froz	filt	3	Y	-	M	412	17	395	4	1.01	0	--	2	extr=24	-	-	0	PF03009	-	KOG2258	COG0584	N	N	Y	-	-	-	-	-	-	-	-
88586	fgenesh1_pg.C_chr_1000003		1	117450-118798	-	froz	filt	2	Y	-	M	360	21	339	2	0.59	0	--	4	extr=24	-	-	0	-	IPR011043	-	-	Y	N	Y	-	-	-	-	-	-	-	-
50184	e_gw1.12.731.1		12	1192563-1193218	-	froz	filt	1	Y	-	M	192	20	172	3	1.74	0	--	-	extr=24	-	-	0	-	-	-	-	N	N	N	-	-	-	-	-	-	-	-
45180	e_gw1.7.273.1		7	1193739-1195042	-	froz	-	1	-	Y	M	416	24	392	5	1.28	0	--	3	extr=24	-	-	0	PF03663	IPR005198	-	COG4833	Y	Y	N	3.2.1.101	Mannan endo-1,6-beta-mannosidase.	Random hydrolysis of 1,6-beta-D-mannosidic linkages in unbranched 1,6-mannans.	\N	\N	\N	\N	\N
93858	fgenesh1_pg.C_chr_6000258		6	1214252-1215142	+	froz	filt	0	Y	-	M	296	21	275	9	3.27	0	--	2	extr=24	-	-	0	-	IPR001220	-	-	Y	Y	N	-	-	-	-	-	-	-	-
81208	fgenesh1_kg.C_chr_6000189		6	1303869-1304493	+	froz	filt	1	Y	-	M	59	18	41	6	14.63	0	--	-	extr=24	-	-	0	-	-	-	-	N	N	N	-	-	-	-	-	-	-	-
33309	e_gw1.1.3096.1		1	130943-131722	-	froz	filt	0	Y	-	M	260	18	242	6	2.48	0	--	-	extr=24	-	-	0	-	-	-	-	N	N	N	-	-	-	-	-	-	-	-
96376	fgenesh1_pg.C_chr_10000382		10	1348702-1349767	+	froz	filt	2	Y	-	M	313	20	293	2	0.68	0	--	2	extr=24	-	-	0	-	IPR001087	-	cd01837,cd01846,cd01847	Y	Y	N	-	-	-	-	-	-	-	-
82925	fgenesh1_kg.C_chr_12000202		12	1361580-1362222	+	froz	filt	2	Y	-	M	57	19	38	6	15.79	0	--	-	extr=24	-	-	0	-	-	-	-	N	N	N	-	-	-	-	-	-	-	-
48553	e_gw1.10.705.1		10	1377321-1378660	+	froz	filt	1	Y	-	M	430	18	412	1	0.24	0	--	3	extr=24	-	-	0	PF03022	-	-	-	N	N	N	-	-	-	-	-	-	-	-
88944	fgenesh1_pg.C_chr_1000361		1	1394265-1395569	-	froz	filt	1	Y	-	M	402	21	381	4	1.05	0	--	4	extr=24	-	-	0	-	-	-	-	N	N	Y	-	-	-	-	-	-	-	-
109111	estExt_fgenesh1_pg.C_chr_40334		4	1418822-1420753	-	froz	filt	0	Y	-	M	643	22	621	5	0.81	0	--	4	extr=24	-	-	1	PF00732,PF05199	IPR000172,IPR007867	KOG1238	COG2303,PRK02106,TIGR01810	Y	Y	Y	1.1.99.1	Choline dehydrogenase.	Choline + acceptor = betaine aldehyde + reduced acceptor.	PQQ.	\N	Glycine, serine and threonine metabolism	Amino Acid Metabolism	METABOLIC
96389	fgenesh1_pg.C_chr_10000395		10	1433970-1434464	+	froz	filt	2	Y	-	M	109	20	89	6	6.74	0	--	-	extr=24	-	-	1	-	-	-	-	N	N	N	-	-	-	-	-	-	-	-
48841	e_gw1.10.563.1		10	1506956-1508869	+	froz	filt	0	Y	-	M	637	16	621	6	0.97	0	--	2	extr=24	-	-	1	PF01204	IPR001661	KOG0602	COG1626,PRK13270,PRK13271,PRK13272	Y	Y	Y	3.2.1.28	Alpha,alpha-trehalase.	Alpha,alpha-trehalose + H(2)O = 2 D-glucose.	\N	\N	Starch and sucrose metabolism	Metabolism of Complex Carbohydrates	METABOLIC
48401	e_gw1.10.806.1		10	1592993-1594456	+	froz	filt	0	Y	-	M	487	22	465	1	0.22	0	--	2	extr=24	-	-	1	PF01593	IPR001613,IPR002937,IPR000205	KOG0029,KOG0685,KOG1276,KOG1399	COG1231,COG1232,COG1233,COG2072,COG3349,PRK04176,PRK07233,PRK11883,TIGR00562,TIGR02731,TIGR02732	Y	Y	Y	1.4.3.4	Amine oxidase (flavin-containing).	RCH(2)NH(2) + H(2)O + O(2) = RCHO + NH(3) + H(2)O(2).	FAD.	\N	Tyrosine metabolism	Amino Acid Metabolism	METABOLIC
96868	fgenesh1_pg.C_chr_11000431		11	1612967-1613437	+	froz	filt	0	Y	-	M	156	19	137	4	2.92	0	--	-	extr=24	-	-	0	-	-	-	-	N	N	N	-	-	-	-	-	-	-	-
69789	estExt_Genewise1Plus.C_chr_30940		3	1622392-1623554	+	froz	filt	1	-	Y	M	307	17	290	6	2.07	0	--	2	extr=24	-	-	0	-	-	-	-	N	N	N	-	-	-	-	-	-	-	-
60105	estExt_Genewise1.C_chr_60894		6	1657807-1658690	-	froz	filt	2	Y	-	M	225	18	207	0	0	0	--	3	extr=24	-	-	0	PF00457	IPR001137	-	-	Y	Y	N	-	-	-	-	-	-	-	-
38087	e_gw1.3.746.1		3	1812934-1813799	+	froz	filt	1	Y	-	M	271	19	252	5	1.98	0	--	-	extr=24	-	-	0	-	-	-	COG5309	N	N	N	3.2.1.58	Glucan 1,3-beta-glucosidase.	Successive hydrolysis of beta-D-glucose units from the non-reducing ends of 1,3-beta-D-glucans, releasing alpha-glucose.	\N	\N	Starch and sucrose metabolism	Metabolism of Complex Carbohydrates	METABOLIC
101077	estExt_fgenesh1_pm.C_chr_80305		8	1913842-1914553	-	froz	filt	1	Y	-	M	51	18	33	1	3.03	0	--	-	extr=24	-	-	0	-	-	-	-	N	N	N	-	-	-	-	-	-	-	-
85505	fgenesh1_pm.C_chr_4000020		4	195261-197691	+	froz	filt	2	Y	-	M	774	23	751	7	0.93	0	--	2	extr=24	-	-	2	PF00933,PF01915	IPR001764,IPR002772	-	COG1472	Y	Y	N	3.2.1.21	Beta-glucosidase.	Hydrolysis of terminal, non-reducing beta-D-glucose residues with release of beta-D-glucose.	\N	\N	Flavonoids, stilbene and lignin biosynthesis	Biosynthesis of Secondary Metabolites	METABOLIC
38105	e_gw1.3.952.1		3	1971925-1972401	-	froz	filt	1	Y	-	M	137	18	119	2	1.68	0	--	2	extr=24	-	-	0	PF00545	IPR000026	-	cd00389,cd00606	Y	Y	N	-	-	-	-	-	-	-	-
46238	e_gw1.8.190.1		8	2030409-2032034	+	froz	filt	0	Y	-	M	541	20	521	13	2.5	0	--	2	extr=24	-	-	0	PF07519	IPR011118	-	-	Y	N	N	-	-	-	-	-	-	-	-
107050	estExt_fgenesh1_pg.C_chr_10561		1	2054017-2055665	+	froz	filt	1	Y	-	M	515	18	497	2	0.4	0	--	2	extr=24	-	-	1	-	-	-	-	N	N	N	-	-	-	-	-	-	-	-
68477	estExt_Genewise1Plus.C_chr_21252		2	2076509-2077622	-	froz	filt	3	Y	-	M	314	24	290	9	3.1	0	--	-	extr=24	-	-	0	-	-	-	-	N	N	N	-	-	-	-	-	-	-	-
94077	fgenesh1_pg.C_chr_6000477		6	2078954-2080491	+	froz	filt	2	Y	-	M	461	16	445	21	4.72	0	--	4	extr=24	-	-	1	-	NULL	KOG0260,KOG3514	COG3889,PRK13042	Y	N	Y	-	-	-	-	-	-	-	-
94089	fgenesh1_pg.C_chr_6000489		6	2164273-2164665	-	froz	filt	0	Y	-	M	130	19	111	4	3.6	1	7--29	-	extr=24	-	-	0	-	-	-	-	N	N	N	-	-	-	-	-	-	-	-
110633	estExt_fgenesh1_pg.C_chr_80590		8	2231125-2232357	-	froz	filt	2	-	Y	M	357	15	342	9	2.63	0	--	3	extr=24	-	-	1	-	-	-	-	N	N	Y	-	-	-	-	-	-	-	-
71466	estExt_Genewise1Plus.C_chr_41291		4	2239465-2241645	-	froz	filt	4	Y	-	M	632	17	615	3	0.49	0	--	3	extr=24	-	-	0	PF06964	IPR010720	-	COG3534,smart00813	Y	Y	N	-	-	-	-	-	-	-	-
74298	estExt_Genewise1Plus.C_chr_71129		7	2319043-2320330	-	froz	filt	1	Y	-	M	408	16	392	5	1.28	0	--	2	extr=24	-	-	2	PF01328	IPR000028,NULL	-	-	Y	Y	N	-	-	-	-	-	-	-	-
70129	estExt_Genewise1Plus.C_chr_31439		3	2360297-2361636	+	froz	filt	5	Y	-	M	331	18	313	8	2.56	0	--	2	extr=24	-	-	0	PF00264	IPR002227	-	-	Y	Y	N	-	-	-	-	-	-	-	-
40839	e_gw1.4.1123.1		4	2446927-2448132	-	froz	filt	0	Y	-	M	401	22	379	4	1.06	0	--	2	extr=24	-	-	2	PF03088,PF08450	-	KOG1520	COG3386	N	N	N	-	-	-	-	-	-	-	-
94840	fgenesh1_pg.C_chr_7000643		7	2476974-2477573	+	froz	filt	0	Y	-	M	199	17	182	6	3.3	0	--	2	extr=24	-	-	0	-	-	-	-	N	N	N	-	-	-	-	-	-	-	-
72632	estExt_Genewise1Plus.C_chr_51516		5	2582104-2584098	-	froz	filt	5	Y	-	M	578	17	561	4	0.71	0	--	3	extr=24	-	-	0	PF00135	IPR002018,IPR000379	KOG1515,KOG1516,KOG4389	COG0657,COG2272,cd00312	Y	N	Y	3.1.1.1	Carboxylesterase.	A carboxylic ester + H(2)O = an alcohol + a carboxylic anion.	\N	\N	\N	\N	\N
42503	e_gw1.5.942.1		5	2620504-2622533	-	froz	filt	4	Y	-	M	609	16	593	11	1.85	0	--	3	extr=24	-	-	0	PF00686,PF00723	IPR002044,IPR000165,IPR008291	-	COG3387,cd05467,cd05807,cd05808,cd05809,cd05810,cd05811,cd05814,cd05815,cd05816,cd05817,cd05818,cd05820	Y	Y	Y	3.2.1.3	Glucan 1,4-alpha-glucosidase.	Hydrolysis of terminal 1,4-linked alpha-D-glucose residues successively from non-reducing ends of the chains with release of beta-D-glucose.	\N	\N	Starch and sucrose metabolism	Metabolism of Complex Carbohydrates	METABOLIC
108774	estExt_fgenesh1_pg.C_chr_30668		3	2648032-2649040	-	froz	filt	1	Y	-	M	303	20	283	6	2.12	0	--	2	extr=24	-	-	0	-	-	-	-	N	N	N	-	-	-	-	-	-	-	-
96074	fgenesh1_pg.C_chr_10000080		10	272686-274331	+	froz	filt	2	Y	-	M	511	18	493	13	2.64	0	--	2	extr=24	-	-	1	-	IPR006025	-	-	Y	Y	N	-	-	-	-	-	-	-	-
38680	e_gw1.3.886.1		3	2743756-2744262	-	froz	filt	1	Y	-	M	156	20	136	5	3.68	0	--	-	extr=24	-	-	0	-	-	-	-	N	N	N	-	-	-	-	-	-	-	-
38161	e_gw1.3.164.1		3	2746686-2748706	+	froz	filt	5	Y	-	M	581	16	565	10	1.77	0	--	4	extr=24	-	-	0	PF00394,PF07731,PF07732	IPR001117,IPR002355	KOG1263	COG2132,PRK10965,TIGR01480,TIGR03388,TIGR03389,TIGR03390	Y	Y	Y	1.10.3.2	Laccase.	4 benzenediol + O(2) = 4 benzosemiquinone + 2 H(2)O.	Copper.	\N	\N	\N	\N
108803	estExt_fgenesh1_pg.C_chr_30715		3	2796664-2798470	-	froz	filt	4	Y	-	M	489	20	469	6	1.28	0	--	3	extr=24	-	-	1	PF01565	IPR006094	KOG1231	COG0277,TIGR01678	Y	Y	Y	-	-	-	-	-	-	-	-
76675	estExt_Genewise1Plus.C_chr_110130		11	287573-289664	+	froz	filt	1	Y	-	M	529	17	512	7	1.37	0	--	2	extr=24	-	-	0	PF05577	IPR008758,IPR000379	KOG2182,KOG2183	-	Y	Y	Y	3.4.-.-	Acting on peptide bonds (peptide hydrolases).	\N	\N	\N	Lysine degradation	Amino Acid Metabolism	METABOLIC
12051	gw1.7.109.1		7	29080-30510	+	froz	filt	0	Y	-	L	477	24	453	5	1.1	0	--	3	extr=24	-	-	0	PF09118	-	KOG4441	cd02851	N	N	N	-	-	-	-	-	-	-	-
78594	fgenesh1_kg.C_chr_1000541		1	2975761-2976594	-	froz	filt	2	-	Y	M	208	20	188	0	0	0	--	2	extr=24	-	-	0	PF10289	-	-	-	N	N	Y	-	-	-	-	-	-	-	-
107242	estExt_fgenesh1_pg.C_chr_10845		1	2978416-2979374	+	froz	filt	2	-	Y	M	234	17	217	0	0	2	5--27 211--233	2	extr=24	-	-	1	PF10289	-	-	-	N	N	Y	-	-	-	-	-	-	-	-
92069	fgenesh1_pg.C_chr_3000779		3	2992020-2993974	+	froz	filt	3	Y	-	M	590	18	572	12	2.1	0	--	2	extr=24	-	-	2	PF01565	IPR006094	KOG1231	COG0277	Y	Y	Y	-	-	-	-	-	-	-	-
102481	estExt_fgenesh1_kg.C_chr_10552		1	3024436-3025751	-	froz	filt	2	-	Y	M	205	18	187	0	0	1	182--204	3	extr=24	-	-	0	PF04652	NULL,IPR000420	KOG0162,KOG0260,KOG0566,KOG0971,KOG1923,KOG1924,KOG3771	PRK05648,PRK07764,PRK08853,PRK10811,PRK12270,PRK12323	Y	N	Y	-	-	-	-	-	-	-	-
103950	estExt_fgenesh1_kg.C_chr_30474		3	3236025-3238103	-	froz	filt	1	Y	-	M	470	16	454	13	2.86	0	--	5	extr=24	-	-	0	PF09362	-	-	-	N	N	N	-	-	-	-	-	-	-	-
87705	fgenesh1_pm.C_chr_10000052		10	332728-334867	+	froz	filt	4	Y	-	M	624	18	606	7	1.16	0	--	2	extr=24	-	-	1	PF02836,PF02837	IPR006102,IPR006104,IPR002052	KOG2230	COG3250,PRK09525,PRK10150,PRK10340	Y	Y	Y	3.2.1.31	Beta-glucuronidase.	A beta-D-glucuronoside + H(2)O = an alcohol + D-glucuronate.	\N	Mucopolysaccharidosis VII; MIM:253220.	Starch and sucrose metabolism	Metabolism of Complex Carbohydrates	METABOLIC
69100	estExt_Genewise1Plus.C_chr_22142		2	3476222-3478294	-	froz	filt	1	Y	-	M	667	20	647	2	0.31	0	--	2	extr=24	-	-	0	-	IPR000421	-	-	Y	Y	N	-	-	-	-	-	-	-	-
89705	fgenesh1_pg.C_chr_1001122		1	3858650-3859188	+	froz	filt	1	Y	-	M	133	21	112	4	3.57	0	--	2	extr=24	-	-	0	-	-	-	-	N	N	N	-	-	-	-	-	-	-	-
33254	e_gw1.1.1357.1		1	3959301-3960322	+	froz	-	1	Y	-	M	320	21	299	2	0.67	0	--	2	extr=24	-	-	1	PF03443	IPR005103	-	-	Y	N	N	-	-	-	-	-	-	-	-
66866	estExt_Genewise1Plus.C_chr_12868		1	4254552-4255738	-	froz	filt	3	Y	-	M	330	16	314	4	1.27	0	--	2	extr=24	-	-	1	PF01095	IPR000070	-	COG4677,PRK10531	Y	Y	N	-	-	-	-	-	-	-	-
78893	fgenesh1_kg.C_chr_1000840		1	4276745-4277515	-	froz	filt	1	Y	-	M	204	20	184	8	4.35	0	--	2	extr=24	-	-	1	-	-	-	-	N	N	N	-	-	-	-	-	-	-	-
67060	estExt_Genewise1Plus.C_chr_13137		1	4633637-4634654	-	froz	filt	2	Y	-	M	267	17	250	1	0.4	0	--	2	extr=24	-	-	0	PF01328	IPR000028,NULL	-	-	Y	Y	N	-	-	-	-	-	-	-	-
69329	estExt_Genewise1Plus.C_chr_30262		3	471147-473377	-	froz	filt	1	Y	-	M	679	16	663	2	0.3	0	--	2	extr=24	-	-	2	PF05592	-	-	-	N	N	N	-	-	-	-	-	-	-	-
32157	e_gw1.1.1093.1		1	4749132-4749755	+	froz	filt	0	Y	-	M	208	21	187	5	2.67	0	--	2	extr=24	-	-	0	-	-	-	-	N	N	N	-	-	-	-	-	-	-	-
67799	estExt_Genewise1Plus.C_chr_20248		2	478293-479279	+	froz	filt	3	Y	-	M	272	22	250	7	2.8	0	--	-	extr=24	-	-	0	-	-	-	-	N	N	N	-	-	-	-	-	-	-	-
97361	fgenesh1_pg.C_chr_13000121		13	489170-491778	-	froz	filt	5	Y	-	M	708	23	685	2	0.29	1	7--26	2	extr=24	-	-	1	PF01432	IPR001567	KOG2089,KOG2090	COG0339,PRK10911,cd06258,cd06455,cd06456,cd06457	Y	Y	Y	3.4.24.37	Saccharolysin.	Cleavage of Pro-|-Phe and Ala-|-Ala bonds.	Zinc.	\N	\N	\N	\N
93028	fgenesh1_pg.C_chr_5000102		5	493048-496497	+	froz	filt	6	Y	-	M	703	24	679	22	3.24	0	--	4	extr=24	-	-	1	-	-	-	-	N	N	Y	-	-	-	-	-	-	-	-
90046	fgenesh1_pg.C_chr_1001463		1	5048633-5049490	+	froz	filt	2	Y	-	M	250	19	231	4	1.73	0	--	2	extr=24	-	-	0	PF01828	IPR000250	-	-	Y	Y	N	-	-	-	-	-	-	-	-
88698	fgenesh1_pg.C_chr_1000115		1	536720-537396	+	froz	filt	3	Y	-	M	159	22	137	8	5.84	0	--	2	extr=24	-	-	0	-	-	-	-	N	N	N	-	-	-	-	-	-	-	-
86391	fgenesh1_pm.C_chr_6000070		6	548336-549897	-	froz	filt	2	Y	-	M	403	22	381	0	0	0	--	3	extr=24	-	-	0	PF00704	IPR011583,IPR001223,IPR001579	KOG2806	COG3325,cd00598,cd02872,cd02873,cd02878,cd02879,cd06545,cd06548,smart00636	Y	Y	Y	3.2.1.14	Chitinase.	Hydrolysis of the 1,4-beta-linkages of N-acetyl-D-glucosamine polymers of chitin.	\N	\N	Aminosugars metabolism	Metabolism of Complex Carbohydrates	METABOLIC
37094	e_gw1.2.1696.1		2	583723-585315	+	froz	filt	2	Y	-	M	430	20	410	0	0	0	--	5	extr=24	-	-	0	PF10281	IPR000886	-	-	Y	Y	Y	-	-	-	-	-	-	-	-
88714	fgenesh1_pg.C_chr_1000131		1	598688-601550	-	froz	filt	1	Y	-	M	829	22	807	10	1.24	0	--	4	extr=24	-	-	1	PF08601	-	KOG1488,KOG2044,KOG2049,KOG3973	COG5099,PRK06958,PTZ00108,TIGR03490	N	N	Y	3.2.1.18	Exo-alpha-sialidase.	Hydrolysis of alpha-(2->3)-, alpha-(2->6)-, alpha-(2->8)-glycosidic linkages of terminal sialic residues in oligosaccharides, glycoproteins, glycolipids, colominic acid and synthetic substrates.	\N	Sialidosis; MIM:256550.	Sphingoglycolipid metabolism	Metabolism of Complex Lipids	METABOLIC
95621	fgenesh1_pg.C_chr_9000145		9	654919-657056	-	froz	filt	2	Y	-	M	656	19	637	1	0.16	0	--	3	extr=24	-	-	0	PF02225,PF04253,PF04389	IPR003137,IPR007484	KOG2194,KOG2195	COG2234,cd02121,cd02128,cd02133	Y	Y	Y	3.4.17.21	Glutamate carboxypeptidase II.	Release of an unsubstituted, C-terminal glutamyl residue, typically from Ac-Asp-Glu or folylpoly-gamma-glutamates.	Zinc.	\N	\N	\N	\N
104758	estExt_fgenesh1_kg.C_chr_60076		6	660759-661490	-	froz	filt	2	Y	-	M	118	22	96	10	10.42	0	--	2	extr=24	-	-	0	-	-	-	-	N	N	N	-	-	-	-	-	-	-	-
77890	estExt_Genewise1Plus.C_chr_130415		13	732999-734705	-	froz	filt	3	Y	-	M	420	18	402	6	1.49	0	--	2	extr=24	-	-	2	PF00264	IPR002227	-	-	Y	Y	N	-	-	-	-	-	-	-	-
97449	fgenesh1_pg.C_chr_13000209		13	769861-770236	-	froz	filt	1	Y	-	M	105	19	86	6	6.98	0	--	-	extr=24	-	-	0	-	-	-	-	N	N	N	-	-	-	-	-	-	-	-
95663	fgenesh1_pg.C_chr_9000187		9	779249-782238	-	froz	filt	3	Y	-	M	873	16	857	48	5.6	0	--	4	extr=24	-	-	0	PF04885	IPR003014,IPR006209,IPR001211	-	-	Y	Y	Y	-	-	-	-	-	-	-	-
75460	estExt_Genewise1Plus.C_chr_90386		9	801088-803211	+	froz	filt	4	-	Y	M	477	20	457	6	1.31	1	454--476	2	extr=24	-	-	0	PF03198	IPR004886	-	-	Y	N	N	-	-	-	-	-	-	-	-
95038	fgenesh1_pg.C_chr_8000173		8	804338-806581	-	froz	filt	4	Y	-	M	545	22	523	6	1.15	0	--	3	extr=24	-	-	0	PF00732,PF05199	IPR000172,IPR007867	KOG1238	COG2303,PRK02106,TIGR01810	Y	Y	Y	1.1.99.1	Choline dehydrogenase.	Choline + acceptor = betaine aldehyde + reduced acceptor.	PQQ.	\N	Glycine, serine and threonine metabolism	Amino Acid Metabolism	METABOLIC
106125	estExt_fgenesh1_kg.C_chr_110110		11	812964-814004	+	froz	filt	2	Y	-	M	70	17	53	6	11.32	0	--	-	extr=24	-	-	0	-	-	-	-	N	N	N	-	-	-	-	-	-	-	-
94391	fgenesh1_pg.C_chr_7000194		7	833214-834929	-	froz	filt	6	Y	-	M	399	23	376	5	1.33	0	--	2	extr=24	-	-	0	-	IPR006025	-	-	Y	Y	N	-	-	-	-	-	-	-	-
96677	fgenesh1_pg.C_chr_11000240		11	897216-898548	-	froz	filt	1	Y	-	M	427	18	409	3	0.73	0	--	2	extr=24	-	-	0	-	IPR000028	-	-	Y	Y	N	-	-	-	-	-	-	-	-
93609	fgenesh1_pg.C_chr_6000009		6	94059-94688	-	froz	filt	1	Y	-	M	188	20	168	10	5.95	0	--	-	extr=24	-	-	0	-	-	-	-	N	N	N	-	-	-	-	-	-	-	-
70944	estExt_Genewise1Plus.C_chr_40567		4	1047412-1049737	-	froz	filt	0	Y	-	M	525	24	501	5	1	0	--	3	extr=25	-	-	0	-	-	-	COG4222	N	N	N	-	-	-	-	-	-	-	-
74711	estExt_Genewise1Plus.C_chr_80630		8	1089208-1091587	+	froz	filt	0	Y	-	M	790	23	767	10	1.3	0	--	3	extr=25	-	-	1	PF07971	IPR005887	-	COG3537,TIGR01180	Y	N	N	-	-	-	-	-	-	-	-
43511	e_gw1.6.1284.1		6	1090932-1091931	+	froz	filt	2	Y	-	I	247	20	227	4	1.76	0	--	2	extr=25	-	-	0	PF00190	IPR001929,IPR006045	-	smart00835	Y	Y	N	-	-	-	-	-	-	-	-
82148	fgenesh1_kg.C_chr_9000122		9	1092988-1093562	+	froz	filt	0	Y	-	M	75	32	43	0	0	1	7--29	-	extr=25	-	-	0	PF10215	-	-	-	N	N	N	-	-	-	-	-	-	-	-
48631	e_gw1.10.586.1		10	1099865-1101712	+	froz	filt	0	Y	-	M	615	20	595	2	0.34	0	--	4	extr=25	-	-	0	PF03372	IPR005135	-	COG2374,cd04486	Y	N	N	-	-	-	-	-	-	-	-
46633	e_gw1.8.433.1		8	1147211-1148266	-	froz	filt	2	Y	-	M	316	17	299	10	3.34	0	--	2	extr=25	-	-	0	PF00445	IPR001568	KOG1642	cd00374,cd01061	Y	Y	Y	3.1.27.1	Ribonuclease T2.	Two-stage endonucleolytic cleavage to 3'-phosphomononucleotides and 3'-phosphooligonucleotides with 2',3'-cyclic phosphate intermediates.	\N	\N	\N	\N	\N
97167	fgenesh1_pg.C_chr_12000299		12	1148474-1150739	-	froz	filt	3	Y	-	M	564	19	545	12	2.2	0	--	3	extr=25	-	-	0	-	IPR000480	-	-	Y	Y	Y	3.2.1.3	Glucan 1,4-alpha-glucosidase.	Hydrolysis of terminal 1,4-linked alpha-D-glucose residues successively from non-reducing ends of the chains with release of beta-D-glucose.	\N	\N	Starch and sucrose metabolism	Metabolism of Complex Carbohydrates	METABOLIC
88889	fgenesh1_pg.C_chr_1000306		1	1245306-1246675	+	froz	filt	2	Y	-	M	418	18	400	6	1.5	0	--	2	extr=25	-	-	1	PF00150	IPR001547	-	COG2730	Y	Y	N	3.2.1.58	Glucan 1,3-beta-glucosidase.	Successive hydrolysis of beta-D-glucose units from the non-reducing ends of 1,3-beta-D-glucans, releasing alpha-glucose.	\N	\N	Starch and sucrose metabolism	Metabolism of Complex Carbohydrates	METABOLIC
100496	estExt_fgenesh1_pm.C_chr_60169		6	1248896-1250833	-	froz	filt	2	Y	-	M	576	19	557	6	1.08	0	--	2	extr=25	-	-	0	PF00728,PF02838	IPR001540	KOG2499	COG3525,cd02742,cd06562,cd06563,cd06564,cd06565,cd06568,cd06569,cd06570	Y	Y	Y	3.2.1.52	Beta-N-acetylhexosaminidase.	Hydrolysis of terminal non-reducing N-acetyl-D-hexosamine residues in N-acetyl-beta-D-hexosaminides.	\N	Sandhoff disease (GM2-gangliosidosis, variant 0); MIM:268800. Tay-Sachs disease (adult GM2-gangliosidosis); MIM:272800.	Glycosaminoglycan degradation	Metabolism of Complex Carbohydrates	METABOLIC
95797	fgenesh1_pg.C_chr_9000321		9	1274185-1275470	+	froz	filt	1	Y	-	M	375	18	357	7	1.96	0	--	4	extr=25	-	-	0	PF04652,PF09770,PF10033	NULL	KOG0162,KOG0260,KOG0307,KOG0391,KOG0566,KOG0905,KOG0971,KOG1922,KOG1923,KOG1924,KOG1984,KOG1985,KOG1999,KOG3514,KOG3671,KOG3771	PRK05648,PRK07764,PRK08853,PRK12270,PRK12323	Y	N	Y	6.3.2.-	Acid--D-amino-acid ligases (peptide synthases).	\N	\N	\N	Ubiquinone biosynthesis	Metabolism of Cofactors and Vitamins	METABOLIC
73109	estExt_Genewise1Plus.C_chr_60669		6	1291017-1292963	+	froz	filt	1	Y	-	M	524	22	502	2	0.4	0	--	2	extr=25	-	-	0	PF09949	-	-	COG4850	N	N	N	-	-	-	-	-	-	-	-
43499	e_gw1.6.101.1		6	1307229-1309568	+	froz	filt	0	Y	-	M	779	18	761	0	0	0	--	2	extr=25	-	-	2	PF00326,PF00930	IPR001375,IPR002469,IPR000379	KOG2100,KOG2281	COG1506	Y	Y	Y	3.4.14.-	Dipeptidyl-peptidases and tripeptidyl-peptidases.	\N	\N	\N	\N	\N	\N
41315	e_gw1.4.1646.1		4	1314061-1314767	+	froz	filt	2	Y	-	M	195	20	175	5	2.86	0	--	-	extr=25	-	-	0	-	-	-	-	N	N	N	-	-	-	-	-	-	-	-
88916	fgenesh1_pg.C_chr_1000333		1	1320107-1321334	+	froz	filt	1	Y	-	M	319	22	297	9	3.03	0	--	2	extr=25	-	-	2	-	-	-	-	N	N	N	-	-	-	-	-	-	-	-
110220	estExt_fgenesh1_pg.C_chr_70341		7	1373544-1374635	+	froz	filt	2	Y	-	M	131	19	112	6	5.36	0	--	-	extr=25	-	-	0	-	-	-	-	N	N	N	-	-	-	-	-	-	-	-
111130	estExt_fgenesh1_pg.C_chr_100384		10	1379647-1381988	-	froz	filt	5	Y	-	M	690	20	670	1	0.15	0	--	3	extr=25	-	-	0	PF06964	IPR010720,NULL	-	COG3534,smart00813	Y	Y	N	-	-	-	-	-	-	-	-
94554	fgenesh1_pg.C_chr_7000357		7	1420317-1424553	-	froz	filt	6	Y	-	M	1135	24	1111	21	1.89	0	--	3	extr=25	-	-	1	PF01822	IPR002889	KOG4157	-	Y	N	Y	-	-	-	-	-	-	-	-
96467	fgenesh1_pg.C_chr_11000030		11	150089-150859	-	froz	filt	1	Y	-	M	238	19	219	6	2.74	0	--	2	extr=25	-	-	0	PF07335	IPR009939	-	-	Y	N	N	-	-	-	-	-	-	-	-
95850	fgenesh1_pg.C_chr_9000374		9	1507247-1508554	-	froz	filt	2	Y	-	M	371	26	345	5	1.45	1	9--31	2	extr=25	-	-	1	-	-	-	-	N	N	N	-	-	-	-	-	-	-	-
95857	fgenesh1_pg.C_chr_9000381		9	1533495-1534120	-	froz	filt	2	Y	-	M	100	32	68	0	0	1	13--35	-	extr=25	-	-	1	-	-	-	-	N	N	N	-	-	-	-	-	-	-	-
76589	estExt_Genewise1Plus.C_chr_100958		10	1542406-1543537	-	froz	filt	1	Y	-	M	240	19	221	14	6.33	0	--	3	extr=25	-	-	0	PF02015	IPR000334,IPR001209	-	-	Y	Y	N	-	-	-	-	-	-	-	-
62587	estExt_Genewise1.C_chr_90840		9	1548963-1550926	+	froz	filt	2	Y	-	M	555	18	537	4	0.74	0	--	3	extr=25	-	-	1	PF00732	IPR001100,IPR003042,IPR000172	KOG1238	COG2303,PRK02106,TIGR01810	Y	Y	Y	1.1.99.1	Choline dehydrogenase.	Choline + acceptor = betaine aldehyde + reduced acceptor.	PQQ.	\N	Glycine, serine and threonine metabolism	Amino Acid Metabolism	METABOLIC
104571	estExt_fgenesh1_kg.C_chr_50255		5	1561998-1563034	-	froz	filt	2	Y	-	M	230	16	214	2	0.93	0	--	2	extr=25	-	-	0	PF01161	IPR001858,IPR008914	KOG3346	cd00457,cd00866	Y	N	Y	-	-	-	-	-	-	-	-
77689	estExt_Genewise1Plus.C_chr_130073		13	160173-162396	-	froz	filt	7	Y	-	M	572	20	552	7	1.27	0	--	2	extr=25	-	-	0	PF00450	IPR001563	KOG1282,KOG1283	COG2939	Y	Y	Y	3.4.16.5	Carboxypeptidase C.	Release of a C-terminal amino acid with a broad specificity.	\N	\N	\N	\N	\N
43394	e_gw1.6.1246.1		6	1659594-1660595	+	froz	filt	4	Y	-	M	232	19	213	8	3.76	0	--	-	extr=25	-	-	0	PF01083	IPR000675,IPR008262	-	-	Y	Y	N	-	-	-	-	-	-	-	-
71198	estExt_Genewise1Plus.C_chr_40924		4	1662688-1664285	-	froz	filt	1	Y	-	M	508	16	492	0	0	0	--	3	extr=25	-	-	0	PF00190,PF07883	IPR006045,IPR007113	-	COG0662,COG2140,COG3837,TIGR03404,smart00835	Y	Y	N	-	-	-	-	-	-	-	-
75070	estExt_Genewise1Plus.C_chr_81143		8	1766220-1768041	+	froz	filt	5	Y	-	M	506	17	489	6	1.23	0	--	2	extr=25	-	-	0	PF00450	IPR001563	KOG1282,KOG1283	COG2939	Y	Y	Y	3.4.16.6	Carboxypeptidase D.	Preferential release of a C-terminal arginine or lysine residue.	\N	\N	\N	\N	\N
92644	fgenesh1_pg.C_chr_4000424		4	1779848-1781597	-	froz	filt	4	Y	-	M	460	23	437	3	0.69	0	--	3	extr=25	-	-	1	PF00026	IPR001461	KOG1339	cd05471,cd05474,cd05477,cd06097	Y	Y	Y	3.4.23.3	Gastricsin.	More restricted specificity than pepsin A, but shows preferential cleavage at Tyr-|-Xaa bonds; high activity towards hemoglobin as substrate.	\N	\N	\N	\N	\N
92645	fgenesh1_pg.C_chr_4000425		4	1783071-1784604	-	froz	filt	1	Y	-	M	489	23	466	5	1.07	0	--	2	extr=25	-	-	1	PF00026	IPR001461	KOG1339	cd05470,cd05471,cd05477,cd05485	Y	Y	Y	3.4.23.3	Gastricsin.	More restricted specificity than pepsin A, but shows preferential cleavage at Tyr-|-Xaa bonds; high activity towards hemoglobin as substrate.	\N	\N	\N	\N	\N
89079	fgenesh1_pg.C_chr_1000496		1	1824971-1827197	+	froz	filt	7	Y	-	M	327	25	302	4	1.32	0	--	2	extr=25	-	-	0	-	-	-	-	N	N	N	-	-	-	-	-	-	-	-
103254	estExt_fgenesh1_kg.C_chr_20276		2	1865828-1866269	-	froz	filt	0	Y	-	M	101	16	85	4	4.71	0	--	-	extr=25	-	-	0	-	-	-	-	N	N	N	-	-	-	-	-	-	-	-
72410	estExt_Genewise1Plus.C_chr_51083		5	1882807-1884046	+	froz	filt	2	Y	-	M	371	19	352	6	1.7	0	--	2	extr=25	-	-	1	-	IPR001087	-	cd01837,cd01846,cd01847	Y	Y	N	-	-	-	-	-	-	-	-
110592	estExt_fgenesh1_pg.C_chr_80517		8	1924096-1925544	-	froz	filt	1	Y	-	M	372	20	352	0	0	0	--	2	extr=25	-	-	0	PF04952	IPR007036	-	COG3608,cd00596,cd06230,cd06251,cd06252,cd06253,cd06254,cd06255	Y	Y	N	-	-	-	-	-	-	-	-
77203	estExt_Genewise1Plus.C_chr_120084		12	198715-200641	-	froz	filt	4	Y	-	M	572	20	552	5	0.91	0	--	2	extr=25	-	-	1	PF00144	IPR001466	-	COG1680,PRK10662,PRK11289	Y	Y	N	-	-	-	-	-	-	-	-
95416	fgenesh1_pg.C_chr_8000551		8	2026458-2027042	-	froz	filt	1	Y	-	M	135	19	116	3	2.59	0	--	-	extr=25	-	-	2	-	-	-	-	N	N	N	-	-	-	-	-	-	-	-
92954	fgenesh1_pg.C_chr_5000028		5	205793-207125	+	froz	filt	4	Y	-	M	362	20	342	2	0.58	0	--	7	extr=25	-	-	0	-	-	-	COG4257	N	N	N	-	-	-	-	-	-	-	-
93433	fgenesh1_pg.C_chr_5000507		5	2094123-2095464	-	froz	filt	1	Y	-	M	425	20	405	1	0.25	0	--	3	extr=25	-	-	2	PF03022	IPR003534	-	COG3386	Y	N	N	-	-	-	-	-	-	-	-
42323	e_gw1.5.872.1		5	2098371-2101080	+	froz	filt	2	Y	-	M	864	18	846	6	0.71	0	--	2	extr=25	-	-	0	PF00933,PF01915	IPR001764,IPR002772	-	COG1472	Y	Y	N	3.2.1.21	Beta-glucosidase.	Hydrolysis of terminal, non-reducing beta-D-glucose residues with release of beta-D-glucose.	\N	\N	Flavonoids, stilbene and lignin biosynthesis	Biosynthesis of Secondary Metabolites	METABOLIC
89167	fgenesh1_pg.C_chr_1000584		1	2112431-2114596	+	froz	filt	5	Y	-	M	619	21	598	5	0.84	0	--	4	extr=25	-	-	0	PF00732,PF05199	IPR000172,IPR007867	KOG1238	COG2303,PRK02106,TIGR01810	Y	Y	Y	1.1.99.1	Choline dehydrogenase.	Choline + acceptor = betaine aldehyde + reduced acceptor.	PQQ.	\N	Glycine, serine and threonine metabolism	Amino Acid Metabolism	METABOLIC
92747	fgenesh1_pg.C_chr_4000527		4	2150943-2153232	-	froz	filt	1	Y	-	M	587	24	563	13	2.31	0	--	3	extr=25	-	-	0	-	-	-	PRK07764,PRK08853,PRK12323	N	N	Y	3.2.1.18	Exo-alpha-sialidase.	Hydrolysis of alpha-(2->3)-, alpha-(2->6)-, alpha-(2->8)-glycosidic linkages of terminal sialic residues in oligosaccharides, glycoproteins, glycolipids, colominic acid and synthetic substrates.	\N	Sialidosis; MIM:256550.	Sphingoglycolipid metabolism	Metabolism of Complex Lipids	METABOLIC
36978	e_gw1.2.2305.1		2	219579-220555	+	froz	filt	1	Y	-	M	306	19	287	2	0.7	0	--	-	extr=25	-	-	0	PF02469	IPR000782	KOG1437	COG2335,smart00554	Y	N	Y	-	-	-	-	-	-	-	-
109984	estExt_fgenesh1_pg.C_chr_60486		6	2200834-2203081	-	froz	filt	5	Y	-	M	302	15	287	7	2.44	0	--	2	extr=25	-	-	1	-	IPR000577	-	-	Y	Y	N	-	-	-	-	-	-	-	-
108706	estExt_fgenesh1_pg.C_chr_30563		3	2248698-2251070	+	froz	filt	6	Y	-	M	558	38	520	17	3.27	0	--	2	extr=25	-	-	1	-	IPR008262	KOG4540	COG5153,cd00519	Y	Y	Y	3.1.1.3	Triacylglycerol lipase.	Triacylglycerol + H(2)O = diacylglycerol + a fatty acid anion.	\N	Hepatic lipase deficiency; MIM:151670. Congenital lipase deficiency; MIM:246600. Wolman disease; MIM:278000.	Glycerolipid metabolism	Metabolism of Complex Lipids	METABOLIC
70079	estExt_Genewise1Plus.C_chr_31359		3	2265976-2267884	-	froz	filt	2	Y	-	M	528	18	510	6	1.18	0	--	2	extr=25	-	-	0	PF05577	IPR008758	KOG2182,KOG2183	-	Y	Y	Y	3.4.-.-	Acting on peptide bonds (peptide hydrolases).	\N	\N	\N	Lysine degradation	Amino Acid Metabolism	METABOLIC
100647	estExt_fgenesh1_pm.C_chr_70026		7	234265-236055	-	froz	filt	2	-	Y	M	480	18	462	2	0.43	0	--	4	extr=25	-	-	1	-	-	KOG3771	COG5309	N	N	Y	3.2.1.58	Glucan 1,3-beta-glucosidase.	Successive hydrolysis of beta-D-glucose units from the non-reducing ends of 1,3-beta-D-glucans, releasing alpha-glucose.	\N	\N	Starch and sucrose metabolism	Metabolism of Complex Carbohydrates	METABOLIC
94117	fgenesh1_pg.C_chr_6000517		6	2349744-2350298	-	froz	filt	2	Y	-	M	137	17	120	6	5	0	--	-	extr=25	-	-	0	-	-	-	-	N	N	N	-	-	-	-	-	-	-	-
92805	fgenesh1_pg.C_chr_4000585		4	2359566-2362645	+	froz	filt	5	Y	-	M	634	26	608	20	3.29	0	--	4	extr=25	-	-	0	PF04625,PF07174	NULL	KOG0124,KOG0307,KOG1923,KOG1924,KOG1985,KOG3671,KOG4307	PRK05648,PRK12323	Y	N	Y	-	-	-	-	-	-	-	-
104299	estExt_fgenesh1_kg.C_chr_40342		4	2448705-2450878	-	froz	filt	1	Y	-	M	624	19	605	5	0.83	0	--	2	extr=25	-	-	0	PF00264	IPR002227	-	-	Y	Y	N	1.14.18.1	Monophenol monooxygenase.	L-tyrosine + L-DOPA + O(2) = L-DOPA + DOPAquinone + H(2)O.	Copper.	Albinism; MIM:203100.	Flavonoids, stilbene and lignin biosynthesis	Biosynthesis of Secondary Metabolites	METABOLIC
109679	estExt_fgenesh1_pg.C_chr_50625		5	2618225-2619289	+	froz	filt	1	Y	-	M	197	22	175	2	1.14	1	7--29	-	extr=25	-	-	0	-	-	-	-	N	N	N	-	-	-	-	-	-	-	-
105049	estExt_fgenesh1_kg.C_chr_70033		7	266069-266850	-	froz	filt	0	-	Y	M	172	16	156	1	0.64	2	5--24 149--171	3	extr=25	-	-	0	-	-	KOG0921	-	N	N	Y	-	-	-	-	-	-	-	-
72659	estExt_Genewise1Plus.C_chr_51557		5	2690164-2691472	-	froz	filt	1	Y	-	M	400	16	384	4	1.04	0	--	2	extr=25	-	-	0	PF00082	IPR000209	KOG1153,KOG4266	COG1404	Y	Y	Y	3.4.21.-	Serine endopeptidases.	\N	\N	\N	\N	\N	\N
91995	fgenesh1_pg.C_chr_3000705		3	2729605-2730162	-	froz	filt	1	Y	-	M	167	19	148	5	3.38	0	--	2	extr=25	-	-	0	-	-	-	-	N	N	N	-	-	-	-	-	-	-	-
42620	e_gw1.5.836.1		5	283742-286510	+	froz	filt	0	Y	-	M	922	26	896	8	0.89	0	--	3	extr=25	-	-	2	PF00933,PF01915	IPR001764,IPR002772	-	COG1472	Y	Y	N	3.2.1.21	Beta-glucosidase.	Hydrolysis of terminal, non-reducing beta-D-glucose residues with release of beta-D-glucose.	\N	\N	Flavonoids, stilbene and lignin biosynthesis	Biosynthesis of Secondary Metabolites	METABOLIC
109344	estExt_fgenesh1_pg.C_chr_50046		5	287278-289513	-	froz	filt	2	Y	-	M	710	24	686	5	0.73	0	--	3	extr=25	-	-	0	PF08760	-	-	-	N	N	N	-	-	-	-	-	-	-	-
91063	fgenesh1_pg.C_chr_2000753		2	2879553-2881562	+	froz	filt	2	Y	-	M	624	22	602	19	3.16	0	--	3	extr=25	-	-	0	-	-	-	-	N	N	N	-	-	-	-	-	-	-	-
70376	estExt_Genewise1Plus.C_chr_31803		3	2972362-2973399	+	froz	filt	4	Y	-	M	202	19	183	3	1.64	0	--	2	extr=25	-	-	0	-	-	-	-	N	N	N	-	-	-	-	-	-	-	-
92097	fgenesh1_pg.C_chr_3000807		3	3090563-3091754	-	froz	filt	2	Y	-	M	363	21	342	7	2.05	0	--	2	extr=25	-	-	0	-	-	-	-	N	N	N	-	-	-	-	-	-	-	-
105871	estExt_fgenesh1_kg.C_chr_100052		10	310310-311338	+	froz	filt	0	Y	-	M	246	23	223	3	1.35	0	--	-	extr=25	-	-	0	PF01670	IPR002594	-	PRK06215	Y	Y	N	-	-	-	-	-	-	-	-
106075	estExt_fgenesh1_kg.C_chr_110051		11	312607-313691	+	froz	filt	1	Y	-	M	301	18	283	4	1.41	0	--	2	extr=25	-	-	0	PF10503	IPR010126,IPR000379	-	COG3509,COG4099,TIGR01840	Y	Y	N	-	-	-	-	-	-	-	-
96944	fgenesh1_pg.C_chr_12000076		12	313992-315983	-	froz	filt	4	Y	-	M	532	19	513	18	3.51	0	--	3	extr=25	-	-	1	-	IPR003014,NULL	-	-	Y	N	Y	-	-	-	-	-	-	-	-
108877	estExt_fgenesh1_pg.C_chr_30849		3	3242130-3242635	-	froz	filt	1	Y	-	M	111	20	91	6	6.59	0	--	-	extr=25	-	-	0	-	-	-	-	N	N	N	-	-	-	-	-	-	-	-
33493	e_gw1.1.3687.1		1	3440636-3441313	+	froz	filt	0	Y	-	M	226	22	204	5	2.45	0	--	-	extr=25	-	-	0	-	-	-	-	N	N	N	-	-	-	-	-	-	-	-
88650	fgenesh1_pg.C_chr_1000067		1	351187-353108	+	froz	filt	3	Y	-	M	315	18	297	4	1.35	0	--	2	extr=25	-	-	1	-	-	-	-	N	N	Y	-	-	-	-	-	-	-	-
91242	fgenesh1_pg.C_chr_2000932		2	3545309-3546561	-	froz	filt	1	Y	-	M	352	20	332	7	2.11	0	--	2	extr=25	-	-	0	-	IPR001345	-	-	Y	Y	Y	-	-	-	-	-	-	-	-
37108	e_gw1.2.1620.1		2	35810-37234	+	froz	filt	1	Y	-	M	456	17	439	1	0.23	0	--	2	extr=25	-	-	2	PF01266,PF01593,PF07992	IPR000205	KOG0029	COG0562,COG0644,COG1148,COG1231,COG1233,COG1249,COG2072,PRK06292,PRK06416	Y	N	Y	-	-	-	-	-	-	-	-
102617	estExt_fgenesh1_kg.C_chr_10694		1	3652349-3653208	+	froz	filt	3	Y	-	M	158	20	138	12	8.7	0	--	3	extr=25	-	-	0	-	-	-	-	N	N	N	-	-	-	-	-	-	-	-
103512	estExt_fgenesh1_kg.C_chr_20556		2	3707056-3708585	-	froz	filt	2	Y	-	M	390	21	369	4	1.08	0	--	4	extr=25	-	-	0	PF03443	IPR005103	KOG1923,KOG1924	-	Y	N	Y	-	-	-	-	-	-	-	-
107454	estExt_fgenesh1_pg.C_chr_11164		1	4050821-4052433	+	froz	filt	2	Y	-	M	478	16	462	8	1.73	0	--	3	extr=25	-	-	0	PF00026	IPR001461,IPR008162	KOG1339	cd05471	Y	Y	N	-	-	-	-	-	-	-	-
89878	fgenesh1_pg.C_chr_1001295		1	4447517-4448099	+	froz	filt	2	Y	-	M	150	19	131	4	3.05	0	--	2	extr=25	-	-	0	-	-	-	-	N	N	N	-	-	-	-	-	-	-	-
41491	e_gw1.5.1603.1		5	454297-454611	+	froz	filt	1	Y	-	M	81	18	63	8	12.7	0	--	-	extr=25	-	-	0	-	-	-	-	N	N	N	-	-	-	-	-	-	-	-
105030	estExt_fgenesh1_kg.C_chr_70012		7	45580-46668	+	froz	filt	2	Y	-	M	269	18	251	2	0.8	0	--	2	extr=25	-	-	0	PF01828	IPR000250,IPR006662	-	-	Y	Y	N	-	-	-	-	-	-	-	-
79783	fgenesh1_kg.C_chr_3000057		3	513058-513898	+	froz	filt	0	-	Y	M	184	17	167	2	1.2	0	--	3	extr=25	-	-	0	-	-	-	-	N	N	Y	-	-	-	-	-	-	-	-
64142	estExt_Genewise1.C_chr_120276		12	521658-525113	+	froz	filt	7	Y	-	M	866	18	848	6	0.71	0	--	3	extr=25	-	-	2	PF00933,PF01915	IPR001764,IPR002772	-	COG1472	Y	Y	N	3.2.1.21	Beta-glucosidase.	Hydrolysis of terminal, non-reducing beta-D-glucose residues with release of beta-D-glucose.	\N	\N	Flavonoids, stilbene and lignin biosynthesis	Biosynthesis of Secondary Metabolites	METABOLIC
54752	estExt_Genewise1.C_chr_20306		2	578298-580758	+	froz	filt	9	Y	-	M	506	16	490	4	0.82	0	--	2	extr=25	-	-	1	PF01532	IPR001382	KOG2204,KOG2429,KOG2430,KOG2431	-	Y	Y	Y	3.2.1.113	Mannosyl-oligosaccharide 1,2-alpha-mannosidase.	Hydrolysis of the terminal 1,2-linked alpha-D-mannose residues in the oligo-mannose oligosaccharide Man(9)(GlcNAc)(2).	\N	\N	N-Glycans biosynthesis	Metabolism of Complex Carbohydrates	METABOLIC
76800	estExt_Genewise1Plus.C_chr_110333		11	627347-630293	-	froz	filt	3	Y	-	M	610	27	583	8	1.37	0	--	3	extr=25	-	-	0	PF00884	IPR000917	KOG3731,KOG3867	COG3119,PRK13759,TIGR03417	Y	Y	Y	3.1.6.1	Arylsulfatase.	A phenol sulfate + H(2)O = a phenol + sulfate.	\N	\N	Androgen and estrogen metabolism	Lipid Metabolism	METABOLIC
111027	estExt_fgenesh1_pg.C_chr_100208		10	703511-704873	-	froz	filt	0	Y	-	M	151	19	132	4	3.03	0	--	-	extr=25	-	-	0	-	-	-	-	N	N	N	-	-	-	-	-	-	-	-
73873	estExt_Genewise1Plus.C_chr_70434		7	720552-722338	+	froz	filt	2	Y	-	M	534	19	515	5	0.97	0	--	3	extr=25	-	-	0	-	-	-	-	N	N	N	-	-	-	-	-	-	-	-
51439	e_gw1.13.132.1		13	742995-744596	-	froz	filt	0	Y	-	M	533	17	516	13	2.52	0	--	4	extr=25	-	-	0	PF07519	IPR011118	-	-	Y	N	N	-	-	-	-	-	-	-	-
64715	estExt_Genewise1.C_chr_130439		13	766324-768501	+	froz	filt	2	Y	-	M	575	17	558	10	1.79	0	--	3	extr=25	-	-	0	PF01735	IPR002642,IPR001680	KOG1325	cd00147,cd07200,cd07202,cd07203,smart00022	Y	Y	Y	3.1.1.5	Lysophospholipase.	2-lysophosphatidylcholine + H(2)O = glycerophosphocholine + a fatty acid anion.	\N	\N	Phospholipid degradation	Metabolism of Complex Lipids	METABOLIC
51025	e_gw1.13.210.1		13	810930-812364	+	froz	filt	1	-	Y	M	459	21	438	4	0.91	0	--	3	extr=25	-	-	0	PF03198	IPR004886	-	-	Y	N	N	-	-	-	-	-	-	-	-
110145	estExt_fgenesh1_pg.C_chr_70199		7	848438-850078	-	froz	filt	2	Y	-	M	498	18	480	4	0.83	0	--	3	extr=25	-	-	1	PF01565	IPR006094	KOG1231	COG0277	Y	Y	Y	-	-	-	-	-	-	-	-
95697	fgenesh1_pg.C_chr_9000221		9	881661-882035	+	froz	filt	0	Y	-	M	124	21	103	6	5.83	1	5--27	-	extr=25	-	-	0	-	-	-	-	N	N	N	-	-	-	-	-	-	-	-
83064	fgenesh1_kg.C_chr_13000128		13	920892-921712	-	froz	filt	2	Y	-	M	75	18	57	6	10.53	0	--	-	extr=25	-	-	0	-	-	-	-	N	N	N	-	-	-	-	-	-	-	-
104794	estExt_fgenesh1_kg.C_chr_60114		6	962972-963778	-	froz	filt	1	Y	-	M	157	20	137	4	2.92	0	--	2	extr=25	-	-	0	-	-	-	-	N	N	N	-	-	-	-	-	-	-	-
110417	estExt_fgenesh1_pg.C_chr_80234		8	980848-982486	-	froz	filt	2	Y	-	M	479	18	461	5	1.08	0	--	3	extr=25	-	-	0	PF00135	IPR002018	KOG1516,KOG4389	COG2272,cd00312	Y	N	Y	3.1.1.1	Carboxylesterase.	A carboxylic ester + H(2)O = an alcohol + a carboxylic anion.	\N	\N	\N	\N	\N
105182	estExt_fgenesh1_kg.C_chr_70176		7	1005513-1006183	+	froz	filt	0	Y	-	M	143	18	125	6	4.8	0	--	2	extr=26	-	-	0	-	-	-	-	N	N	N	-	-	-	-	-	-	-	-
65151	estExt_Genewise1Plus.C_chr_10466		1	1007045-1009562	-	froz	filt	1	Y	-	M	748	27	721	7	0.97	1	5--27	2	extr=26	-	-	2	PF04734	IPR006823	KOG2232	-	Y	N	Y	-	-	-	-	-	-	-	-
82500	fgenesh1_kg.C_chr_11000018		11	102104-103155	+	froz	filt	1	Y	-	M	251	18	233	0	0	0	--	6	extr=26	-	-	0	-	-	-	-	N	N	Y	-	-	-	-	-	-	-	-
75584	estExt_Genewise1Plus.C_chr_90574		9	1079287-1081613	+	froz	filt	4	Y	-	M	673	21	652	3	0.46	0	--	2	extr=26	-	-	0	PF04616	IPR006710	-	COG3507	Y	Y	N	-	-	-	-	-	-	-	-
95144	fgenesh1_pg.C_chr_8000279		8	1083091-1085166	-	froz	filt	0	Y	-	M	691	20	671	30	4.47	0	--	5	extr=26	-	-	0	-	-	-	-	N	N	Y	-	-	-	-	-	-	-	-
83081	fgenesh1_kg.C_chr_13000145		13	1086309-1086905	+	froz	filt	2	Y	-	M	53	20	33	6	18.18	0	--	-	extr=26	-	-	0	-	-	-	-	N	N	N	-	-	-	-	-	-	-	-
110178	estExt_fgenesh1_pg.C_chr_70265		7	1104499-1106389	-	froz	filt	5	Y	-	M	534	16	518	5	0.97	0	--	2	extr=26	-	-	0	PF01565	IPR006094	KOG1231,KOG1262	COG0277	Y	Y	Y	-	-	-	-	-	-	-	-
82029	fgenesh1_kg.C_chr_9000003		9	111308-111872	-	froz	-	1	Y	-	M	66	18	48	7	14.58	0	--	2	extr=26	-	-	0	-	-	-	-	N	N	N	-	-	-	-	-	-	-	-
97526	fgenesh1_pg.C_chr_13000286		13	1116277-1116950	+	froz	filt	1	Y	-	M	205	25	180	12	6.67	0	--	2	extr=26	-	-	1	-	-	-	-	N	N	N	-	-	-	-	-	-	-	-
68068	estExt_Genewise1Plus.C_chr_20674		2	1138621-1140617	+	froz	filt	4	Y	-	M	578	24	554	10	1.81	0	--	3	extr=26	-	-	0	PF00450	IPR001563	KOG1282,KOG1283	COG2939	Y	Y	Y	3.4.16.5	Carboxypeptidase C.	Release of a C-terminal amino acid with a broad specificity.	\N	\N	\N	\N	\N
111382	estExt_fgenesh1_pg.C_chr_120014		12	121814-122850	+	froz	filt	1	-	Y	M	190	19	171	8	4.68	0	--	2	extr=26	-	-	0	-	-	-	-	N	N	Y	-	-	-	-	-	-	-	-
105223	estExt_fgenesh1_kg.C_chr_70221		7	1219399-1220237	-	froz	filt	0	Y	-	M	188	17	171	5	2.92	0	--	2	extr=26	-	-	0	-	-	-	-	N	N	N	-	-	-	-	-	-	-	-
95788	fgenesh1_pg.C_chr_9000312		9	1239111-1239784	-	froz	filt	2	Y	-	M	180	18	162	3	1.85	0	--	-	extr=26	-	-	0	-	-	-	-	N	N	N	-	-	-	-	-	-	-	-
96782	fgenesh1_pg.C_chr_11000345		11	1283479-1285858	+	froz	filt	1	Y	-	M	773	18	755	33	4.37	0	--	6	extr=26	-	-	1	-	IPR003014,IPR000177,IPR000886	-	COG3889	Y	Y	Y	-	-	-	-	-	-	-	-
95211	fgenesh1_pg.C_chr_8000346		8	1286849-1287223	+	froz	filt	0	Y	-	M	124	17	107	12	11.21	0	--	2	extr=26	-	-	1	-	IPR006209	-	-	Y	N	N	-	-	-	-	-	-	-	-
50742	e_gw1.12.312.1		12	1337003-1338395	+	froz	filt	2	Y	-	M	426	18	408	7	1.72	0	--	3	extr=26	-	-	0	PF01328	IPR000028	-	-	Y	Y	N	-	-	-	-	-	-	-	-
104867	estExt_fgenesh1_kg.C_chr_60193		6	1340251-1341015	+	froz	filt	1	Y	-	M	170	18	152	3	1.97	0	--	-	extr=26	-	-	0	-	-	-	-	N	N	N	-	-	-	-	-	-	-	-
109870	estExt_fgenesh1_pg.C_chr_60310		6	1394405-1396028	-	froz	filt	1	-	Y	M	466	24	442	5	1.13	1	443--465	3	extr=26	-	-	0	PF00722	IPR000757	-	COG2273,cd00413,cd02175,cd02176,cd02183	Y	Y	Y	3.2.1.73	Licheninase.	Hydrolysis of 1,4-beta-D-glycosidic linkages in beta-D-glucans containing 1,3- and 1,4-bonds.	\N	\N	\N	\N	\N
99917	estExt_fgenesh1_pm.C_chr_40209		4	1403506-1405316	-	froz	filt	3	-	Y	M	310	25	285	1	0.35	0	--	2	extr=26	-	-	0	PF09770	-	KOG0307,KOG0566,KOG1924,KOG1984	PRK01297,PRK05306,PRK05648,PRK07764,PRK08853,PRK09111,PRK11855,PRK12270,PRK12323	N	N	Y	2.7.7.6	DNA-directed RNA polymerase.	N nucleoside triphosphate = N diphosphate + {RNA}(N).	\N	\N	Pyrimidine metabolism	Nucleotide Metabolism	METABOLIC
82936	fgenesh1_kg.C_chr_12000213		12	1414307-1415305	+	froz	filt	2	Y	-	M	155	20	135	3	2.22	1	5--27	2	extr=26	-	-	0	-	IPR003245	-	-	Y	Y	N	-	-	-	-	-	-	-	-
38027	e_gw1.3.1404.1		3	1432452-1434026	+	froz	filt	1	-	Y	M	507	21	486	7	1.44	1	484--506	4	extr=26	-	-	1	PF00026	IPR001461,IPR001969	KOG1339	PTZ00013,PTZ00147,PTZ00165,cd05470,cd05471,cd05474,cd05476,cd05477,cd05478,cd05485,cd05486,cd05487,cd05488,cd05490,cd06096,cd06097,cd06098	Y	Y	Y	3.4.23.41	Yapsin 1.	Hydrolyzes various precursor proteins with Arg or Lys in P1, and commonly Arg or Lys also in P2. The P3 amino acid is usually non- polar, but otherwise additional basic amino acids are favorable in both non-prime and prime positions.	\N	\N	\N	\N	\N
94557	fgenesh1_pg.C_chr_7000360		7	1434995-1436467	-	froz	filt	3	Y	-	M	365	20	345	25	7.25	0	--	3	extr=26	-	-	0	-	-	-	-	N	N	N	-	-	-	-	-	-	-	-
33386	e_gw1.1.875.1		1	1458087-1459836	+	froz	filt	2	-	Y	M	478	21	457	6	1.31	1	455--477	3	extr=26	-	-	0	PF03663	IPR005198	-	-	Y	N	Y	3.2.1.101	Mannan endo-1,6-beta-mannosidase.	Random hydrolysis of 1,6-beta-D-mannosidic linkages in unbranched 1,6-mannans.	\N	\N	\N	\N	\N
109122	estExt_fgenesh1_pg.C_chr_40346		4	1465952-1467169	+	froz	filt	0	Y	-	M	358	16	342	2	0.58	0	--	3	extr=26	-	-	1	PF00082	IPR000209	KOG1153	COG1404	Y	Y	Y	3.4.21.-	Serine endopeptidases.	\N	\N	\N	\N	\N	\N
100252	estExt_fgenesh1_pm.C_chr_50225		5	1526256-1527825	+	froz	filt	3	Y	-	M	444	18	426	18	4.23	0	--	2	extr=26	-	-	1	PF00840	IPR001722	-	-	Y	Y	N	-	-	-	-	-	-	-	-
74191	estExt_Genewise1Plus.C_chr_70926		7	1590934-1592996	-	froz	filt	6	Y	-	M	564	19	545	1	0.18	0	--	5	extr=26	-	-	0	PF00251	IPR001362	KOG0228	COG1621,TIGR01322,smart00640	Y	Y	Y	3.2.1.26	Beta-fructofuranosidase.	Hydrolysis of terminal non-reducing beta-D-fructofuranoside residues in beta-D-fructofuranosides.	\N	Disaccharide intolerance I; MIM:222900.	Starch and sucrose metabolism	Metabolism of Complex Carbohydrates	METABOLIC
63409	estExt_Genewise1.C_chr_100968		10	1591221-1592012	+	froz	filt	0	Y	-	M	253	22	231	1	0.43	0	--	-	extr=26	-	-	0	PF01161	IPR001858,IPR008914	KOG3346	cd00457,cd00866	Y	N	Y	-	-	-	-	-	-	-	-
76591	estExt_Genewise1Plus.C_chr_100968		10	1591221-1592213	+	froz	-	0	-	Y	M	319	22	297	1	0.34	0	--	2	extr=26	-	-	0	PF01161	IPR001858,IPR008914	KOG3346	cd00457,cd00866	Y	N	N	-	-	-	-	-	-	-	-
96426	fgenesh1_pg.C_chr_10000432		10	1596325-1597349	-	froz	filt	3	Y	-	M	236	19	217	6	2.76	0	--	-	extr=26	-	-	0	-	-	-	-	N	N	N	-	-	-	-	-	-	-	-
96865	fgenesh1_pg.C_chr_11000428		11	1605734-1606196	+	froz	filt	1	Y	-	M	131	19	112	6	5.36	0	--	2	extr=26	-	-	1	-	-	-	-	N	N	N	-	-	-	-	-	-	-	-
65440	estExt_Genewise1Plus.C_chr_10883		1	1620487-1622356	-	froz	filt	3	Y	-	M	518	20	498	8	1.61	0	--	3	extr=26	-	-	0	PF00128,PF09260	IPR006047,IPR006589	KOG0471,KOG2212	COG0296,COG0366,COG3280,PRK09505,PRK10785,PRK10933,TIGR02401,TIGR02402,TIGR02403,TIGR02456,smart00642	Y	Y	Y	3.2.1.1	Alpha-amylase.	Endohydrolysis of 1,4-alpha-glucosidic linkages in oligosaccharides and polysaccharides.	\N	\N	Starch and sucrose metabolism	Metabolism of Complex Carbohydrates	METABOLIC
77196	estExt_Genewise1Plus.C_chr_120071		12	168340-170199	+	froz	filt	7	Y	-	M	491	21	470	7	1.49	0	--	2	extr=26	-	-	1	PF00295	IPR000743	-	COG5434	Y	Y	N	3.2.1.15	Polygalacturonase.	Random hydrolysis of 1,4-alpha-D-galactosiduronic linkages in pectate and other galacturonans.	\N	\N	Starch and sucrose metabolism	Metabolism of Complex Carbohydrates	METABOLIC
99124	estExt_fgenesh1_pm.C_chr_20263		2	1777957-1778501	+	froz	filt	1	Y	-	M	112	20	92	7	7.61	0	--	-	extr=26	-	-	0	-	-	-	-	N	N	N	-	-	-	-	-	-	-	-
100559	estExt_fgenesh1_pm.C_chr_60255		6	1819315-1821696	+	froz	filt	5	Y	-	M	620	20	600	9	1.5	1	7--26	2	extr=26	-	-	0	PF00135	IPR002018,IPR000379	KOG1515,KOG1516,KOG4389	COG0657,COG2272,cd00312	Y	N	Y	3.1.1.8	Cholinesterase.	An acylcholine + H(2)O = choline + a carboxylic acid anion.	\N	Drug induced (postanesthetic) apnea; MIM:177400.	\N	\N	\N
90758	fgenesh1_pg.C_chr_2000448		2	1823205-1825148	+	froz	filt	4	Y	-	M	562	20	542	6	1.11	0	--	3	extr=26	-	-	1	PF00135,PF07859	IPR002018,IPR000379	KOG1515,KOG1516,KOG4389	COG0657,COG2272,cd00312	Y	N	Y	3.1.1.1	Carboxylesterase.	A carboxylic ester + H(2)O = an alcohol + a carboxylic anion.	\N	\N	\N	\N	\N
71284	estExt_Genewise1Plus.C_chr_41034		4	1830528-1833220	-	froz	filt	5	Y	-	M	785	18	767	11	1.43	0	--	2	extr=26	-	-	1	PF00933,PF01915	IPR001764,IPR002772	-	COG1472	Y	Y	N	3.2.1.21	Beta-glucosidase.	Hydrolysis of terminal, non-reducing beta-D-glucose residues with release of beta-D-glucose.	\N	\N	Flavonoids, stilbene and lignin biosynthesis	Biosynthesis of Secondary Metabolites	METABOLIC
109710	estExt_fgenesh1_pg.C_chr_60037		6	184812-185788	-	froz	filt	2	Y	-	M	200	17	183	4	2.19	0	--	2	extr=26	-	-	0	PF00188	IPR001283,IPR002413	KOG3017	cd00168,cd05380,cd05381,cd05382,cd05383,cd05384,cd05385,cd05559,smart00198	Y	Y	Y	-	-	-	-	-	-	-	-
105310	estExt_fgenesh1_kg.C_chr_70310		7	1870934-1873269	+	froz	-	2	Y	-	M	638	15	623	7	1.12	0	--	6	extr=26	-	-	0	-	-	KOG0921,KOG1999	COG3889,PRK07764,PRK12323,PRK13875	N	Y	N	3.2.1.18	Exo-alpha-sialidase.	Hydrolysis of alpha-(2->3)-, alpha-(2->6)-, alpha-(2->8)-glycosidic linkages of terminal sialic residues in oligosaccharides, glycoproteins, glycolipids, colominic acid and synthetic substrates.	\N	Sialidosis; MIM:256550.	Sphingoglycolipid metabolism	Metabolism of Complex Lipids	METABOLIC
99379	estExt_fgenesh1_pm.C_chr_30036		3	195884-197585	+	froz	filt	3	Y	-	M	377	21	356	8	2.25	0	--	2	extr=26	-	-	0	PF00704	IPR001223,IPR001579	KOG4701	COG3469,cd02871,cd02877	Y	Y	Y	3.2.1.14	Chitinase.	Hydrolysis of the 1,4-beta-linkages of N-acetyl-D-glucosamine polymers of chitin.	\N	\N	Aminosugars metabolism	Metabolism of Complex Carbohydrates	METABOLIC
100000	estExt_fgenesh1_pm.C_chr_40316		4	2066537-2069000	-	froz	filt	6	Y	-	M	699	17	682	4	0.59	0	--	3	extr=26	-	-	1	PF08760	-	-	-	N	N	N	-	-	-	-	-	-	-	-
109977	estExt_fgenesh1_pg.C_chr_60471		6	2076183-2078051	+	froz	filt	6	Y	-	M	416	23	393	31	7.89	0	--	4	extr=26	-	-	0	-	IPR003014	-	-	Y	N	N	-	-	-	-	-	-	-	-
89162	fgenesh1_pg.C_chr_1000579		1	2094035-2096233	+	froz	filt	3	Y	-	M	641	16	625	7	1.12	0	--	2	extr=26	-	-	0	-	-	-	-	N	N	N	-	-	-	-	-	-	-	-
75965	estExt_Genewise1Plus.C_chr_91174		9	2094607-2097377	-	froz	-	1	Y	-	M	780	22	758	6	0.79	0	--	4	extr=26	-	-	0	PF00264	IPR002227	-	-	Y	Y	N	3.2.1.18	Exo-alpha-sialidase.	Hydrolysis of alpha-(2->3)-, alpha-(2->6)-, alpha-(2->8)-glycosidic linkages of terminal sialic residues in oligosaccharides, glycoproteins, glycolipids, colominic acid and synthetic substrates.	\N	Sialidosis; MIM:256550.	Sphingoglycolipid metabolism	Metabolism of Complex Lipids	METABOLIC
47875	e_gw1.9.122.1		9	2095094-2097268	-	-	filt	1	Y	-	M	618	22	596	5	0.84	0	--	3	extr=26	-	-	0	PF00264	IPR002227	-	-	Y	Y	N	-	-	-	-	-	-	-	-
96910	fgenesh1_pg.C_chr_12000042		12	210789-211298	+	froz	filt	1	Y	-	M	152	16	136	12	8.82	0	--	2	extr=26	-	-	0	-	-	-	-	N	N	N	-	-	-	-	-	-	-	-
97283	fgenesh1_pg.C_chr_13000043		13	214105-214752	-	froz	filt	1	Y	-	M	193	22	171	1	0.58	0	--	2	extr=26	-	-	0	-	-	-	-	N	N	N	-	-	-	-	-	-	-	-
71439	estExt_Genewise1Plus.C_chr_41255		4	2182780-2184798	-	froz	filt	2	Y	-	M	636	21	615	4	0.65	0	--	2	extr=26	-	-	1	PF00732,PF05199	IPR000172,IPR007867	KOG1238	COG2303,PRK02106,TIGR01810	Y	Y	Y	1.1.99.1	Choline dehydrogenase.	Choline + acceptor = betaine aldehyde + reduced acceptor.	PQQ.	\N	Glycine, serine and threonine metabolism	Amino Acid Metabolism	METABOLIC
106456	estExt_fgenesh1_kg.C_chr_130025		13	227690-228433	+	froz	filt	0	Y	-	M	193	30	163	0	0	1	13--35	2	extr=26	-	-	1	PF05390	IPR008659,NULL	-	-	Y	Y	Y	-	-	-	-	-	-	-	-
34014	e_gw1.1.2716.1		1	2316139-2317626	-	froz	filt	3	-	Y	M	443	16	427	7	1.64	0	--	4	extr=26	-	-	0	PF03663	IPR005198	-	COG4833	Y	N	N	3.2.1.101	Mannan endo-1,6-beta-mannosidase.	Random hydrolysis of 1,6-beta-D-mannosidic linkages in unbranched 1,6-mannans.	\N	\N	\N	\N	\N
72728	estExt_Genewise1Plus.C_chr_60094		6	232072-233583	-	froz	filt	1	Y	-	M	481	19	462	3	0.65	0	--	2	extr=26	-	-	0	-	-	-	-	N	N	N	-	-	-	-	-	-	-	-
104283	estExt_fgenesh1_kg.C_chr_40326		4	2371447-2372597	-	froz	filt	1	-	Y	M	226	20	206	12	5.83	1	203--225	3	extr=26	-	-	0	-	IPR002173	-	-	Y	N	N	-	-	-	-	-	-	-	-
92962	fgenesh1_pg.C_chr_5000036		5	237619-241305	-	froz	filt	2	Y	-	M	1117	20	1097	28	2.55	0	--	8	extr=26	-	-	0	PF08702,PF09726,PF10033	IPR003014	KOG0260,KOG0956,KOG3570	-	Y	N	Y	3.2.1.3	Glucan 1,4-alpha-glucosidase.	Hydrolysis of terminal 1,4-linked alpha-D-glucose residues successively from non-reducing ends of the chains with release of beta-D-glucose.	\N	\N	Starch and sucrose metabolism	Metabolism of Complex Carbohydrates	METABOLIC
106743	estExt_fgenesh1_pg.C_chr_10038		1	237862-238780	+	froz	filt	0	-	Y	M	257	21	236	6	2.54	1	234--256	2	extr=26	-	-	0	-	-	-	-	N	N	N	-	-	-	-	-	-	-	-
92826	fgenesh1_pg.C_chr_4000606		4	2416981-2417449	+	froz	filt	2	Y	-	M	110	20	90	6	6.67	0	--	2	extr=26	-	-	0	-	IPR001545	-	-	Y	Y	N	-	-	-	-	-	-	-	-
37166	e_gw1.2.1744.1		2	2432614-2433516	+	froz	filt	1	Y	-	M	283	19	264	3	1.14	0	--	2	extr=26	-	-	0	PF00722	IPR000757	-	COG2273,cd00413,cd02176,cd02183	Y	Y	N	2.4.1.207	Xyloglucan:xyloglucosyl transferase.	Breaks a beta-(1->4) bond in the backbone of a xyloglucan and transfers the xyloglucanyl segment on to O-4 of the non-reducing terminal glucose residue of an acceptor, which can be a xyloglucan or an oligosaccharide of xyloglucan.	\N	\N	\N	\N	\N
35446	e_gw1.2.1216.1		2	2494915-2497828	+	froz	filt	6	Y	-	M	765	17	748	6	0.8	0	--	2	extr=26	-	-	0	PF07971	IPR005887	-	COG3537,TIGR01180	Y	N	N	-	-	-	-	-	-	-	-
42777	e_gw1.5.1425.1		5	2615958-2616629	-	froz	filt	0	Y	-	M	224	23	201	1	0.5	1	7--29	3	extr=26	-	-	0	-	-	-	-	N	N	N	-	-	-	-	-	-	-	-
108203	estExt_fgenesh1_pg.C_chr_20677		2	2622267-2624454	+	froz	filt	0	Y	-	M	683	40	643	14	2.18	0	--	4	extr=26	-	-	1	-	-	-	-	N	N	N	-	-	-	-	-	-	-	-
99676	estExt_fgenesh1_pm.C_chr_30430		3	2692134-2692814	-	froz	filt	1	Y	-	M	168	20	148	5	3.38	0	--	-	extr=26	-	-	0	-	-	-	-	N	N	N	-	-	-	-	-	-	-	-
104697	estExt_fgenesh1_kg.C_chr_50387		5	2792882-2793612	+	froz	filt	0	Y	-	M	149	19	130	4	3.08	0	--	-	extr=26	-	-	0	-	-	-	-	N	N	N	-	-	-	-	-	-	-	-
103900	estExt_fgenesh1_kg.C_chr_30416		3	2843555-2844780	-	froz	filt	2	Y	-	M	129	19	110	8	7.27	0	--	2	extr=26	-	-	0	-	IPR006209	-	-	Y	N	N	-	-	-	-	-	-	-	-
68922	estExt_Genewise1Plus.C_chr_21868		2	2908495-2909491	+	froz	filt	0	Y	-	M	321	19	302	2	0.66	0	--	2	extr=26	-	-	0	PF03664	IPR005193	-	-	Y	N	N	-	-	-	-	-	-	-	-
95537	fgenesh1_pg.C_chr_9000061		9	292714-293256	+	froz	filt	1	Y	-	M	155	17	138	4	2.9	0	--	-	extr=26	-	-	0	-	-	-	-	N	N	N	-	-	-	-	-	-	-	-
83802	fgenesh1_pm.C_chr_1000512		1	3002789-3004142	+	froz	filt	3	-	Y	M	374	23	351	3	0.85	0	--	3	extr=26	-	-	0	PF00722	IPR000757	-	COG2273,cd00413,cd02175,cd02176,cd02180,cd02183	Y	Y	Y	3.2.1.73	Licheninase.	Hydrolysis of 1,4-beta-D-glycosidic linkages in beta-D-glucans containing 1,3- and 1,4-bonds.	\N	\N	\N	\N	\N
51381	e_gw1.13.636.1		13	304851-305879	-	froz	filt	0	Y	-	M	342	15	327	3	0.92	0	--	2	extr=26	-	-	0	PF07745	-	-	COG3867	N	N	N	3.2.1.89	Arabinogalactan endo-1,4-beta-galactosidase.	Endohydrolysis of 1,4-beta-D-galactosidic linkages in arabinogalactans.	\N	\N	\N	\N	\N
92094	fgenesh1_pg.C_chr_3000804		3	3082892-3083504	-	froz	filt	1	Y	-	M	185	19	166	2	1.2	0	--	-	extr=26	-	-	1	-	-	-	-	N	N	N	-	-	-	-	-	-	-	-
92113	fgenesh1_pg.C_chr_3000823		3	3131742-3133332	-	froz	filt	2	Y	-	M	480	20	460	6	1.3	0	--	3	extr=26	-	-	0	PF02055	IPR001139	KOG2566	COG5520	Y	Y	Y	3.2.1.45	Glucosylceramidase.	D-glucosyl-N-acylsphingosine + H(2)O = D-glucose + N-acylsphingosine.	\N	Gaucher disease type I; MIM:230800. Gaucher disease type II; MIM:230900. Gaucher disease type III; MIM:231000.	Sphingoglycolipid metabolism	Metabolism of Complex Lipids	METABOLIC
99331	estExt_fgenesh1_pm.C_chr_20535		2	3479067-3479856	-	froz	filt	1	Y	-	M	224	18	206	4	1.94	0	--	2	extr=26	-	-	1	PF01083	IPR000675	-	-	Y	Y	N	-	-	-	-	-	-	-	-
108349	estExt_fgenesh1_pg.C_chr_20907		2	3488123-3490220	+	froz	filt	7	Y	-	M	463	19	444	15	3.38	0	--	3	extr=26	-	-	0	-	IPR003014	-	-	Y	N	Y	-	-	-	-	-	-	-	-
89647	fgenesh1_pg.C_chr_1001064		1	3644229-3644798	-	froz	filt	3	Y	-	M	109	20	89	8	8.99	0	--	-	extr=26	-	-	0	-	-	-	-	N	N	N	-	-	-	-	-	-	-	-
96536	fgenesh1_pg.C_chr_11000099		11	404099-404649	+	froz	filt	1	Y	-	M	165	16	149	12	8.05	0	--	2	extr=26	-	-	0	-	-	-	-	N	N	N	-	-	-	-	-	-	-	-
88664	fgenesh1_pg.C_chr_1000081		1	409004-409441	-	froz	filt	0	Y	-	M	145	19	126	8	6.35	0	--	-	extr=26	-	-	0	-	-	-	-	N	N	N	-	-	-	-	-	-	-	-
96543	fgenesh1_pg.C_chr_11000106		11	424893-425437	-	froz	filt	2	Y	-	M	143	14	129	8	6.2	0	--	2	extr=26	-	-	0	PF06766	IPR010636	-	-	Y	Y	Y	-	-	-	-	-	-	-	-
98764	estExt_fgenesh1_pm.C_chr_10817		1	4548059-4550256	+	froz	filt	4	Y	-	M	443	22	421	6	1.43	0	--	2	extr=26	-	-	0	-	IPR001969	-	COG2133	Y	Y	N	-	-	-	-	-	-	-	-
96981	fgenesh1_pg.C_chr_12000113		12	464283-465680	+	froz	filt	5	Y	-	M	120	22	98	8	8.16	1	7--29	2	extr=26	-	-	0	-	-	-	-	N	N	N	-	-	-	-	-	-	-	-
102849	estExt_fgenesh1_kg.C_chr_10939		1	4853933-4855925	+	froz	filt	1	Y	-	M	285	20	265	6	2.26	0	--	2	extr=26	-	-	0	-	-	-	-	N	N	Y	-	-	-	-	-	-	-	-
90001	fgenesh1_pg.C_chr_1001418		1	4860273-4861886	-	froz	filt	11	-	Y	M	286	23	263	4	1.52	0	--	4	extr=26	-	-	0	-	IPR000420	-	-	Y	N	N	-	-	-	-	-	-	-	-
44636	e_gw1.7.191.1		7	497233-498826	+	froz	-	1	Y	-	M	511	21	490	9	1.84	0	--	3	extr=26	-	-	0	PF00135,PF07859	IPR000997,IPR002018,IPR000379	KOG1515,KOG1516,KOG4389	COG0657,COG2272,cd00312	Y	Y	N	3.1.1.1	Carboxylesterase.	A carboxylic ester + H(2)O = an alcohol + a carboxylic anion.	\N	\N	\N	\N	\N
97371	fgenesh1_pg.C_chr_13000131		13	527001-527837	+	froz	filt	0	Y	-	M	278	19	259	5	1.93	0	--	7	extr=26	-	-	1	-	IPR001611,NULL,IPR007090	KOG0444,KOG0472,KOG0532,KOG0618,KOG4194	-	Y	Y	Y	-	-	-	-	-	-	-	-
67329	estExt_Genewise1Plus.C_chr_13606		1	5290294-5291605	-	froz	filt	1	Y	-	M	415	22	393	0	0	0	--	2	extr=26	-	-	0	PF04185	IPR007312	-	TIGR03396	Y	Y	N	-	-	-	-	-	-	-	-
33131	e_gw1.1.2934.1		1	5641149-5642508	+	froz	filt	2	Y	-	M	411	17	394	7	1.78	0	--	2	extr=26	-	-	2	PF01328	IPR000028,NULL	-	-	Y	Y	N	-	-	-	-	-	-	-	-
102016	estExt_fgenesh1_kg.C_chr_10040		1	568100-569467	-	froz	filt	1	-	Y	M	339	20	319	7	2.19	0	--	3	extr=26	-	-	0	PF10289	-	KOG0260	-	N	N	Y	-	-	-	-	-	-	-	-
106779	estExt_fgenesh1_pg.C_chr_10122		1	571715-573530	-	froz	filt	2	Y	-	M	417	20	397	5	1.26	0	--	3	extr=26	-	-	1	PF00150	IPR001547	-	COG2730	Y	Y	N	3.2.1.58	Glucan 1,3-beta-glucosidase.	Successive hydrolysis of beta-D-glucose units from the non-reducing ends of 1,3-beta-D-glucans, releasing alpha-glucose.	\N	\N	Starch and sucrose metabolism	Metabolism of Complex Carbohydrates	METABOLIC
105677	estExt_fgenesh1_kg.C_chr_90057		9	577525-578458	+	froz	filt	1	Y	-	M	198	15	183	3	1.64	0	--	2	extr=26	-	-	0	-	-	-	-	N	N	N	-	-	-	-	-	-	-	-
96876	fgenesh1_pg.C_chr_12000008		12	58248-58777	+	froz	filt	1	Y	-	M	155	19	136	6	4.41	0	--	2	extr=26	-	-	0	-	-	-	-	N	N	N	-	-	-	-	-	-	-	-
105682	estExt_fgenesh1_kg.C_chr_90062		9	595651-596134	+	froz	filt	1	Y	-	M	95	22	73	8	10.96	1	5--27	-	extr=26	-	-	1	-	-	-	-	N	N	N	-	-	-	-	-	-	-	-
77835	estExt_Genewise1Plus.C_chr_130328		13	598067-599476	-	froz	filt	0	Y	-	M	469	20	449	4	0.89	1	13--35	4	extr=26	-	-	0	PF00026	IPR001461	KOG1339	cd05471,cd05472,cd05474,cd05476,cd05477,cd05478,cd05485,cd06097,cd06098	Y	Y	Y	3.4.23.3	Gastricsin.	More restricted specificity than pepsin A, but shows preferential cleavage at Tyr-|-Xaa bonds; high activity towards hemoglobin as substrate.	\N	\N	\N	\N	\N
98175	estExt_fgenesh1_pm.C_chr_10057		1	620486-621809	-	froz	filt	2	Y	-	M	391	18	373	5	1.34	0	--	3	extr=26	-	-	0	PF01263	IPR008183	KOG1604	COG2017,PRK11055,TIGR02636	Y	Y	Y	5.1.3.3	Aldose 1-epimerase.	Alpha-D-glucose = beta-D-glucose.	\N	\N	Glycolysis / Gluconeogenesis	Carbohydrate Metabolism	METABOLIC
94368	fgenesh1_pg.C_chr_7000171		7	677824-679207	+	froz	filt	2	Y	-	M	424	20	404	3	0.74	0	--	3	extr=26	-	-	0	PF01328	IPR000028	-	-	Y	Y	N	-	-	-	-	-	-	-	-
95631	fgenesh1_pg.C_chr_9000155		9	686917-690524	+	froz	filt	1	Y	-	M	1164	18	1146	14	1.22	0	--	5	extr=26	-	-	0	PF02993,PF03154,PF03276,PF04652,PF05109,PF05518,PF06070,PF07174,PF08639,PF09726,PF09770,PF10667	NULL,IPR003014	KOG0119,KOG0132,KOG0162,KOG0260,KOG0307,KOG0559,KOG0566,KOG0579,KOG0943,KOG0971,KOG1830,KOG1923,KOG1924,KOG1984,KOG1985,KOG2893,KOG3514,KOG3671,KOG3771,KOG4590,KOG4672,KOG4673,KOG4674,KOG4701,KOG4849	COG5373,COG5422,PRK00404,PRK03427,PRK05648,PRK07003,PRK07764,PRK08026,PRK08581,PRK08770,PRK08853,PRK09111,PRK10811,PRK11855,PRK12270,PRK12323,TIGR01347	Y	N	Y	3.2.1.3	Glucan 1,4-alpha-glucosidase.	Hydrolysis of terminal 1,4-linked alpha-D-glucose residues successively from non-reducing ends of the chains with release of beta-D-glucose.	\N	\N	Starch and sucrose metabolism	Metabolism of Complex Carbohydrates	METABOLIC
90471	fgenesh1_pg.C_chr_2000161		2	698052-700068	-	froz	filt	3	Y	-	M	619	18	601	10	1.66	0	--	3	extr=26	-	-	0	PF00450	IPR001563	KOG1282	COG2939	Y	Y	Y	3.4.16.5	Carboxypeptidase C.	Release of a C-terminal amino acid with a broad specificity.	\N	\N	\N	\N	\N
73621	estExt_Genewise1Plus.C_chr_70046		7	74071-75174	-	froz	filt	0	Y	-	M	367	17	350	0	0	0	--	-	extr=26	-	-	1	PF00710	IPR006034,IPR004550	KOG0503	COG0252,PRK04183,PRK09461,PRK11096,TIGR00519,TIGR00520,TIGR02153,cd00411,smart00870	Y	Y	Y	3.5.1.1	Asparaginase.	L-asparagine + H(2)O = L-aspartate + NH(3).	\N	\N	Alanine and aspartate metabolism	Amino Acid Metabolism	METABOLIC
102047	estExt_fgenesh1_kg.C_chr_10073		1	779307-781268	-	froz	filt	1	-	Y	M	441	20	421	10	2.38	0	--	4	extr=26	-	-	1	PF00722	IPR000757	-	COG2273,cd00413,cd02175,cd02176,cd02183	Y	Y	N	3.2.1.73	Licheninase.	Hydrolysis of 1,4-beta-D-glycosidic linkages in beta-D-glucans containing 1,3- and 1,4-bonds.	\N	\N	\N	\N	\N
92240	fgenesh1_pg.C_chr_4000020		4	80907-84219	-	froz	filt	3	Y	-	M	361	15	346	3	0.87	0	--	3	extr=26	-	-	1	-	-	-	-	N	N	Y	-	-	-	-	-	-	-	-
90507	fgenesh1_pg.C_chr_2000197		2	836532-839368	+	froz	filt	6	Y	-	M	555	18	537	9	1.68	0	--	4	extr=26	-	-	0	-	IPR000028	-	-	Y	Y	N	-	-	-	-	-	-	-	-
111693	estExt_fgenesh1_pg.C_chr_130226		13	838404-839936	-	froz	filt	1	Y	-	M	451	32	419	4	0.95	0	--	3	extr=26	-	-	0	PF10282	-	-	COG2706,PRK11028	N	N	N	-	-	-	-	-	-	-	-
111695	estExt_fgenesh1_pg.C_chr_130228		13	846325-849673	+	froz	filt	3	Y	-	M	991	20	971	11	1.13	0	--	2	extr=26	-	-	0	PF00686,PF01055	IPR002044,IPR000322	KOG1065,KOG1066	COG1501,PRK10426,PRK10658,cd05467,cd05807,cd05808,cd05810,cd05811,cd05820,cd06589,cd06591,cd06593,cd06598,cd06599,cd06600,cd06601,cd06602,cd06603,cd06604	Y	Y	Y	3.2.1.20	Alpha-glucosidase.	Hydrolysis of terminal, non-reducing 1,4-linked D-glucose residues with release of D-glucose.	\N	Glycogen storage disease II; MIM:232300.	Starch and sucrose metabolism	Metabolism of Complex Carbohydrates	METABOLIC
48260	e_gw1.9.74.1		9	874936-877574	-	froz	filt	5	Y	-	M	789	18	771	11	1.43	0	--	2	extr=26	-	-	0	PF07971	IPR005887	-	COG3537,TIGR01180	Y	N	N	-	-	-	-	-	-	-	-
94408	fgenesh1_pg.C_chr_7000211		7	877727-878089	-	froz	filt	0	Y	-	M	120	21	99	3	3.03	0	--	-	extr=26	-	-	0	-	-	-	-	N	N	N	-	-	-	-	-	-	-	-
111505	estExt_fgenesh1_pg.C_chr_120224		12	898626-899362	+	froz	filt	1	Y	-	M	197	21	176	4	2.27	0	--	-	extr=26	-	-	0	-	-	-	-	N	N	N	-	-	-	-	-	-	-	-
52069	estExt_Genewise1.C_chr_10385		1	905451-907126	+	froz	filt	1	Y	-	M	460	19	441	4	0.91	1	9--31	2	extr=26	-	-	0	PF03583	IPR005152	-	-	Y	N	N	-	-	-	-	-	-	-	-
71681	estExt_Genewise1Plus.C_chr_50014		5	92105-94060	+	froz	filt	4	Y	-	M	409	20	389	4	1.03	0	--	2	extr=26	-	-	0	-	-	-	-	N	N	N	-	-	-	-	-	-	-	-
105728	estExt_fgenesh1_kg.C_chr_90114		9	989316-990401	-	froz	filt	1	Y	-	M	341	19	322	0	0	0	--	2	extr=26	-	-	0	-	-	-	-	N	N	N	-	-	-	-	-	-	-	-
92458	fgenesh1_pg.C_chr_4000238		4	1046303-1047208	+	froz	filt	0	Y	-	M	301	19	282	19	6.74	0	--	5	extr=27	-	-	0	-	-	-	COG3889,PRK11907,PRK12799	N	N	Y	-	-	-	-	-	-	-	-
105826	estExt_fgenesh1_kg.C_chr_100007		10	107365-108215	-	froz	filt	3	Y	-	M	98	20	78	8	10.26	0	--	2	extr=27	-	-	0	-	-	-	-	N	N	N	-	-	-	-	-	-	-	-
46866	e_gw1.8.1046.1		8	1116473-1117814	+	froz	filt	1	Y	-	M	427	22	405	12	2.96	1	5--27	3	extr=27	-	-	0	-	IPR002173	KOG0260	PRK07764	Y	N	Y	-	-	-	-	-	-	-	-
59905	estExt_Genewise1.C_chr_60579		6	1128253-1129949	-	froz	filt	4	Y	-	M	419	16	403	5	1.24	0	--	2	extr=27	-	-	0	PF01328	IPR000028,NULL	-	-	Y	Y	N	-	-	-	-	-	-	-	-
111117	estExt_fgenesh1_pg.C_chr_100342		10	1172354-1173442	+	froz	filt	2	Y	-	M	312	17	295	6	2.03	0	--	2	extr=27	-	-	1	-	IPR000379	-	-	Y	N	N	-	-	-	-	-	-	-	-
96882	fgenesh1_pg.C_chr_12000014		12	119578-119997	+	froz	filt	1	Y	-	M	106	21	85	4	4.71	0	--	-	extr=27	-	-	0	-	-	-	-	N	N	N	-	-	-	-	-	-	-	-
101235	estExt_fgenesh1_pm.C_chr_90162		9	1216144-1217668	+	froz	filt	3	Y	-	M	426	16	410	5	1.22	0	--	2	extr=27	-	-	1	PF01328	IPR000028	-	-	Y	Y	N	-	-	-	-	-	-	-	-
41058	e_gw1.4.1096.1		4	1254282-1255672	+	froz	filt	2	Y	-	M	426	16	410	5	1.22	0	--	2	extr=27	-	-	1	PF01328	IPR000028	-	-	Y	Y	N	-	-	-	-	-	-	-	-
34453	e_gw1.1.2996.1		1	1286229-1287458	+	froz	filt	1	Y	-	M	392	16	376	3	0.8	0	--	2	extr=27	-	-	0	PF00082	IPR000209	KOG1153,KOG4266	COG1404	Y	Y	Y	3.4.21.-	Serine endopeptidases.	\N	\N	\N	\N	\N	\N
106021	estExt_fgenesh1_kg.C_chr_100218		10	1340279-1340634	+	froz	filt	0	Y	-	M	67	20	47	1	2.13	0	--	-	extr=27	-	-	1	-	-	-	-	N	N	N	-	-	-	-	-	-	-	-
74078	estExt_Genewise1Plus.C_chr_70769		7	1344443-1346653	-	froz	filt	1	Y	-	M	712	20	692	9	1.3	0	--	3	extr=27	-	-	1	PF00135,PF07859	IPR002018,IPR000379	KOG1515,KOG1516,KOG4389	COG0657,COG2272,cd00312	Y	N	Y	3.1.1.7	Acetylcholinesterase.	Acetylcholine + H(2)O = choline + acetate.	\N	\N	Glycerolipid metabolism	Metabolism of Complex Lipids	METABOLIC
93903	fgenesh1_pg.C_chr_6000303		6	1355820-1357071	+	froz	filt	2	Y	-	M	297	22	275	4	1.45	0	--	2	extr=27	-	-	0	-	-	-	-	N	N	N	-	-	-	-	-	-	-	-
105323	estExt_fgenesh1_kg.C_chr_80006		8	140967-142117	+	froz	filt	0	Y	-	M	319	19	300	2	0.67	0	--	3	extr=27	-	-	0	PF04616	IPR006710	-	COG3507	Y	Y	N	-	-	-	-	-	-	-	-
94571	fgenesh1_pg.C_chr_7000374		7	1488242-1489177	-	froz	filt	0	-	Y	M	311	19	292	10	3.42	0	--	4	extr=27	-	-	0	-	IPR000345	-	PRK07764	Y	N	Y	3.2.1.18	Exo-alpha-sialidase.	Hydrolysis of alpha-(2->3)-, alpha-(2->6)-, alpha-(2->8)-glycosidic linkages of terminal sialic residues in oligosaccharides, glycoproteins, glycolipids, colominic acid and synthetic substrates.	\N	Sialidosis; MIM:256550.	Sphingoglycolipid metabolism	Metabolism of Complex Lipids	METABOLIC
43487	e_gw1.6.375.1		6	1497071-1498397	+	froz	filt	1	Y	-	M	422	19	403	5	1.24	0	--	3	extr=27	-	-	0	PF01328	IPR000028	-	-	Y	Y	N	-	-	-	-	-	-	-	-
72251	estExt_Genewise1Plus.C_chr_50865		5	1518792-1519973	+	froz	filt	3	Y	-	M	262	20	242	0	0	0	--	2	extr=27	-	-	0	PF05390	IPR008659	-	-	Y	Y	N	-	-	-	-	-	-	-	-
39241	e_gw1.3.535.1		3	1537817-1538914	-	froz	filt	0	Y	-	M	365	15	350	10	2.86	0	--	3	extr=27	-	-	0	PF02102	IPR001384	-	-	Y	Y	N	-	-	-	-	-	-	-	-
105265	estExt_fgenesh1_kg.C_chr_70265		7	1561403-1562711	+	froz	filt	1	-	Y	M	199	16	183	10	5.46	0	--	2	extr=27	-	-	1	-	-	-	-	N	N	Y	-	-	-	-	-	-	-	-
49899	e_gw1.11.163.1		11	1606522-1608440	-	froz	filt	1	Y	-	M	619	16	603	5	0.83	0	--	3	extr=27	-	-	0	PF00232	IPR001360	KOG0626	COG2723,PRK09589,PRK09593,PRK09852,PRK13511,TIGR01233,TIGR03356	Y	Y	Y	3.2.1.21	Beta-glucosidase.	Hydrolysis of terminal, non-reducing beta-D-glucose residues with release of beta-D-glucose.	\N	\N	Flavonoids, stilbene and lignin biosynthesis	Biosynthesis of Secondary Metabolites	METABOLIC
50311	e_gw1.12.356.1		12	161784-162926	-	froz	filt	1	Y	-	M	362	19	343	8	2.33	0	--	3	extr=27	-	-	0	-	-	-	-	N	N	N	-	-	-	-	-	-	-	-
108602	estExt_fgenesh1_pg.C_chr_30395		3	1648611-1652234	-	froz	filt	4	Y	-	M	1078	14	1064	44	4.14	0	--	7	extr=27	-	-	0	PF01822,PF09362	IPR002889	KOG4157,KOG4701	smart00321	Y	N	Y	-	-	-	-	-	-	-	-
91690	fgenesh1_pg.C_chr_3000400		3	1654244-1654852	+	froz	filt	0	Y	-	M	202	18	184	7	3.8	1	4--26	-	extr=27	-	-	1	-	-	-	-	N	N	N	-	-	-	-	-	-	-	-
111591	estExt_fgenesh1_pg.C_chr_130031		13	168664-171381	-	froz	filt	0	Y	-	M	837	23	814	15	1.84	0	--	5	extr=27	-	-	0	PF06682,PF08702,PF09726	-	KOG0921,KOG1488,KOG3915	PHA00370	N	N	Y	3.2.1.18	Exo-alpha-sialidase.	Hydrolysis of alpha-(2->3)-, alpha-(2->6)-, alpha-(2->8)-glycosidic linkages of terminal sialic residues in oligosaccharides, glycoproteins, glycolipids, colominic acid and synthetic substrates.	\N	Sialidosis; MIM:256550.	Sphingoglycolipid metabolism	Metabolism of Complex Lipids	METABOLIC
75846	estExt_Genewise1Plus.C_chr_90975		9	1729359-1731616	-	froz	filt	5	Y	-	M	608	17	591	6	1.02	0	--	3	extr=27	-	-	0	PF09286	IPR000209	-	COG4934	Y	Y	N	3.4.14.9	Tripeptidyl-peptidase I.	Release of an N-terminal tripeptide from a polypeptide.	\N	\N	\N	\N	\N
37216	e_gw1.2.1333.1		2	1767214-1769408	+	froz	filt	4	Y	-	M	626	19	607	5	0.82	0	--	3	extr=27	-	-	0	PF09423	IPR001952	-	COG3540	Y	Y	N	-	-	-	-	-	-	-	-
94017	fgenesh1_pg.C_chr_6000417		6	1835353-1836408	-	froz	filt	2	Y	-	M	305	22	283	11	3.89	0	--	3	extr=27	-	-	1	-	-	-	-	N	N	N	-	-	-	-	-	-	-	-
99970	estExt_fgenesh1_pm.C_chr_40277		4	1857892-1860931	+	froz	filt	7	Y	-	M	878	17	861	9	1.05	0	--	4	extr=27	-	-	2	PF00933,PF01915	IPR001764,IPR002772	-	COG1472	Y	Y	N	3.2.1.21	Beta-glucosidase.	Hydrolysis of terminal, non-reducing beta-D-glucose residues with release of beta-D-glucose.	\N	\N	Flavonoids, stilbene and lignin biosynthesis	Biosynthesis of Secondary Metabolites	METABOLIC
75146	estExt_Genewise1Plus.C_chr_81247		8	2016245-2018250	+	froz	filt	1	Y	-	M	532	18	514	6	1.17	0	--	3	extr=27	-	-	0	PF00135,PF07859	IPR000997,IPR002018,IPR000379	KOG1515,KOG1516,KOG2100,KOG4389	COG0657,COG2272,cd00312	Y	Y	Y	3.1.1.1	Carboxylesterase.	A carboxylic ester + H(2)O = an alcohol + a carboxylic anion.	\N	\N	\N	\N	\N
91795	fgenesh1_pg.C_chr_3000505		3	2021899-2022790	+	froz	filt	1	Y	-	M	275	19	256	3	1.17	0	--	3	extr=27	-	-	0	PF00082	IPR000209	KOG1153	-	Y	Y	Y	-	-	-	-	-	-	-	-
68483	estExt_Genewise1Plus.C_chr_21258		2	2082221-2083106	-	froz	filt	2	Y	-	M	216	19	197	6	3.05	0	--	2	extr=27	-	-	0	PF01083	IPR011150,IPR000675	-	-	Y	Y	N	-	-	-	-	-	-	-	-
72506	estExt_Genewise1Plus.C_chr_51238		5	2130239-2132657	-	froz	filt	5	Y	-	M	651	18	633	10	1.58	0	--	2	extr=27	-	-	1	PF09286	IPR000209	-	COG4934	Y	Y	N	3.4.14.9	Tripeptidyl-peptidase I.	Release of an N-terminal tripeptide from a polypeptide.	\N	\N	\N	\N	\N
105608	estExt_fgenesh1_kg.C_chr_80305		8	2146951-2148878	-	froz	filt	1	-	Y	M	503	15	488	8	1.64	0	--	5	extr=27	-	-	1	-	-	KOG0260	-	N	N	Y	2.7.1.107	Diacylglycerol kinase.	ATP + 1,2-diacylglycerol = ADP + 1,2-diacylglycerol 3-phosphate.	\N	\N	\N	\N	\N
103792	estExt_fgenesh1_kg.C_chr_30297		3	2156598-2157362	+	froz	filt	1	Y	-	M	196	19	177	16	9.04	0	--	2	extr=27	-	-	0	-	IPR003014	-	-	Y	N	N	-	-	-	-	-	-	-	-
42164	e_gw1.5.1323.1		5	224006-225198	-	froz	filt	2	Y	-	M	301	16	285	8	2.81	0	--	2	extr=27	-	-	0	-	-	-	-	N	N	N	-	-	-	-	-	-	-	-
93465	fgenesh1_pg.C_chr_5000539		5	2253600-2254484	-	froz	filt	2	Y	-	M	256	25	231	12	5.19	0	--	3	extr=27	-	-	0	PF10645	-	-	-	N	N	Y	-	-	-	-	-	-	-	-
44498	e_gw1.6.779.1		6	2373206-2375826	+	froz	filt	3	Y	-	M	821	19	802	7	0.87	0	--	4	extr=27	-	-	2	PF00933,PF01915	IPR001764,IPR002772	-	COG1472	Y	Y	N	3.2.1.21	Beta-glucosidase.	Hydrolysis of terminal, non-reducing beta-D-glucose residues with release of beta-D-glucose.	\N	\N	Flavonoids, stilbene and lignin biosynthesis	Biosynthesis of Secondary Metabolites	METABOLIC
109666	estExt_fgenesh1_pg.C_chr_50595		5	2492745-2495149	+	froz	filt	2	Y	-	M	723	18	705	7	0.99	0	--	4	extr=27	-	-	1	PF00394,PF00686,PF07731,PF07732	IPR002044,IPR001117,IPR010916	KOG1263	COG2132,PRK10965,TIGR01480,TIGR03388,TIGR03389,TIGR03390,cd05467,cd05807,cd05808,cd05809,cd05810,cd05811,cd05816,cd05817,cd05818,cd05820	Y	Y	Y	1.10.3.2	Laccase.	4 benzenediol + O(2) = 4 benzosemiquinone + 2 H(2)O.	Copper.	\N	\N	\N	\N
59604	estExt_Genewise1.C_chr_60108		6	252833-254516	-	froz	filt	3	Y	-	M	426	23	403	2	0.5	0	--	3	extr=27	-	-	1	PF00246	IPR000834	KOG2649,KOG2650	COG2866,cd00596,cd03858,cd03859,cd03860,cd03862,cd03865,cd03866,cd03867,cd03868,cd03870,cd03871,cd03872,cd06226,cd06227,cd06228,cd06229,cd06235,cd06246,cd06247,cd06248,cd06904,cd06905,smart00631	Y	Y	Y	3.4.17.-	Metallocarboxypeptidases.	\N	\N	\N	\N	\N	\N
91361	fgenesh1_pg.C_chr_3000071		3	266595-267566	-	froz	filt	0	-	Y	M	323	17	306	14	4.58	0	--	3	extr=27	-	-	0	-	-	-	-	N	N	N	-	-	-	-	-	-	-	-
103393	estExt_fgenesh1_kg.C_chr_20429		2	2748393-2750518	+	froz	filt	2	Y	-	M	284	16	268	6	2.24	0	--	2	extr=27	-	-	0	PF00188	IPR001283	KOG1923,KOG1924,KOG3017	PRK05648,PRK07764,PRK12270,PRK12323,cd00168,cd05380,cd05381,cd05382,cd05384,cd05385,cd05559,smart00198	Y	Y	Y	-	-	-	-	-	-	-	-
92019	fgenesh1_pg.C_chr_3000729		3	2833945-2834742	-	froz	filt	6	Y	-	M	149	17	132	18	13.64	0	--	3	extr=27	-	-	0	-	IPR000345	-	-	Y	N	N	-	-	-	-	-	-	-	-
70396	estExt_Genewise1Plus.C_chr_31837		3	3025946-3027175	-	froz	filt	2	Y	-	M	331	22	309	8	2.59	0	--	2	extr=27	-	-	0	PF09206	-	-	-	N	N	N	-	-	-	-	-	-	-	-
108321	estExt_fgenesh1_pg.C_chr_20859		2	3320476-3322353	+	froz	filt	1	Y	-	M	608	15	593	7	1.18	0	--	2	extr=27	-	-	1	-	-	-	-	N	N	N	-	-	-	-	-	-	-	-
107319	estExt_fgenesh1_pg.C_chr_10959		1	3336322-3339522	-	froz	filt	8	Y	-	M	507	17	490	14	2.86	0	--	2	extr=27	-	-	0	PF00636,PF09792	IPR000999	-	COG0571,PRK00102,PRK12371,TIGR02191,cd00593,smart00535	Y	Y	N	-	-	-	-	-	-	-	-
92203	fgenesh1_pg.C_chr_3000913		3	3412616-3413545	+	froz	filt	0	-	Y	M	309	30	279	2	0.72	1	286--308	3	extr=27	-	-	1	-	-	-	-	N	N	Y	-	-	-	-	-	-	-	-
106753	estExt_fgenesh1_pg.C_chr_10070		1	360510-363476	+	froz	filt	3	Y	-	M	791	19	772	5	0.65	0	--	2	extr=27	-	-	0	PF08760	-	-	-	N	N	N	-	-	-	-	-	-	-	-
92990	fgenesh1_pg.C_chr_5000064		5	368086-368754	+	froz	filt	0	Y	-	M	222	18	204	2	0.98	0	--	2	extr=27	-	-	0	-	-	-	-	N	N	N	-	-	-	-	-	-	-	-
107391	estExt_fgenesh1_pg.C_chr_11075		1	3718588-3721130	+	froz	filt	3	Y	-	M	664	21	643	8	1.24	0	--	4	extr=27	-	-	0	PF01735	IPR002642	KOG1325	cd00147,cd07200,cd07201,cd07202,cd07203,smart00022	Y	Y	Y	3.1.1.5	Lysophospholipase.	2-lysophosphatidylcholine + H(2)O = glycerophosphocholine + a fatty acid anion.	\N	\N	Phospholipid degradation	Metabolism of Complex Lipids	METABOLIC
63538	estExt_Genewise1.C_chr_110205		11	406944-408438	+	froz	filt	1	Y	-	M	450	18	432	7	1.62	0	--	2	extr=27	-	-	0	-	IPR000028	-	-	Y	Y	N	-	-	-	-	-	-	-	-
94299	fgenesh1_pg.C_chr_7000102		7	440701-441725	+	froz	filt	1	-	Y	M	319	19	300	5	1.67	0	--	2	extr=27	-	-	1	-	-	-	-	N	N	N	-	-	-	-	-	-	-	-
32500	e_gw1.1.1096.1		1	4428009-4429227	+	froz	filt	1	Y	-	M	388	19	369	5	1.36	0	--	2	extr=27	-	-	0	-	IPR002110,IPR000379	KOG1454	COG0596,COG2267	Y	N	N	-	-	-	-	-	-	-	-
103564	estExt_fgenesh1_kg.C_chr_30051		3	448714-450470	-	froz	filt	1	Y	-	M	519	18	501	4	0.8	0	--	3	extr=27	-	-	0	-	-	-	-	N	N	N	-	-	-	-	-	-	-	-
74453	estExt_Genewise1Plus.C_chr_80251		8	451261-452262	+	froz	filt	1	Y	-	M	296	16	280	4	1.43	0	--	2	extr=27	-	-	1	PF00722	IPR000757	-	cd00413,cd02179,cd02180,cd02181,cd02182	Y	Y	N	-	-	-	-	-	-	-	-
31582	e_gw1.1.2691.1		1	4755952-4757779	-	froz	filt	7	Y	-	M	480	19	461	4	0.87	1	7--26	3	extr=27	-	-	0	-	IPR006162	-	-	Y	Y	N	-	-	-	-	-	-	-	-
77793	estExt_Genewise1Plus.C_chr_130262		13	481477-482610	-	froz	filt	2	Y	-	M	334	19	315	4	1.27	0	--	2	extr=27	-	-	0	PF00141	IPR002016,IPR000823	-	cd00314,cd00691,cd00692,cd00693	Y	Y	N	-	-	-	-	-	-	-	-
77324	estExt_Genewise1Plus.C_chr_120264		12	492125-494004	-	froz	filt	2	-	Y	M	392	19	373	5	1.34	0	--	4	extr=27	-	-	1	-	-	-	-	N	N	N	-	-	-	-	-	-	-	-
107637	estExt_fgenesh1_pg.C_chr_11419		1	4939895-4942409	+	froz	filt	5	Y	-	M	586	18	568	5	0.88	0	--	5	extr=27	-	-	1	PF00144	IPR001466	-	COG1680,PRK10662	Y	Y	N	-	-	-	-	-	-	-	-
90017	fgenesh1_pg.C_chr_1001434		1	4942679-4943327	-	froz	filt	3	Y	-	M	159	20	139	0	0	0	--	3	extr=27	-	-	0	-	-	KOG0921	-	N	N	Y	-	-	-	-	-	-	-	-
69330	estExt_Genewise1Plus.C_chr_30269		3	504066-507089	-	froz	filt	0	Y	-	M	1007	15	992	9	0.91	0	--	3	extr=27	-	-	0	PF03632,PF03636	IPR005195,IPR005194,IPR005196	KOG4125	COG1554,PRK13807	Y	Y	Y	3.2.1.28	Alpha,alpha-trehalase.	Alpha,alpha-trehalose + H(2)O = 2 D-glucose.	\N	\N	Starch and sucrose metabolism	Metabolism of Complex Carbohydrates	METABOLIC
88691	fgenesh1_pg.C_chr_1000108		1	509647-512842	+	froz	filt	9	Y	-	M	816	16	800	46	5.75	0	--	6	extr=27	-	-	0	PF05109,PF09726	-	KOG0956,KOG1999	COG3889	N	N	Y	3.2.1.3	Glucan 1,4-alpha-glucosidase.	Hydrolysis of terminal 1,4-linked alpha-D-glucose residues successively from non-reducing ends of the chains with release of beta-D-glucose.	\N	\N	Starch and sucrose metabolism	Metabolism of Complex Carbohydrates	METABOLIC
90087	fgenesh1_pg.C_chr_1001504		1	5187511-5188824	-	froz	filt	1	Y	-	M	418	16	402	3	0.75	0	--	3	extr=27	-	-	0	PF01328	IPR000028	-	-	Y	Y	N	-	-	-	-	-	-	-	-
102956	estExt_fgenesh1_kg.C_chr_11053		1	5628190-5630621	-	froz	filt	5	Y	-	M	258	20	238	4	1.68	0	--	2	extr=27	-	-	0	-	IPR001424	-	-	Y	Y	N	-	-	-	-	-	-	-	-
106335	estExt_fgenesh1_kg.C_chr_120105		12	590841-591839	+	froz	filt	1	Y	-	M	238	16	222	5	2.25	0	--	2	extr=27	-	-	0	-	-	-	smart00754	N	N	N	-	-	-	-	-	-	-	-
79161	fgenesh1_kg.C_chr_1001108		1	6005954-6006585	-	froz	filt	2	Y	-	M	68	19	49	6	12.24	0	--	-	extr=27	-	-	0	-	-	-	-	N	N	N	-	-	-	-	-	-	-	-
106345	estExt_fgenesh1_kg.C_chr_120115		12	665556-666467	+	froz	filt	2	-	Y	M	163	22	141	4	2.84	0	--	2	extr=27	-	-	0	-	-	-	-	N	N	Y	-	-	-	-	-	-	-	-
92365	fgenesh1_pg.C_chr_4000145		4	678661-679038	-	froz	filt	1	Y	-	M	106	16	90	8	8.89	0	--	2	extr=27	-	-	0	-	-	-	-	N	N	N	-	-	-	-	-	-	-	-
30121	gw1.4.1589.1		4	68441-69463	-	froz	filt	1	Y	-	R	297	14	283	1	0.35	0	--	4	extr=27	-	-	0	PF04616	-	-	-	N	N	N	-	-	-	-	-	-	-	-
97031	fgenesh1_pg.C_chr_12000163		12	686097-686453	+	froz	filt	0	Y	-	M	118	22	96	10	10.42	0	--	-	extr=27	-	-	0	-	-	-	-	N	N	N	-	-	-	-	-	-	-	-
96635	fgenesh1_pg.C_chr_11000198		11	734840-735859	-	froz	filt	1	Y	-	M	321	21	300	4	1.33	0	--	2	extr=27	-	-	1	-	-	-	-	N	N	N	-	-	-	-	-	-	-	-
108482	estExt_fgenesh1_pg.C_chr_30181		3	780398-781083	+	froz	filt	0	Y	-	M	108	19	89	10	11.24	0	--	-	extr=27	-	-	0	-	-	-	-	N	N	N	-	-	-	-	-	-	-	-
50790	e_gw1.12.188.1		12	796044-797748	+	froz	filt	2	Y	-	M	536	18	518	8	1.54	0	--	4	extr=27	-	-	2	PF00135	IPR002018,IPR000379	KOG1515,KOG1516,KOG4389	COG0657,COG2272,cd00312	Y	N	Y	3.1.1.1	Carboxylesterase.	A carboxylic ester + H(2)O = an alcohol + a carboxylic anion.	\N	\N	\N	\N	\N
94883	fgenesh1_pg.C_chr_8000018		8	89209-93994	+	froz	filt	5	Y	-	M	1390	21	1369	45	3.29	0	--	7	extr=27	-	-	1	-	IPR003014	-	-	Y	N	Y	3.2.1.3	Glucan 1,4-alpha-glucosidase.	Hydrolysis of terminal 1,4-linked alpha-D-glucose residues successively from non-reducing ends of the chains with release of beta-D-glucose.	\N	\N	Starch and sucrose metabolism	Metabolism of Complex Carbohydrates	METABOLIC
97500	fgenesh1_pg.C_chr_13000260		13	963149-963639	-	froz	filt	1	Y	-	M	137	28	109	10	9.17	0	--	2	extr=27	-	-	0	-	-	-	-	N	N	N	-	-	-	-	-	-	-	-
95102	fgenesh1_pg.C_chr_8000237		8	983663-984913	+	froz	filt	0	Y	-	M	416	17	399	2	0.5	0	--	4	extr=27	-	-	0	-	IPR002860	-	-	Y	N	N	-	-	-	-	-	-	-	-
51989	estExt_Genewise1.C_chr_10275		1	721386-723184	+	froz	filt	0	Y	-	M	509	33	476	9	1.89	0	--	2	extr=6	-	-	1	PF00067	IPR002403,IPR001128	KOG0156,KOG0157,KOG0158,KOG0159,KOG0684	COG2124	Y	Y	Y	1.14.14.1	Unspecific monooxygenase.	RH + reduced flavoprotein + O(2) = ROH + oxidized flavoprotein + H(2)O.	Heme-thiolate.	\N	gamma-Hexachlorocyclohexane degradation	Biodegradation of Xenobiotics	METABOLIC
86441	fgenesh1_pm.C_chr_6000120		6	986447-988239	+	froz	filt	4	Y	-	M	466	22	444	4	0.9	1	7--25	2	extr=6	-	-	1	PF00067	IPR001128,IPR002401	KOG0156,KOG0157,KOG0158,KOG0159,KOG0684	COG2124	Y	Y	Y	1.14.14.-	With reduced flavin or flavoprotein as one donor, and	\N	\N	\N	\N	\N	\N
98224	estExt_fgenesh1_pm.C_chr_10128		1	1090139-1093381	-	froz	filt	5	Y	-	M	896	26	870	8	0.92	1	7--29	4	extr=7	-	770--785	0	PF07217	IPR010816	KOG0921,KOG3973	-	Y	N	Y	-	-	-	-	-	-	-	-
97203	fgenesh1_pg.C_chr_12000335		12	1292248-1295156	-	froz	filt	3	Y	-	M	565	19	546	11	2.01	0	--	3	extr=7	-	-	3	-	-	-	-	N	N	N	-	-	-	-	-	-	-	-
88991	fgenesh1_pg.C_chr_1000408		1	1559655-1560252	-	froz	filt	1	Y	-	M	180	17	163	2	1.23	1	4--21	2	extr=7	-	-	1	-	-	-	-	N	N	N	-	-	-	-	-	-	-	-
93409	fgenesh1_pg.C_chr_5000483		5	1961078-1961557	-	froz	filt	0	Y	-	M	159	38	121	1	0.83	1	20--42	-	extr=7	-	-	0	-	-	-	-	N	N	N	-	-	-	-	-	-	-	-
103274	estExt_fgenesh1_kg.C_chr_20300		2	2018098-2018750	+	froz	filt	0	Y	-	M	176	17	159	2	1.26	0	--	-	extr=7	-	-	0	-	-	-	-	N	N	N	-	-	-	-	-	-	-	-
58295	estExt_Genewise1.C_chr_41208		4	2123931-2125784	-	froz	filt	1	Y	-	M	496	33	463	4	0.86	1	12--34	2	extr=7	-	-	0	PF03403	IPR005065,IPR000379	KOG3847	-	Y	Y	Y	-	-	-	-	-	-	-	-
100592	estExt_fgenesh1_pm.C_chr_60303		6	2243873-2245389	-	froz	filt	1	Y	-	M	479	26	453	5	1.1	1	7--29	2	extr=7	-	-	2	PF00067	IPR001128,IPR002401	KOG0156,KOG0157,KOG0158,KOG0159,KOG0684	COG2124	Y	Y	Y	1.14.-.-	Acting on paired donors, with incorporation or reduction of	\N	\N	\N	Fluorene degradation	Biodegradation of Xenobiotics	METABOLIC
73914	estExt_Genewise1Plus.C_chr_70506		7	914789-917072	-	froz	filt	6	Y	-	M	510	30	480	8	1.67	1	13--35	2	extr=7	-	-	1	PF00067	IPR001128,IPR002401	KOG0156,KOG0157,KOG0158,KOG0159,KOG0684	COG2124	Y	Y	Y	1.14.-.-	Acting on paired donors, with incorporation or reduction of	\N	\N	\N	Fluorene degradation	Biodegradation of Xenobiotics	METABOLIC
24351	gw1.10.688.1		10	1199125-1200521	+	-	filt	2	Y	-	G	425	18	407	2	0.49	1	7--29	2	extr=8	-	-	1	PF00622	IPR003877	KOG1477	smart00449	Y	N	Y	-	-	-	-	-	-	-	-
97197	fgenesh1_pg.C_chr_12000329		12	1265859-1266539	+	froz	filt	2	Y	-	M	155	21	134	7	5.22	0	--	2	extr=8	-	-	0	-	-	-	-	N	N	N	-	-	-	-	-	-	-	-
94570	fgenesh1_pg.C_chr_7000373		7	1485485-1487865	-	froz	filt	2	Y	-	M	567	29	538	0	0	0	--	3	extr=8	-	-	0	-	-	-	-	N	N	Y	-	-	-	-	-	-	-	-
82038	fgenesh1_kg.C_chr_9000012		9	161708-162366	-	froz	filt	0	Y	-	M	78	19	59	4	6.78	1	7--29	2	extr=8	-	-	0	-	-	-	-	N	N	N	-	-	-	-	-	-	-	-
49121	e_gw1.10.754.1		10	179812-181005	+	froz	filt	1	Y	-	M	377	19	358	1	0.28	0	--	3	extr=8	-	-	1	PF01494	IPR003042,IPR000733	KOG2614	COG0644,COG0654,PRK06847,PRK07364,PRK07588,PRK08163,TIGR01988,TIGR02032	Y	Y	N	-	-	-	-	-	-	-	-
13616	gw1.12.219.1		12	878786-879655	-	froz	filt	0	Y	-	M	290	18	272	2	0.74	0	--	2	extr=8	-	-	0	-	-	-	-	N	N	N	-	-	-	-	-	-	-	-
93442	fgenesh1_pg.C_chr_5000516		5	2120074-2120504	-	froz	filt	1	Y	-	M	122	19	103	8	7.77	0	--	-	extr=9	-	-	0	-	-	-	-	N	N	N	-	-	-	-	-	-	-	-
94750	fgenesh1_pg.C_chr_7000553		7	2179085-2179510	+	froz	filt	0	Y	-	M	141	33	108	1	0.93	1	9--31	2	extr=9	-	-	0	-	-	-	-	N	N	N	-	-	-	-	-	-	-	-
44780	e_gw1.7.196.1		7	26515-28081	+	froz	filt	3	Y	-	M	468	20	448	8	1.79	1	5--27	2	extr=9	-	-	0	PF00067	IPR001128,IPR002401	KOG0156,KOG0157,KOG0158,KOG0159,KOG0684	COG2124	Y	Y	Y	-	-	-	-	-	-	-	-
108272	estExt_fgenesh1_pg.C_chr_20774		2	2940925-2944265	-	froz	filt	4	Y	-	M	661	33	628	13	2.07	1	20--42	2	extr=9	-	-	1	-	-	-	-	N	N	N	-	-	-	-	-	-	-	-
97746	fgenesh1_pg.C_chr_16000047		16	349541-352261	-	froz	filt	5	Y	-	M	602	19	583	12	2.06	0	--	5	extr=9	-	-	1	-	-	-	-	N	N	N	-	-	-	-	-	-	-	-
92230	fgenesh1_pg.C_chr_4000010		4	54527-55273	-	froz	filt	0	Y	-	M	248	19	229	0	0	0	--	4	extr=9	-	-	0	-	-	-	-	N	N	N	-	-	-	-	-	-	-	-
77839	estExt_Genewise1Plus.C_chr_130338		13	614870-616304	-	froz	filt	1	Y	-	M	458	26	432	11	2.55	0	--	3	extr=9	-	-	1	-	-	KOG4322	-	N	N	Y	-	-	-	-	-	-	-	-
18598	gw1.13.430.1		13	983005-983397	+	froz	filt	0	Y	-	M	131	21	110	0	0	0	--	-	extr=9	-	-	0	-	-	-	-	N	N	N	-	-	-	-	-	-	-	-
109427	estExt_fgenesh1_pg.C_chr_50196		5	864474-867125	+	froz	filt	0	Y	-	M	883	24	859	8	0.93	1	13--35	3	golg=6	-	-	1	PF00569	IPR002048,IPR000433	KOG0027,KOG0044,KOG1280,KOG4582	cd00051,cd02249,cd02335,cd02338,cd02339,cd02340,cd02341,cd02344,smart00291	Y	Y	Y	-	-	-	-	-	-	-	-
35451	e_gw1.2.261.1		2	140750-142914	-	froz	filt	7	Y	-	M	590	18	572	6	1.05	0	--	2	mito=10	-	-	0	PF00394,PF07731,PF07732	IPR001117	KOG1263	COG2132,PRK10965,TIGR01480,TIGR03388,TIGR03389,TIGR03390	Y	Y	Y	-	-	-	-	-	-	-	-
100838	estExt_fgenesh1_pm.C_chr_70280		7	1785582-1786221	+	froz	filt	0	Y	-	M	114	55	59	1	1.69	1	21--43	2	mito=10	-	-	1	-	-	-	-	N	N	N	-	-	-	-	-	-	-	-
57074	estExt_Genewise1.C_chr_31507		3	2492921-2493581	+	froz	filt	4	Y	-	M	86	23	63	1	1.59	1	4--26	-	mito=10	-	-	0	-	-	-	-	N	N	N	-	-	-	-	-	-	-	-
110348	estExt_fgenesh1_pg.C_chr_80095		8	436742-438158	-	froz	filt	3	Y	-	M	370	16	354	4	1.13	0	--	3	mito=10	-	-	1	PF02265	IPR003154	-	-	Y	Y	N	-	-	-	-	-	-	-	-
33442	e_gw1.1.3928.1		1	5926218-5926514	+	froz	filt	0	Y	-	S	98	20	78	0	0	1	10--32	-	mito=10	-	-	1	-	-	-	-	N	N	N	-	-	-	-	-	-	-	-
96225	fgenesh1_pg.C_chr_10000231		10	774167-774575	+	froz	filt	1	Y	-	M	114	16	98	2	2.04	0	--	2	mito=10	-	-	0	-	-	-	-	N	N	N	-	-	-	-	-	-	-	-
70658	estExt_Genewise1Plus.C_chr_40148		4	377678-379000	-	froz	filt	0	Y	-	M	427	31	396	9	2.27	1	7--25	2	mito=10.5	-	-	0	-	-	-	-	N	N	N	-	-	-	-	-	-	-	-
95245	fgenesh1_pg.C_chr_8000380		8	1379157-1380663	-	froz	filt	2	Y	-	M	413	26	387	2	0.52	0	--	4	mito=11	-	-	1	-	-	-	-	N	N	N	-	-	-	-	-	-	-	-
94729	fgenesh1_pg.C_chr_7000532		7	2113629-2118458	+	froz	filt	4	Y	-	M	845	25	820	12	1.46	0	--	2	mito=11	-	-	2	-	-	-	-	N	N	N	-	-	-	-	-	-	-	-
65881	estExt_Genewise1Plus.C_chr_11525		1	2432302-2434171	-	froz	filt	6	Y	-	M	498	31	467	8	1.71	1	7--29	2	mito=11	-	-	2	PF00067	IPR001128,IPR002401	KOG0156,KOG0157,KOG0158,KOG0159,KOG0684	COG2124	Y	Y	Y	-	-	-	-	-	-	-	-
35494	e_gw1.2.547.1		2	3005956-3007279	+	froz	-	1	Y	-	M	424	24	400	5	1.25	0	--	2	mito=11	-	-	0	PF00150	IPR001547	-	COG2730	Y	Y	N	-	-	-	-	-	-	-	-
48935	e_gw1.10.625.1		10	411399-413165	+	froz	filt	2	Y	-	M	559	32	527	4	0.76	1	9--31	2	mito=11	-	-	0	PF00067	IPR001128,IPR002403	KOG0156,KOG0157,KOG0158,KOG0159,KOG0684	COG2124	Y	Y	Y	-	-	-	-	-	-	-	-
110403	estExt_fgenesh1_pg.C_chr_80201		8	898346-900159	-	froz	filt	3	Y	-	M	468	27	441	6	1.36	1	7--29	3	mito=11	-	-	1	PF00067	IPR001128,IPR002403	KOG0156,KOG0157,KOG0158,KOG0159,KOG0684	COG2124	Y	Y	Y	5.3.99.5	Thromboxane-A synthase.	(5Z,13E)-(15S)-9-alpha,11-alpha-epidioxy-15-hydroxyprosta-5,13-dienoate = (5Z,13E)-(15S)-9-alpha,11-alpha-epoxy-15-hydroxythromba-5,13-dienoate.	Heme-thiolate.	Hemorrhagic diathesis due to deficiency of thromboxane; MIM:274180.	Prostaglandin and leukotriene metabolism	Metabolism of Complex Lipids	METABOLIC
94499	fgenesh1_pg.C_chr_7000302		7	1195932-1198521	-	froz	filt	3	Y	-	M	809	21	788	11	1.4	0	--	4	mito=11.5	-	-	0	PF00686	IPR002044,IPR003014	KOG0307	cd05467,cd05807,cd05808,cd05811,cd05816,cd05817	Y	Y	Y	-	-	-	-	-	-	-	-
106576	estExt_fgenesh1_kg.C_chr_140001		14	84400-84864	+	froz	filt	0	Y	-	M	89	24	65	1	1.54	1	5--27	-	mito=11.5	-	-	0	-	-	-	-	N	N	N	-	-	-	-	-	-	-	-
93831	fgenesh1_pg.C_chr_6000231		6	1120350-1121285	+	froz	filt	0	Y	-	M	311	23	288	8	2.78	0	--	2	mito=12	-	-	0	PF00725,PF02737	IPR006108,IPR006176,IPR006180	KOG1683,KOG2304,KOG2305	COG1250,PRK05808,PRK06035,PRK06129,PRK06130,PRK07066,PRK07530,PRK07531,PRK07819,PRK08268,PRK08269,PRK08293,PRK09260,PRK11154,PRK11730,TIGR02279,TIGR02437,TIGR02440,TIGR02441	Y	Y	Y	1.1.1.35	3-hydroxyacyl-CoA dehydrogenase.	(S)-3-hydroxyacyl-CoA + NAD(+) = 3-oxoacyl-CoA + NADH.	\N	Peroxisomal bifunctional enzyme deficiency; MIM:261515.	Fatty acid metabolism	Lipid Metabolism	METABOLIC
70283	estExt_Genewise1Plus.C_chr_31659		3	2717835-2719748	+	froz	filt	1	Y	-	M	481	20	461	4	0.87	0	--	2	mito=12	-	-	0	PF00067	IPR001128,IPR002403	KOG0156,KOG0157,KOG0158,KOG0159,KOG0684	COG2124	Y	Y	Y	-	-	-	-	-	-	-	-
105419	estExt_fgenesh1_kg.C_chr_80110		8	1005532-1006688	-	froz	filt	1	Y	-	M	268	21	247	2	0.81	0	--	4	mito=13	-	-	0	-	-	-	-	N	N	Y	-	-	-	-	-	-	-	-
93246	fgenesh1_pg.C_chr_5000320		5	1345824-1348457	-	froz	filt	7	Y	-	M	189	18	171	8	4.68	0	--	-	mito=13	-	-	0	-	-	-	-	N	N	N	-	-	-	-	-	-	-	-
96427	fgenesh1_pg.C_chr_10000433		10	1600430-1600985	+	froz	filt	1	Y	-	M	125	17	108	1	0.93	0	--	2	mito=13	-	-	0	-	-	-	-	N	N	N	-	-	-	-	-	-	-	-
31400	e_gw1.1.4260.1		1	1901050-1901502	-	froz	filt	3	Y	-	M	58	26	32	0	0	1	13--35	-	mito=13	-	-	0	PF09576	-	-	-	N	N	N	1.9.3.1	Cytochrome-c oxidase.	4 ferrocytochrome c + O(2) = 4 ferricytochrome c + 2 H(2)O.	Copper.	Cytochrome-c-oxidase deficiency; MIM:220110.	Oxidative phosphorylation	Energy Metabolism	METABOLIC
92165	fgenesh1_pg.C_chr_3000875		3	3291863-3292639	-	froz	filt	1	Y	-	M	214	19	195	1	0.51	0	--	2	mito=13	-	-	0	-	-	-	-	N	N	N	-	-	-	-	-	-	-	-
94290	fgenesh1_pg.C_chr_7000093		7	405570-406922	-	froz	filt	3	Y	-	M	184	18	166	6	3.61	0	--	2	mito=13	-	-	0	-	-	-	-	N	N	N	-	-	-	-	-	-	-	-
96551	fgenesh1_pg.C_chr_11000114		11	462158-466596	-	froz	filt	15	Y	-	M	489	15	474	11	2.32	0	--	2	mito=13	-	-	1	-	-	-	-	N	N	N	-	-	-	-	-	-	-	-
103572	estExt_fgenesh1_kg.C_chr_30061		3	525830-526441	+	froz	filt	2	Y	-	M	66	19	47	6	12.77	0	--	2	mito=13	-	-	0	-	-	-	-	N	N	N	-	-	-	-	-	-	-	-
98016	fgenesh1_pg.C_chr_20000022		20	102048-102874	+	froz	filt	3	Y	-	M	129	27	102	2	1.96	0	--	-	mito=13.5	-	-	0	-	-	-	-	N	N	N	-	-	-	-	-	-	-	-
65829	estExt_Genewise1Plus.C_chr_11446		1	2336741-2337911	+	froz	filt	3	Y	-	M	317	33	284	1	0.35	1	7--29	2	mito=13.5	-	-	0	PF00725,PF02737	IPR006108,IPR006176,IPR006180	KOG1683,KOG2304,KOG2305	COG1250,PRK05808,PRK06035,PRK06129,PRK06130,PRK07066,PRK07530,PRK07531,PRK07819,PRK08268,PRK08269,PRK08293,PRK09260,PRK11154,PRK11730,TIGR02279,TIGR02437,TIGR02440,TIGR02441	Y	Y	Y	1.1.1.35	3-hydroxyacyl-CoA dehydrogenase.	(S)-3-hydroxyacyl-CoA + NAD(+) = 3-oxoacyl-CoA + NADH.	\N	Peroxisomal bifunctional enzyme deficiency; MIM:261515.	Fatty acid metabolism	Lipid Metabolism	METABOLIC
98018	fgenesh1_pg.C_chr_20000024		20	115569-116903	-	froz	filt	2	Y	-	M	137	29	108	3	2.78	0	--	2	mito=14	-	-	0	-	-	-	-	N	N	N	-	-	-	-	-	-	-	-
93000	fgenesh1_pg.C_chr_5000074		5	396279-398514	-	froz	filt	5	Y	-	M	224	18	206	11	5.34	0	--	2	mito=14	-	-	0	-	-	-	-	N	N	N	-	-	-	-	-	-	-	-
90236	fgenesh1_pg.C_chr_1001653		1	5689040-5689466	+	froz	filt	1	Y	-	M	124	18	106	8	7.55	0	--	-	mito=14	-	-	0	-	-	-	-	N	N	N	-	-	-	-	-	-	-	-
72923	estExt_Genewise1Plus.C_chr_60399		6	894359-894970	+	froz	filt	1	Y	-	M	112	20	92	0	0	1	10--32	-	mito=14	-	-	1	-	-	-	-	N	N	N	-	-	-	-	-	-	-	-
21187	gw1.1.2161.1		1	4841290-4842972	-	froz	filt	0	Y	-	D	561	33	528	7	1.33	0	--	2	mito=14.5	-	-	0	PF07859	IPR000379,IPR002168	KOG1515,KOG4388	COG0657	Y	Y	Y	-	-	-	-	-	-	-	-
88845	fgenesh1_pg.C_chr_1000262		1	1078376-1078777	+	froz	filt	1	Y	-	M	102	20	82	2	2.44	0	--	-	mito=15	-	-	0	-	-	-	-	N	N	N	-	-	-	-	-	-	-	-
97556	fgenesh1_pg.C_chr_14000024		14	189826-190326	-	froz	filt	1	Y	-	M	127	22	105	3	2.86	0	--	-	mito=15	-	-	0	-	-	-	-	N	N	N	-	-	-	-	-	-	-	-
62954	estExt_Genewise1.C_chr_100239		10	417205-417862	+	froz	filt	1	Y	-	M	159	19	140	0	0	0	--	2	mito=15	-	-	0	-	IPR000223,IPR000508	KOG0171,KOG1568	COG0681,TIGR02227,cd06462,cd06530	Y	Y	Y	3.4.99.-	Endopeptidases of unknown catalytic mechanism.	\N	\N	\N	Type II secretion system	SORTING AND DEGRADATION	REGULATORY
27456	gw1.5.1388.1		5	1823864-1824545	-	froz	filt	1	Y	-	W	201	19	182	0	0	1	4--23	2	mito=16	-	-	1	PF09802	-	KOG4699	COG5538	N	N	Y	-	-	-	-	-	-	-	-
108162	estExt_fgenesh1_pg.C_chr_20606		2	2386739-2387792	-	froz	filt	0	Y	-	M	329	26	303	3	0.99	0	--	2	mito=16	-	-	2	PF05368	-	-	-	N	N	N	-	-	-	-	-	-	-	-
97210	fgenesh1_pg.C_chr_12000342		12	1310764-1311327	-	froz	filt	0	Y	-	M	187	32	155	3	1.94	1	15--37	3	mito=16.5	-	-	0	-	-	-	-	N	N	N	-	-	-	-	-	-	-	-
106418	estExt_fgenesh1_kg.C_chr_120196		12	1338851-1339441	-	froz	filt	1	Y	-	M	120	26	94	0	0	0	--	2	mito=16.5	-	-	0	-	-	-	-	N	N	N	-	-	-	-	-	-	-	-
103716	estExt_fgenesh1_kg.C_chr_30217		3	1675333-1675907	+	froz	filt	0	Y	-	M	65	25	40	3	7.5	0	--	-	mito=16.5	-	-	0	-	-	-	-	N	N	N	-	-	-	-	-	-	-	-
97710	fgenesh1_pg.C_chr_16000011		16	113910-114997	-	froz	filt	1	Y	-	M	121	21	100	2	2	0	--	-	mito=17	-	-	0	-	-	-	-	N	N	N	-	-	-	-	-	-	-	-
101672	estExt_fgenesh1_pm.C_chr_110237		11	1508342-1508980	-	froz	filt	1	Y	-	M	167	21	146	6	4.11	0	--	2	mito=17.5	-	-	1	-	-	-	-	N	N	N	-	-	-	-	-	-	-	-
76471	estExt_Genewise1Plus.C_chr_100722		10	1050163-1051448	-	froz	filt	2	Y	-	M	332	23	309	2	0.65	1	7--29	-	mito=18	-	-	0	-	-	KOG4366	cd00586	N	N	Y	-	-	-	-	-	-	-	-
105227	estExt_fgenesh1_kg.C_chr_70225		7	1233948-1234585	-	froz	filt	0	Y	-	M	124	19	105	3	2.86	0	--	-	mito=18	-	-	0	-	-	-	-	N	N	N	-	-	-	-	-	-	-	-
94787	fgenesh1_pg.C_chr_7000590		7	2310507-2311871	+	froz	filt	1	Y	-	M	383	22	361	8	2.22	0	--	2	mito=18	-	-	0	-	-	-	-	N	N	N	-	-	-	-	-	-	-	-
111413	estExt_fgenesh1_pg.C_chr_120070		12	304374-306014	-	froz	filt	0	Y	-	M	519	32	487	5	1.03	1	9--28	3	mito=18	-	-	1	-	-	-	-	N	N	N	-	-	-	-	-	-	-	-
66394	estExt_Genewise1Plus.C_chr_12213		1	3344920-3346773	-	froz	filt	1	Y	-	M	571	28	543	9	1.66	1	5--27	3	mito=18	-	-	1	PF00149	IPR004843,IPR002048	KOG1432	-	Y	Y	Y	-	-	-	-	-	-	-	-
96838	fgenesh1_pg.C_chr_11000401		11	1496722-1497317	+	froz	filt	2	Y	-	M	160	20	140	4	2.86	0	--	-	mito=19	-	-	1	-	-	-	-	N	N	N	-	-	-	-	-	-	-	-
19289	gw1.5.725.1		5	2219574-2220029	+	froz	filt	1	Y	-	T	105	21	84	0	0	0	--	-	mito=19	-	-	1	-	-	-	-	N	N	N	-	-	-	-	-	-	-	-
17823	gw1.5.597.1		5	2465255-2465953	-	froz	filt	0	Y	-	Q	233	21	212	2	0.94	1	4--26	-	mito=19	-	-	0	PF00565	IPR006021	-	COG1525,cd00175,smart00318	Y	Y	N	-	-	-	-	-	-	-	-
103555	estExt_fgenesh1_kg.C_chr_30040		3	377846-378852	-	froz	filt	1	Y	-	M	71	20	51	8	15.69	0	--	-	mito=19	-	-	0	-	-	-	-	N	N	N	-	-	-	-	-	-	-	-
89842	fgenesh1_pg.C_chr_1001259		1	4328743-4332126	+	froz	filt	5	Y	-	M	455	18	437	14	3.2	0	--	2	mito=20	-	-	1	-	-	-	-	N	N	N	-	-	-	-	-	-	-	-
35060	e_gw1.1.3558.1		1	5253726-5254654	+	froz	filt	1	Y	-	M	281	27	254	1	0.39	1	7--29	2	mito=20	-	-	0	PF00462	IPR002109	KOG0911,KOG1752	COG0695,PRK10638,TIGR02180,TIGR02181,TIGR02189,TIGR02190,cd02066,cd03418,cd03419	Y	Y	Y	-	-	-	-	-	-	-	-
97083	fgenesh1_pg.C_chr_12000215		12	854484-855545	-	froz	filt	0	Y	-	M	353	30	323	3	0.93	0	--	2	mito=23.5	-	-	0	PF09159	-	-	-	N	N	N	-	-	-	-	-	-	-	-
97752	fgenesh1_pg.C_chr_16000053		16	380753-381367	-	froz	filt	0	Y	-	M	204	22	182	6	3.3	0	--	3	mito=5	-	-	0	-	-	-	-	N	N	N	-	-	-	-	-	-	-	-
90092	fgenesh1_pg.C_chr_1001509		1	5235360-5235686	-	froz	filt	0	Y	-	M	108	22	86	8	9.3	1	5--22	-	mito=6	-	-	0	-	-	-	-	N	N	N	-	-	-	-	-	-	-	-
76579	estExt_Genewise1Plus.C_chr_100908		10	1466514-1468337	+	froz	filt	3	Y	-	M	520	36	484	5	1.03	1	7--26	3	mito=7	-	-	1	PF00067	IPR001128,IPR002401	KOG0156,KOG0157,KOG0158,KOG0159,KOG0684	COG2124	Y	Y	Y	1.14.14.1	Unspecific monooxygenase.	RH + reduced flavoprotein + O(2) = ROH + oxidized flavoprotein + H(2)O.	Heme-thiolate.	\N	gamma-Hexachlorocyclohexane degradation	Biodegradation of Xenobiotics	METABOLIC
47972	e_gw1.9.209.1		9	165133-166842	+	froz	filt	3	Y	-	M	514	22	492	4	0.81	1	2--20	2	mito=7	-	-	2	PF00067	IPR001128,IPR002401	KOG0156,KOG0157,KOG0158,KOG0159,KOG0684	COG2124	Y	Y	Y	5.3.99.5	Thromboxane-A synthase.	(5Z,13E)-(15S)-9-alpha,11-alpha-epidioxy-15-hydroxyprosta-5,13-dienoate = (5Z,13E)-(15S)-9-alpha,11-alpha-epoxy-15-hydroxythromba-5,13-dienoate.	Heme-thiolate.	Hemorrhagic diathesis due to deficiency of thromboxane; MIM:274180.	Prostaglandin and leukotriene metabolism	Metabolism of Complex Lipids	METABOLIC
65552	estExt_Genewise1Plus.C_chr_11029		1	1786483-1788643	-	froz	filt	3	Y	-	M	471	22	449	8	1.78	0	--	2	mito=7	-	-	0	-	IPR001173	KOG2571	COG1215,cd06423,cd06434	Y	N	N	-	-	-	-	-	-	-	-
97970	fgenesh1_pg.C_chr_19000058		19	295250-295901	+	froz	filt	2	Y	-	M	119	18	101	3	2.97	1	10--32	2	mito=7	-	-	0	-	-	-	-	N	N	N	-	-	-	-	-	-	-	-
97426	fgenesh1_pg.C_chr_13000186		13	695275-696221	+	froz	filt	1	Y	-	M	293	24	269	3	1.12	0	--	2	mito=7	-	-	1	-	-	KOG2551	-	N	N	Y	-	-	-	-	-	-	-	-
39501	e_gw1.3.1373.1		3	985720-987967	+	froz	filt	9	Y	-	M	486	16	470	5	1.06	0	--	-	mito=7	-	-	1	PF00067	IPR001128,IPR002401	KOG0156,KOG0157,KOG0158,KOG0159,KOG0684	COG2124	Y	Y	Y	1.14.-.-	Acting on paired donors, with incorporation or reduction of	\N	\N	\N	Fluorene degradation	Biodegradation of Xenobiotics	METABOLIC
64993	estExt_Genewise1Plus.C_chr_10208		1	606594-608237	-	froz	filt	2	Y	-	M	504	23	481	5	1.04	1	5--23	-	mito=7.5	-	-	1	PF00067	IPR001128,IPR002401	KOG0156,KOG0157,KOG0158,KOG0159,KOG0684	COG2124	Y	Y	Y	-	-	-	-	-	-	-	-
111235	estExt_fgenesh1_pg.C_chr_110163		11	618953-622810	-	froz	filt	0	Y	-	M	1285	30	1255	6	0.48	1	12--29	8	mito=7.5	-	-	3	PF01532	IPR001382	KOG2204,KOG2429,KOG2430,KOG2431	-	Y	Y	Y	3.2.1.113	Mannosyl-oligosaccharide 1,2-alpha-mannosidase.	Hydrolysis of the terminal 1,2-linked alpha-D-mannose residues in the oligo-mannose oligosaccharide Man(9)(GlcNAc)(2).	\N	\N	N-Glycans biosynthesis	Metabolism of Complex Carbohydrates	METABOLIC
97623	fgenesh1_pg.C_chr_15000007		15	100610-101512	-	froz	filt	3	Y	-	M	129	20	109	3	2.75	0	--	-	mito=8	-	-	0	-	-	-	-	N	N	N	-	-	-	-	-	-	-	-
36644	e_gw1.2.1501.1		2	138259-140037	-	froz	filt	4	Y	-	M	513	30	483	5	1.04	1	13--35	2	mito=8	-	-	0	PF00067	IPR001128,IPR002401	KOG0156,KOG0157,KOG0158,KOG0159,KOG0684	COG2124	Y	Y	Y	-	-	-	-	-	-	-	-
94749	fgenesh1_pg.C_chr_7000552		7	2176880-2178822	-	froz	filt	1	Y	-	M	466	36	430	3	0.7	0	--	3	mito=8	-	-	3	-	IPR002198	-	-	Y	Y	N	-	-	-	-	-	-	-	-
40054	e_gw1.4.220.1		4	2595781-2597596	-	froz	filt	3	Y	-	R	446	29	417	6	1.44	0	--	2	mito=8	-	-	1	-	-	-	-	N	N	N	-	-	-	-	-	-	-	-
96846	fgenesh1_pg.C_chr_11000409		11	1517548-1518139	-	froz	filt	1	Y	-	M	176	18	158	6	3.8	0	--	-	mito=8.5	-	-	1	-	-	-	-	N	N	N	-	-	-	-	-	-	-	-
44955	e_gw1.7.347.1		7	506022-507050	+	froz	filt	1	Y	-	M	325	17	308	5	1.62	1	5--22	-	mito=8.5	-	-	0	PF08892	-	-	COG3403	N	N	N	-	-	-	-	-	-	-	-
92794	fgenesh1_pg.C_chr_4000574		4	2298355-2301271	+	froz	filt	2	Y	-	M	692	19	673	6	0.89	0	--	4	mito=9	-	-	2	-	-	-	-	N	N	N	-	-	-	-	-	-	-	-
94850	fgenesh1_pg.C_chr_7000653		7	2512516-2513357	-	froz	filt	1	Y	-	M	215	19	196	4	2.04	0	--	2	mito=9	-	-	0	-	-	-	-	N	N	N	-	-	-	-	-	-	-	-
31931	e_gw1.1.3324.1		1	3000354-3001541	+	froz	filt	2	Y	-	M	357	33	324	1	0.31	1	13--32	3	mito=9	-	-	1	PF01501	IPR002495	-	COG5597,cd02537,cd04194	Y	Y	Y	-	-	-	-	-	-	-	-
77280	estExt_Genewise1Plus.C_chr_120205		12	374882-376649	-	froz	filt	3	Y	-	M	536	17	519	4	0.77	0	--	2	mito=9	-	-	1	PF00067	IPR001128,IPR002401	KOG0156,KOG0157,KOG0158,KOG0159,KOG0684	COG2124	Y	Y	Y	1.14.14.1	Unspecific monooxygenase.	RH + reduced flavoprotein + O(2) = ROH + oxidized flavoprotein + H(2)O.	Heme-thiolate.	\N	gamma-Hexachlorocyclohexane degradation	Biodegradation of Xenobiotics	METABOLIC
105689	estExt_fgenesh1_kg.C_chr_90073		9	706392-706841	-	froz	filt	1	Y	-	M	79	28	51	3	5.88	0	--	-	mito=9	-	-	0	-	-	-	-	N	N	N	-	-	-	-	-	-	-	-
69447	estExt_Genewise1Plus.C_chr_30413		3	738843-740953	+	froz	filt	2	Y	-	M	609	31	578	4	0.69	1	7--26	2	mito=9	-	-	2	PF01532	IPR001382	KOG2204,KOG2429,KOG2430,KOG2431	-	Y	Y	Y	3.2.1.113	Mannosyl-oligosaccharide 1,2-alpha-mannosidase.	Hydrolysis of the terminal 1,2-linked alpha-D-mannose residues in the oligo-mannose oligosaccharide Man(9)(GlcNAc)(2).	\N	\N	N-Glycans biosynthesis	Metabolism of Complex Carbohydrates	METABOLIC
109415	estExt_fgenesh1_pg.C_chr_50180		5	816932-818089	-	froz	filt	0	Y	-	M	184	37	147	0	0	1	15--37	2	mito=9	-	-	0	-	-	-	-	N	N	N	-	-	-	-	-	-	-	-
94422	fgenesh1_pg.C_chr_7000225		7	939312-939703	-	froz	filt	1	Y	-	M	106	30	76	0	0	0	--	-	mito=9	-	-	0	-	-	-	-	N	N	N	-	-	-	-	-	-	-	-
49195	e_gw1.10.87.1		10	680440-682294	-	froz	filt	1	Y	-	M	597	27	570	5	0.88	1	7--24	2	mito=9.5	-	-	1	PF01532	IPR001382	KOG2204,KOG2429,KOG2430,KOG2431	-	Y	Y	Y	3.2.1.113	Mannosyl-oligosaccharide 1,2-alpha-mannosidase.	Hydrolysis of the terminal 1,2-linked alpha-D-mannose residues in the oligo-mannose oligosaccharide Man(9)(GlcNAc)(2).	\N	\N	N-Glycans biosynthesis	Metabolism of Complex Carbohydrates	METABOLIC
105763	estExt_fgenesh1_kg.C_chr_90155		9	1557700-1558117	-	froz	filt	0	Y	-	M	128	22	106	4	3.77	0	--	2	nucl=10	-	-	1	-	-	-	-	N	N	N	-	-	-	-	-	-	-	-
110885	estExt_fgenesh1_pg.C_chr_90478		9	1965438-1970170	-	froz	filt	4	Y	-	M	1095	19	1076	9	0.84	0	--	6	nucl=10	-	796--810	0	-	IPR008274	-	-	Y	Y	N	-	-	-	-	-	-	-	-
55599	estExt_Genewise1.C_chr_21528		2	2443608-2444924	+	froz	filt	1	Y	-	M	273	20	253	7	2.77	0	--	2	nucl=10	-	-	0	PF10288	-	KOG2594	-	N	N	Y	-	-	-	-	-	-	-	-
95088	fgenesh1_pg.C_chr_8000223		8	948526-949248	-	froz	filt	0	Y	-	M	240	26	214	4	1.87	0	--	3	nucl=10	-	-	1	-	-	-	-	N	N	N	-	-	-	-	-	-	-	-
85170	fgenesh1_pm.C_chr_3000240		3	1505182-1505862	+	froz	filt	0	Y	-	M	226	22	204	1	0.49	0	--	-	nucl=11	-	-	0	PF00186	IPR001796	KOG1324	COG0262,PRK10769,PTZ00164,cd00209	Y	Y	Y	1.5.1.3	Dihydrofolate reductase.	5,6,7,8-tetrahydrofolate + NADP(+) = 7,8-dihydrofolate + NADPH.	\N	\N	Folate biosynthesis	Metabolism of Cofactors and Vitamins	METABOLIC
94707	fgenesh1_pg.C_chr_7000510		7	2049435-2050073	+	froz	filt	1	Y	-	M	192	20	172	6	3.49	0	--	2	nucl=11	-	151--165	0	-	-	-	-	N	N	Y	-	-	-	-	-	-	-	-
108522	estExt_fgenesh1_pg.C_chr_30250		3	1151119-1153576	-	froz	filt	1	Y	-	M	665	17	648	17	2.62	0	--	2	nucl=11.5	-	-	4	-	-	-	-	N	N	N	-	-	-	-	-	-	-	-
98033	fgenesh1_pg.C_chr_20000039		20	193200-196666	+	froz	filt	6	Y	-	M	549	30	519	6	1.16	0	--	4	nucl=12	-	-	1	-	-	-	-	N	N	N	-	-	-	-	-	-	-	-
95590	fgenesh1_pg.C_chr_9000114		9	499739-501421	+	froz	filt	1	Y	-	M	467	22	445	7	1.57	0	--	3	nucl=12	-	-	2	-	-	-	-	N	N	N	-	-	-	-	-	-	-	-
108013	estExt_fgenesh1_pg.C_chr_20363		2	1462113-1463928	-	froz	filt	1	Y	-	M	488	19	469	9	1.92	0	--	2	nucl=12.5	-	-	1	-	-	-	-	N	N	N	-	-	-	-	-	-	-	-
109275	estExt_fgenesh1_pg.C_chr_40592		4	2388119-2389550	-	froz	filt	2	Y	-	M	257	29	228	10	4.39	1	10--32	3	nucl=13	-	-	1	PF00172	IPR001138,IPR002409	-	cd00067,smart00066	Y	Y	N	-	-	-	-	-	-	-	-
110320	estExt_fgenesh1_pg.C_chr_80039		8	200179-201103	+	froz	filt	0	Y	-	M	256	23	233	1	0.43	0	--	2	nucl=13.5	-	-	2	-	-	-	-	N	N	Y	-	-	-	-	-	-	-	-
111600	estExt_fgenesh1_pg.C_chr_130049		13	235003-237463	+	froz	filt	4	Y	-	M	352	19	333	7	2.1	0	--	2	nucl=13.5	-	-	0	-	-	-	-	N	N	Y	-	-	-	-	-	-	-	-
89494	fgenesh1_pg.C_chr_1000911		1	3138300-3139444	-	froz	filt	1	Y	-	M	352	42	310	5	1.61	0	--	3	nucl=13.5	-	-	0	-	IPR002088	-	-	Y	Y	Y	-	-	-	-	-	-	-	-
94211	fgenesh1_pg.C_chr_7000014		7	56794-57782	-	froz	filt	2	Y	-	M	165	17	148	5	3.38	0	--	2	nucl=14	-	-	0	-	-	-	-	N	N	N	-	-	-	-	-	-	-	-
97660	fgenesh1_pg.C_chr_15000044		15	354716-355655	+	froz	filt	1	Y	-	M	262	14	248	5	2.02	0	--	2	nucl=15	-	-	1	-	-	-	-	N	N	N	-	-	-	-	-	-	-	-
110269	estExt_fgenesh1_pg.C_chr_70414		7	1660153-1666906	-	froz	filt	3	Y	-	M	2001	17	1984	15	0.76	0	--	3	nucl=17	-	1899--1914	2	-	IPR001611,NULL	KOG0472,KOG0617,KOG1144	PRK05306	Y	Y	Y	-	-	-	-	-	-	-	-
92648	fgenesh1_pg.C_chr_4000428		4	1792200-1794121	+	froz	filt	2	Y	-	M	587	15	572	6	1.05	0	--	3	nucl=19.5	-	-	0	-	IPR007087	-	-	Y	Y	Y	-	-	-	-	-	-	-	-
68159	estExt_Genewise1Plus.C_chr_20828		2	1357961-1366672	+	froz	filt	1	Y	-	M	2877	32	2845	12	0.42	1	5--27	3	nucl=5	-	-	2	PF10293,PF10305,PF10344,PF10347,PF10351,PF10359	-	KOG1910	-	N	N	Y	-	-	-	-	-	-	-	-
35147	e_gw1.1.1480.1		1	1820135-1820857	+	froz	filt	0	Y	-	M	240	22	218	1	0.46	1	5--22	2	nucl=5.5	-	-	0	PF01522	IPR002509	-	COG0726,TIGR02764,TIGR02873,TIGR02884	Y	Y	N	-	-	-	-	-	-	-	-
96055	fgenesh1_pg.C_chr_10000061		10	222250-223065	-	froz	filt	0	Y	-	M	271	31	240	2	0.83	0	--	3	nucl=7	-	-	2	-	-	-	-	N	N	N	-	-	-	-	-	-	-	-
39611	e_gw1.3.1496.1		3	2261780-2263228	+	froz	filt	2	Y	-	M	427	20	407	5	1.23	0	--	2	nucl=7.5	-	-	1	PF05282	IPR007946	KOG3937	-	Y	N	Y	-	-	-	-	-	-	-	-
107498	estExt_fgenesh1_pg.C_chr_11227		1	4264332-4265972	-	froz	filt	0	Y	-	M	546	31	515	5	0.97	0	--	2	nucl=8.5	-	-	3	-	IPR001810	-	-	Y	N	N	-	-	-	-	-	-	-	-
97160	fgenesh1_pg.C_chr_12000292		12	1131257-1132015	-	froz	filt	0	Y	-	M	252	38	214	3	1.4	1	15--37	2	nucl=9	-	-	0	-	-	-	-	N	N	N	-	-	-	-	-	-	-	-
111352	estExt_fgenesh1_pg.C_chr_110381		11	1434705-1435678	-	froz	filt	1	Y	-	M	164	20	144	6	4.17	0	--	2	nucl=9	-	-	1	-	-	-	-	N	N	N	-	-	-	-	-	-	-	-
90854	fgenesh1_pg.C_chr_2000544		2	2194815-2197700	-	froz	filt	0	Y	-	M	961	25	936	13	1.39	0	--	3	nucl=9	-	-	0	-	-	-	-	N	N	N	-	-	-	-	-	-	-	-
96947	fgenesh1_pg.C_chr_12000079		12	327529-330411	+	froz	filt	3	Y	-	M	678	25	653	13	1.99	0	--	2	nucl=9	-	-	0	PF04616	NULL	-	COG3507	Y	N	N	-	-	-	-	-	-	-	-
54172	estExt_Genewise1.C_chr_13400		1	4977471-4979974	-	froz	filt	1	Y	-	M	690	18	672	4	0.6	0	--	4	nucl=9	-	644--659	0	-	-	KOG3770	-	N	N	Y	3.6.1.10	Endopolyphosphatase.	Polyphosphate + N H(2)O = (N+1) oligophosphate.	\N	\N	\N	\N	\N
96820	fgenesh1_pg.C_chr_11000383		11	1433774-1434319	-	froz	filt	2	Y	-	M	135	21	114	6	5.26	0	--	-	nucl=9.5	-	-	0	-	-	-	-	N	N	N	-	-	-	-	-	-	-	-
110773	estExt_fgenesh1_pg.C_chr_90289		9	1162185-1164045	+	froz	filt	1	Y	-	M	523	14	509	4	0.79	1	2--24	2	plas=10	-	-	1	PF00067	IPR001128,IPR002403	KOG0156,KOG0157,KOG0158,KOG0159,KOG0684	COG2124	Y	Y	Y	1.14.14.1	Unspecific monooxygenase.	RH + reduced flavoprotein + O(2) = ROH + oxidized flavoprotein + H(2)O.	Heme-thiolate.	\N	gamma-Hexachlorocyclohexane degradation	Biodegradation of Xenobiotics	METABOLIC
93357	fgenesh1_pg.C_chr_5000431		5	1747686-1748836	+	froz	filt	3	Y	-	M	323	21	302	4	1.32	0	--	2	plas=10	-	-	0	PF01400	IPR001506,IPR006026,IPR006025	KOG3714	cd04280,cd04327,smart00235	Y	Y	Y	-	-	-	-	-	-	-	-
103519	estExt_fgenesh1_kg.C_chr_20563		2	3764917-3765455	+	froz	filt	0	Y	-	M	122	33	89	2	2.25	1	10--32	2	plas=10	-	-	0	-	-	-	-	N	N	N	-	-	-	-	-	-	-	-
96440	fgenesh1_pg.C_chr_11000003		11	45665-47388	+	froz	filt	5	Y	-	M	197	18	179	7	3.91	0	--	-	plas=10	-	-	0	-	-	-	-	N	N	N	-	-	-	-	-	-	-	-
107566	estExt_fgenesh1_pg.C_chr_11316		1	4579265-4580356	-	froz	filt	1	Y	-	M	323	26	297	2	0.67	1	7--26	2	plas=10	-	-	0	PF09258	-	KOG1022,KOG2264	-	N	N	Y	-	-	-	-	-	-	-	-
90089	fgenesh1_pg.C_chr_1001506		1	5229268-5230722	-	froz	filt	4	Y	-	M	196	19	177	3	1.69	0	--	-	plas=10	-	-	0	-	IPR002110	-	-	Y	N	N	-	-	-	-	-	-	-	-
80419	fgenesh1_kg.C_chr_4000174		4	1273407-1274169	-	froz	filt	0	Y	-	M	171	28	143	0	0	1	20--42	-	plas=11	-	-	0	-	-	-	-	N	N	N	-	-	-	-	-	-	-	-
48687	e_gw1.10.640.1		10	1460785-1462504	-	froz	filt	5	Y	-	M	502	25	477	8	1.68	1	9--31	2	plas=11	-	-	0	PF00067	IPR001128,IPR002401	KOG0156,KOG0157,KOG0158,KOG0159,KOG0684	COG2124	Y	Y	Y	-	-	-	-	-	-	-	-
106745	estExt_fgenesh1_pg.C_chr_10043		1	256937-259403	+	froz	filt	3	Y	-	M	209	21	188	6	3.19	0	--	3	plas=11	-	-	1	-	-	-	-	N	N	N	-	-	-	-	-	-	-	-
88643	fgenesh1_pg.C_chr_1000060		1	313055-313957	-	froz	filt	2	Y	-	M	117	27	90	4	4.44	0	--	-	plas=11	-	-	0	-	-	-	-	N	N	N	-	-	-	-	-	-	-	-
67324	estExt_Genewise1Plus.C_chr_13597		1	5277835-5279975	-	froz	filt	3	Y	-	M	553	22	531	6	1.13	1	7--24	2	plas=11	-	-	0	PF00067	IPR001128,IPR002401	KOG0156,KOG0157,KOG0158,KOG0159,KOG0684	COG2124	Y	Y	Y	1.14.14.1	Unspecific monooxygenase.	RH + reduced flavoprotein + O(2) = ROH + oxidized flavoprotein + H(2)O.	Heme-thiolate.	\N	gamma-Hexachlorocyclohexane degradation	Biodegradation of Xenobiotics	METABOLIC
94360	fgenesh1_pg.C_chr_7000163		7	658877-659903	-	froz	filt	4	Y	-	M	152	21	131	5	3.82	0	--	3	plas=11	-	-	1	-	-	-	-	N	N	N	-	-	-	-	-	-	-	-
108587	estExt_fgenesh1_pg.C_chr_30365		3	1527300-1529218	-	froz	filt	3	Y	-	M	423	23	400	6	1.5	0	--	-	plas=12	-	-	0	-	-	-	-	N	N	N	-	-	-	-	-	-	-	-
93031	fgenesh1_pg.C_chr_5000105		5	499959-502288	-	froz	filt	5	Y	-	M	618	23	595	12	2.02	0	--	2	plas=12	-	-	5	-	-	-	-	N	N	N	-	-	-	-	-	-	-	-
98821	estExt_fgenesh1_pm.C_chr_10897		1	5039420-5041377	+	froz	filt	2	Y	-	M	519	27	492	5	1.02	1	2--24	2	plas=12	-	-	0	PF00067	IPR002403,IPR001128	KOG0156,KOG0157,KOG0158,KOG0159,KOG0684	COG2124	Y	Y	Y	1.14.13.-	With NADH or NADPH as one donor, and incorporation of one atom	\N	\N	\N	gamma-Hexachlorocyclohexane degradation	Biodegradation of Xenobiotics	METABOLIC
108775	estExt_fgenesh1_pg.C_chr_30669		3	2650401-2655004	+	froz	filt	2	Y	-	M	1214	18	1196	9	0.75	0	--	3	plas=13	-	-	1	PF00004,PF01434,PF03663,PF07728	IPR003959,IPR000642,IPR005198,IPR003593,IPR005936,IPR003960	KOG0651,KOG0652,KOG0726,KOG0727,KOG0728,KOG0729,KOG0730,KOG0731,KOG0732,KOG0733,KOG0734,KOG0735,KOG0736,KOG0737,KOG0738,KOG0739,KOG0740,KOG0741,KOG0742,KOG0743,KOG0744,KOG1942	CHL00176,CHL00195,COG0464,COG0465,COG0466,COG0593,COG0714,COG1221,COG1222,COG1223,COG1224,COG2255,COG2256,PRK03992,PRK04195,PRK10733,PRK13342,TIGR01241,TIGR01242,TIGR01243,cd00009,smart00382	Y	Y	Y	3.4.24.-	Metalloendopeptidases.	\N	\N	\N	\N	\N	\N
104118	estExt_fgenesh1_kg.C_chr_40151		4	1145076-1145542	+	froz	filt	0	-	Y	M	109	25	84	4	4.76	3	5--24 54--76 86--108	-	plas=14	-	-	3	-	-	-	-	N	N	N	-	-	-	-	-	-	-	-
103758	estExt_fgenesh1_kg.C_chr_30263		3	1941316-1942038	+	froz	filt	0	Y	-	M	144	27	117	1	0.85	0	--	-	plas=14	-	-	0	-	-	-	-	N	N	N	-	-	-	-	-	-	-	-
96951	fgenesh1_pg.C_chr_12000083		12	345565-346761	+	froz	filt	3	Y	-	M	228	23	205	10	4.88	1	5--27	2	plas=14	-	-	0	-	-	-	-	N	N	N	-	-	-	-	-	-	-	-
94737	fgenesh1_pg.C_chr_7000540		7	2141223-2145684	-	froz	filt	7	Y	-	M	853	17	836	10	1.2	0	--	3	plas=15	-	-	1	-	IPR001810	-	-	Y	N	N	-	-	-	-	-	-	-	-
88743	fgenesh1_pg.C_chr_1000160		1	701100-701591	+	froz	filt	0	-	Y	M	163	19	144	0	0	2	2--24 140--162	2	plas=15	-	-	0	-	-	-	-	N	N	N	-	-	-	-	-	-	-	-
97641	fgenesh1_pg.C_chr_15000025		15	236318-237073	-	froz	filt	2	Y	-	M	191	27	164	2	1.22	0	--	2	plas=16	-	-	1	-	-	-	-	N	N	N	-	-	-	-	-	-	-	-
90213	fgenesh1_pg.C_chr_1001630		1	5614486-5618474	+	froz	-	8	Y	-	M	692	18	674	15	2.23	0	--	3	plas=16	-	-	1	-	-	-	-	N	N	N	-	-	-	-	-	-	-	-
91163	fgenesh1_pg.C_chr_2000853		2	3269786-3271068	+	froz	filt	3	Y	-	M	365	17	348	2	0.57	0	--	-	plas=17	-	-	1	-	IPR000379	-	-	Y	N	N	-	-	-	-	-	-	-	-
79484	fgenesh1_kg.C_chr_2000323		2	2121064-2121689	+	froz	filt	1	Y	-	M	72	25	47	2	4.26	1	5--24	-	plas=18	-	-	0	-	-	-	-	N	N	N	-	-	-	-	-	-	-	-
23761	gw1.2.1565.1		2	1057230-1058615	-	froz	filt	1	-	Y	H	445	28	417	6	1.44	7	10--32 161--183 188--210 261--283 298--320 345--379 394--416	2	plas=19	-	-	2	-	-	KOG2816	-	N	N	Y	-	-	-	-	-	-	-	-
62615	estExt_Genewise1.C_chr_90878		9	1591435-1593672	-	froz	filt	2	Y	-	M	592	23	569	3	0.53	1	7--29	2	plas=19	-	-	1	PF07217	IPR010816	-	-	Y	N	N	-	-	-	-	-	-	-	-
91351	fgenesh1_pg.C_chr_3000061		3	239137-242951	+	froz	filt	1	Y	-	M	1252	31	1221	8	0.66	0	--	3	plas=20	-	-	0	-	-	-	PRK13875	N	N	Y	-	-	-	-	-	-	-	-
102920	estExt_fgenesh1_kg.C_chr_11016		1	5470145-5470699	-	froz	filt	0	Y	-	M	124	43	81	2	2.47	1	23--45	2	plas=22	-	-	1	-	-	-	-	N	N	N	-	-	-	-	-	-	-	-
67987	estExt_Genewise1Plus.C_chr_20534		2	922789-925368	-	froz	filt	1	-	Y	M	817	21	796	9	1.13	6	390--407 420--442 446--468 559--578 588--605 650--672	2	plas=22	-	-	2	PF00097	IPR001841,IPR002350	KOG0828	COG5540,cd00162,smart00184	Y	Y	Y	-	-	-	-	-	-	-	-
14560	gw1.4.347.1		4	317041-318283	-	froz	filt	1	-	Y	D	393	26	367	5	1.36	11	7--29 44--66 78--100 132--154 167--189 217--239 252--274 278--300 307--329 349--368 373--392	3	plas=23	-	-	0	PF07690	IPR007114	KOG2504	COG2211,TIGR00892,cd06174	Y	Y	Y	-	-	-	-	-	-	-	-
99032	estExt_fgenesh1_pm.C_chr_20144		2	1074130-1076283	+	froz	filt	2	Y	-	M	577	22	555	5	0.9	0	--	3	plas=7	-	-	1	PF07992	IPR001327,IPR000960,IPR001100	KOG1399	COG0492,COG2072,COG3486	Y	Y	Y	-	-	-	-	-	-	-	-
106229	estExt_fgenesh1_kg.C_chr_110224		11	1424161-1424838	-	froz	filt	0	Y	-	M	79	26	53	1	1.89	0	--	-	plas=7	-	-	1	-	-	-	-	N	N	N	-	-	-	-	-	-	-	-
69973	estExt_Genewise1Plus.C_chr_31208		3	2037967-2039616	+	froz	filt	0	Y	-	M	549	24	525	3	0.57	0	--	2	plas=7	-	-	3	PF00067	IPR001128,IPR002403	KOG0156,KOG0157,KOG0158,KOG0159,KOG0684	COG2124	Y	Y	Y	1.14.14.1	Unspecific monooxygenase.	RH + reduced flavoprotein + O(2) = ROH + oxidized flavoprotein + H(2)O.	Heme-thiolate.	\N	gamma-Hexachlorocyclohexane degradation	Biodegradation of Xenobiotics	METABOLIC
36954	e_gw1.2.357.1		2	2178404-2180185	+	froz	filt	2	Y	-	M	543	26	517	4	0.77	1	7--29	3	plas=7	-	-	1	PF00067	IPR002403,IPR001128	KOG0156,KOG0157,KOG0158,KOG0159,KOG0684	COG2124	Y	Y	Y	-	-	-	-	-	-	-	-
53213	estExt_Genewise1.C_chr_12030		1	3066394-3068402	+	froz	filt	3	Y	-	M	504	27	477	6	1.26	1	2--24	2	plas=7	-	-	1	PF00067	IPR001128,IPR002401,IPR011347	KOG0156,KOG0157,KOG0158,KOG0159,KOG0684	COG2124	Y	Y	Y	1.14.-.-	Acting on paired donors, with incorporation or reduction of	\N	\N	\N	Fluorene degradation	Biodegradation of Xenobiotics	METABOLIC
94936	fgenesh1_pg.C_chr_8000071		8	332459-332958	+	froz	filt	1	Y	-	M	148	16	132	0	0	1	2--21	-	plas=7	-	-	0	PF09435	-	-	-	N	N	N	-	-	-	-	-	-	-	-
70297	estExt_Genewise1Plus.C_chr_31686		3	2760473-2761781	+	froz	filt	2	Y	-	M	394	38	356	5	1.4	1	12--34	2	plas=8	-	-	2	PF07859	IPR000379,IPR001400	KOG1515,KOG4388	COG0657,PRK10162	Y	Y	Y	-	-	-	-	-	-	-	-
94326	fgenesh1_pg.C_chr_7000129		7	525655-526143	+	froz	filt	1	Y	-	M	137	22	115	6	5.22	0	--	2	plas=8	-	-	1	-	-	-	-	N	N	N	-	-	-	-	-	-	-	-
50499	e_gw1.12.214.1		12	960500-962155	+	froz	filt	1	Y	-	M	527	33	494	5	1.01	1	13--35	3	plas=8	-	-	3	PF00067	IPR001128,IPR002403	KOG0156,KOG0157,KOG0158,KOG0159,KOG0684	COG2124	Y	Y	Y	-	-	-	-	-	-	-	-
35181	e_gw1.1.2588.1		1	1934373-1936063	+	froz	filt	3	Y	-	M	521	23	498	7	1.41	1	9--31	2	plas=9	-	-	1	PF00067	IPR001128,IPR002403	KOG0156,KOG0157,KOG0158,KOG0159,KOG0684	COG2124	Y	Y	Y	1.14.14.1	Unspecific monooxygenase.	RH + reduced flavoprotein + O(2) = ROH + oxidized flavoprotein + H(2)O.	Heme-thiolate.	\N	gamma-Hexachlorocyclohexane degradation	Biodegradation of Xenobiotics	METABOLIC
106454	estExt_fgenesh1_kg.C_chr_130023		13	226671-227285	+	froz	filt	0	Y	-	M	92	24	68	0	0	1	5--24	-	plas=9	-	-	1	-	-	-	-	N	N	N	-	-	-	-	-	-	-	-
37024	e_gw1.2.416.1		2	260654-262314	-	froz	filt	3	Y	-	M	499	33	466	5	1.07	1	13--35	2	plas=9	-	-	1	PF00067	IPR002401,IPR001128	KOG0156,KOG0157,KOG0158,KOG0159,KOG0684	COG2124	Y	Y	Y	-	-	-	-	-	-	-	-
51607	e_gw1.14.135.1		14	331132-331380	-	froz	filt	0	Y	-	M	82	20	62	6	9.68	1	5--27	2	plas=9	-	-	0	-	-	-	-	N	N	N	-	-	-	-	-	-	-	-

## Sheet: Tab 2 - WoLFPSORT ext>17 = 556
#id-JGI	name-JGI	effector homologues	chrom	posn	strand	frozen	filtered	introns	secreted	gpi	aa1	prelen	siglen	maturelen	numcs	%C	TMs	TMpos	RADAR	WoLFPSORT	[HK]DEL	bipartite_NLS	NES	PFAM	interpro	KOG	CDD	jgi-domains	jgi-go_info	jgi-kog_info	ecNum	definition	catalyticActivity	cofactors	associatedDiseases	pathway	pathway_class	pathway_type
51733	e_gw1.17.9.1		17	17888-18139	-	froz	filt	0	Y	-	C	83	15	68	4	5.88	1	7--29	5	extr=18	-	-	0	-	-	-	-	N	N	N	-	-	-	-	-	-	-	-
14739	gw1.2.511.1		2	2426979-2427950	+	froz	filt	0	Y	-	I	324	23	301	2	0.66	0	--	2	extr=21	-	-	0	-	-	-	-	N	N	N	-	-	-	-	-	-	-	-
43511	e_gw1.6.1284.1		6	1090932-1091931	+	froz	filt	2	Y	-	I	247	20	227	4	1.76	0	--	2	extr=25	-	-	0	pfam00190	IPR001929,IPR006045	-	smart00835	Y	Y	N	-	-	-	-	-	-	-	-
15476	gw1.10.281.1		10	330842-331807	+	froz	filt	0	Y	-	L	322	16	306	5	1.63	0	--	2	extr=18	-	-	0	pfam00722	IPR000757	-	cd00413,cd02175	Y	Y	N	-	-	-	-	-	-	-	-
19433	gw1.1.1785.1		1	1026427-1026789	-	froz	filt	1	Y	-	L	104	17	87	2	2.3	0	--	-	extr=24	-	-	0	pfam03198	-	-	-	N	N	N	-	-	-	-	-	-	-	-
12051	gw1.7.109.1		7	29080-30510	+	froz	filt	0	Y	-	L	477	24	453	5	1.1	0	--	3	extr=24	-	-	0	pfam09118	-	KOG4441	cd02851	N	N	N	-	-	-	-	-	-	-	-
87205	fgenesh1_pm.C_chr_8000211		8	1342012-1342250	+	froz	filt	1	Y	-	M	55	22	33	8	24.24	0	--	2	extr=21	-	-	0	-	-	-	-	N	N	N	-	-	-	-	-	-	-	-
83081	fgenesh1_kg.C_chr_13000145		13	1086309-1086905	+	froz	filt	2	Y	-	M	53	20	33	6	18.18	0	--	-	extr=26	-	-	0	-	-	-	-	N	N	N	-	-	-	-	-	-	-	-
101077	estExt_fgenesh1_pm.C_chr_80305		8	1913842-1914553	-	froz	filt	1	Y	-	M	51	18	33	1	3.03	0	--	-	extr=24	-	-	0	-	-	-	-	N	N	N	-	-	-	-	-	-	-	-
85399	fgenesh1_pm.C_chr_3000469		3	2910240-2910413	-	froz	filt	0	Y	-	M	57	21	36	0	0	1	4--23	-	extr=20	-	-	0	-	-	-	-	N	N	N	-	-	-	-	-	-	-	-
102983	estExt_fgenesh1_kg.C_chr_11083		1	5811008-5811549	+	froz	filt	0	Y	-	M	54	18	36	0	0	0	--	2	extr=23	-	-	1	-	-	-	-	N	N	N	-	-	-	-	-	-	-	-
82925	fgenesh1_kg.C_chr_12000202		12	1361580-1362222	+	froz	filt	2	Y	-	M	57	19	38	6	15.79	0	--	-	extr=24	-	-	0	-	-	-	-	N	N	N	-	-	-	-	-	-	-	-
81208	fgenesh1_kg.C_chr_6000189		6	1303869-1304493	+	froz	filt	1	Y	-	M	59	18	41	6	14.63	0	--	-	extr=24	-	-	0	-	-	-	-	N	N	N	-	-	-	-	-	-	-	-
79286	fgenesh1_kg.C_chr_2000125		2	1007275-1007899	-	froz	filt	2	Y	-	M	63	20	43	6	13.95	0	--	2	extr=22	-	-	0	-	-	-	-	N	N	N	-	-	-	-	-	-	-	-
82148	fgenesh1_kg.C_chr_9000122		9	1092988-1093562	+	froz	filt	0	Y	-	M	75	32	43	0	0	1	7--29	-	extr=25	-	-	0	PF10215	-	-	-	N	N	N	-	-	-	-	-	-	-	-
106021	estExt_fgenesh1_kg.C_chr_100218		10	1340279-1340634	+	froz	filt	0	Y	-	M	67	20	47	1	2.13	0	--	-	extr=27	-	-	1	-	-	-	-	N	N	N	-	-	-	-	-	-	-	-
82029	fgenesh1_kg.C_chr_9000003		9	111308-111872	-	froz	-	1	Y	-	M	66	18	48	7	14.58	0	--	2	extr=26	-	-	0	-	-	-	-	N	N	N	-	-	-	-	-	-	-	-
79161	fgenesh1_kg.C_chr_1001108		1	6005954-6006585	-	froz	filt	2	Y	-	M	68	19	49	6	12.24	0	--	-	extr=27	-	-	0	-	-	-	-	N	N	N	-	-	-	-	-	-	-	-
106125	estExt_fgenesh1_kg.C_chr_110110		11	812964-814004	+	froz	filt	2	Y	-	M	70	17	53	6	11.32	0	--	-	extr=24	-	-	0	-	-	-	-	N	N	N	-	-	-	-	-	-	-	-
80332	fgenesh1_kg.C_chr_4000087		4	637336-638008	-	froz	filt	2	Y	-	M	76	21	55	6	10.91	0	--	-	extr=21	-	-	0	-	-	-	-	N	N	N	-	-	-	-	-	-	-	-
104383	estExt_fgenesh1_kg.C_chr_50059		5	513931-514421	+	froz	filt	2	Y	-	M	74	19	55	6	10.91	0	--	-	extr=22	-	-	0	-	-	-	-	N	N	N	-	-	-	-	-	-	-	-
101652	estExt_fgenesh1_pm.C_chr_110210		11	1326756-1327372	+	froz	filt	1	Y	-	M	77	21	56	8	14.29	0	--	-	extr=21	-	-	0	-	-	-	-	N	N	N	-	-	-	-	-	-	-	-
83064	fgenesh1_kg.C_chr_13000128		13	920892-921712	-	froz	filt	2	Y	-	M	75	18	57	6	10.53	0	--	-	extr=25	-	-	0	-	-	-	-	N	N	N	-	-	-	-	-	-	-	-
104444	estExt_fgenesh1_kg.C_chr_50122		5	989972-990541	-	froz	filt	1	Y	-	M	79	21	58	10	17.24	0	--	-	extr=18	-	-	0	-	-	-	-	N	N	N	-	-	-	-	-	-	-	-
100649	estExt_fgenesh1_pm.C_chr_70030		7	263827-264330	-	froz	filt	2	Y	-	M	75	17	58	8	13.79	0	--	-	extr=18	-	-	0	-	-	-	-	N	N	N	-	-	-	-	-	-	-	-
106436	estExt_fgenesh1_kg.C_chr_130001		13	55059-55775	-	froz	filt	2	Y	-	M	83	25	58	8	13.79	1	4--26	-	extr=20	-	-	0	-	-	-	-	N	N	N	-	-	-	-	-	-	-	-
41491	e_gw1.5.1603.1		5	454297-454611	+	froz	filt	1	Y	-	M	81	18	63	8	12.7	0	--	-	extr=25	-	-	0	-	-	-	-	N	N	N	-	-	-	-	-	-	-	-
103091	estExt_fgenesh1_kg.C_chr_20101	MgTRP1	2	828240-828840	-	froz	filt	3	Y	-	M	82	19	63	1	1.59	0	--	2	extr=21	-	-	0	-	-	-	-	N	N	N	-	-	-	-	-	-	-	-
73735	estExt_Genewise1Plus.C_chr_70229		7	465831-466433	-	froz	filt	2	Y	-	M	91	27	64	0	0	1	15--32	-	extr=19	-	-	0	PF10281	-	-	-	N	N	N	-	-	-	-	-	-	-	-
103650	estExt_fgenesh1_kg.C_chr_30151		3	1196996-1197642	+	froz	filt	0	Y	-	M	87	21	66	0	0	0	--	-	extr=22	-	-	1	-	IPR000782	-	-	Y	N	N	-	-	-	-	-	-	-	-
95857	fgenesh1_pg.C_chr_9000381		9	1533495-1534120	-	froz	filt	2	Y	-	M	100	32	68	0	0	1	13--35	-	extr=25	-	-	1	-	-	-	-	N	N	N	-	-	-	-	-	-	-	-
82659	fgenesh1_kg.C_chr_11000177		11	1177856-1178630	+	froz	filt	0	Y	-	M	93	23	70	0	0	0	--	-	extr=20	-	-	0	-	-	-	-	N	N	N	-	-	-	-	-	-	-	-
106502	estExt_fgenesh1_kg.C_chr_130072		13	656107-656761	-	froz	filt	2	Y	-	M	89	18	71	8	11.27	0	--	-	extr=20	-	-	0	-	-	-	-	N	N	N	-	-	-	-	-	-	-	-
105682	estExt_fgenesh1_kg.C_chr_90062		9	595651-596134	+	froz	filt	1	Y	-	M	95	22	73	8	10.96	1	5--27	-	extr=26	-	-	1	-	-	-	-	N	N	N	-	-	-	-	-	-	-	-
48129	e_gw1.9.570.1		9	167134-167549	-	froz	filt	2	Y	-	M	96	22	74	8	10.81	0	--	2	extr=23	-	-	0	PF06766	IPR010636	-	-	Y	Y	N	-	-	-	-	-	-	-	-
81448	fgenesh1_kg.C_chr_7000067		7	497230-497573	+	-	filt	0	Y	-	M	97	21	76	3	3.95	0	--	-	extr=22	-	-	0	PF00135	-	KOG1516,KOG4389	-	N	N	N	-	-	-	-	-	-	-	-
99350	estExt_fgenesh1_pm.C_chr_20559		2	3737327-3737965	-	froz	filt	2	Y	-	M	96	19	77	0	0	0	--	2	extr=21	-	-	1	-	-	-	-	N	N	N	-	-	-	-	-	-	-	-
105826	estExt_fgenesh1_kg.C_chr_100007		10	107365-108215	-	froz	filt	3	Y	-	M	98	20	78	8	10.26	0	--	2	extr=27	-	-	0	-	-	-	-	N	N	N	-	-	-	-	-	-	-	-
105487	estExt_fgenesh1_kg.C_chr_80182	Mg1LysM	8	1261560-1262312	+	froz	filt	3	Y	-	M	97	18	79	4	5.06	0	--	-	extr=23	-	-	0	-	IPR002482	-	-	Y	Y	N	-	-	-	-	-	-	-	-
90421	fgenesh1_pg.C_chr_2000111		2	527352-527763	-	froz	filt	1	Y	-	M	106	24	82	3	3.66	0	--	2	extr=20	-	-	0	-	-	-	-	N	N	N	-	-	-	-	-	-	-	-
97077	fgenesh1_pg.C_chr_12000209		12	839083-839527	-	froz	filt	2	Y	-	M	104	19	85	8	9.41	0	--	2	extr=23	-	-	0	-	-	-	-	N	N	N	-	-	-	-	-	-	-	-
103254	estExt_fgenesh1_kg.C_chr_20276		2	1865828-1866269	-	froz	filt	0	Y	-	M	101	16	85	4	4.71	0	--	-	extr=25	-	-	0	-	-	-	-	N	N	N	-	-	-	-	-	-	-	-
96882	fgenesh1_pg.C_chr_12000014		12	119578-119997	+	froz	filt	1	Y	-	M	106	21	85	4	4.71	0	--	-	extr=27	-	-	0	-	-	-	-	N	N	N	-	-	-	-	-	-	-	-
90520	fgenesh1_pg.C_chr_2000210		2	882537-883030	-	froz	filt	3	Y	-	M	103	18	85	2	2.35	0	--	-	extr=23	-	-	0	-	-	-	-	N	N	N	-	-	-	-	-	-	-	-
95714	fgenesh1_pg.C_chr_9000238		9	983311-983702	-	froz	filt	1	Y	-	M	104	18	86	6	6.98	0	--	2	extr=19	-	-	0	-	-	-	-	N	N	N	-	-	-	-	-	-	-	-
97449	fgenesh1_pg.C_chr_13000209		13	769861-770236	-	froz	filt	1	Y	-	M	105	19	86	6	6.98	0	--	-	extr=24	-	-	0	-	-	-	-	N	N	N	-	-	-	-	-	-	-	-
95035	fgenesh1_pg.C_chr_8000170		8	798181-798575	-	froz	filt	1	Y	-	M	106	19	87	8	9.2	0	--	-	extr=23	-	-	0	-	-	-	-	N	N	N	-	-	-	-	-	-	-	-
108482	estExt_fgenesh1_pg.C_chr_30181		3	780398-781083	+	froz	filt	0	Y	-	M	108	19	89	10	11.24	0	--	-	extr=27	-	-	0	-	-	-	-	N	N	N	-	-	-	-	-	-	-	-
89647	fgenesh1_pg.C_chr_1001064		1	3644229-3644798	-	froz	filt	3	Y	-	M	109	20	89	8	8.99	0	--	-	extr=26	-	-	0	-	-	-	-	N	N	N	-	-	-	-	-	-	-	-
96389	fgenesh1_pg.C_chr_10000395		10	1433970-1434464	+	froz	filt	2	Y	-	M	109	20	89	6	6.74	0	--	-	extr=24	-	-	1	-	-	-	-	N	N	N	-	-	-	-	-	-	-	-
92365	fgenesh1_pg.C_chr_4000145		4	678661-679038	-	froz	filt	1	Y	-	M	106	16	90	8	8.89	0	--	2	extr=27	-	-	0	-	-	-	-	N	N	N	-	-	-	-	-	-	-	-
92826	fgenesh1_pg.C_chr_4000606		4	2416981-2417449	+	froz	filt	2	Y	-	M	110	20	90	6	6.67	0	--	2	extr=26	-	-	0	-	IPR001545	-	-	Y	Y	N	-	-	-	-	-	-	-	-
94383	fgenesh1_pg.C_chr_7000186		7	809432-809939	-	froz	filt	3	Y	-	M	112	21	91	8	8.79	0	--	-	extr=23	-	-	0	-	-	-	-	N	N	N	-	-	-	-	-	-	-	-
108877	estExt_fgenesh1_pg.C_chr_30849		3	3242130-3242635	-	froz	filt	1	Y	-	M	111	20	91	6	6.59	0	--	-	extr=25	-	-	0	-	-	-	-	N	N	N	-	-	-	-	-	-	-	-
99124	estExt_fgenesh1_pm.C_chr_20263		2	1777957-1778501	+	froz	filt	1	Y	-	M	112	20	92	7	7.61	0	--	-	extr=26	-	-	0	-	-	-	-	N	N	N	-	-	-	-	-	-	-	-
107286	estExt_fgenesh1_pg.C_chr_10907		1	3158807-3159576	+	froz	filt	2	Y	-	M	116	22	94	6	6.38	0	--	-	extr=23	-	-	0	-	-	-	-	N	N	N	-	-	-	-	-	-	-	-
95039	fgenesh1_pg.C_chr_8000174		8	807488-808969	+	froz	filt	2	Y	-	M	111	16	95	2	2.11	0	--	-	extr=22	-	-	0	-	-	-	-	N	N	N	-	-	-	-	-	-	-	-
104758	estExt_fgenesh1_kg.C_chr_60076		6	660759-661490	-	froz	filt	2	Y	-	M	118	22	96	10	10.42	0	--	2	extr=24	-	-	0	-	-	-	-	N	N	N	-	-	-	-	-	-	-	-
97031	fgenesh1_pg.C_chr_12000163		12	686097-686453	+	froz	filt	0	Y	-	M	118	22	96	10	10.42	0	--	-	extr=27	-	-	0	-	-	-	-	N	N	N	-	-	-	-	-	-	-	-
95574	fgenesh1_pg.C_chr_9000098		9	446265-446994	-	froz	filt	2	Y	-	M	114	18	96	5	5.21	0	--	2	extr=18	-	-	0	-	-	-	-	N	N	N	-	-	-	-	-	-	-	-
106445	estExt_fgenesh1_kg.C_chr_130012		13	136802-137670	-	froz	filt	2	Y	-	M	119	22	97	10	10.31	0	--	-	extr=19	-	-	0	-	-	-	-	N	N	N	-	-	-	-	-	-	-	-
96981	fgenesh1_pg.C_chr_12000113		12	464283-465680	+	froz	filt	5	Y	-	M	120	22	98	8	8.16	1	7--29	2	extr=26	-	-	0	-	-	-	-	N	N	N	-	-	-	-	-	-	-	-
94408	fgenesh1_pg.C_chr_7000211		7	877727-878089	-	froz	filt	0	Y	-	M	120	21	99	3	3.03	0	--	-	extr=26	-	-	0	-	-	-	-	N	N	N	-	-	-	-	-	-	-	-
95697	fgenesh1_pg.C_chr_9000221		9	881661-882035	+	froz	filt	0	Y	-	M	124	21	103	6	5.83	1	5--27	-	extr=25	-	-	0	-	-	-	-	N	N	N	-	-	-	-	-	-	-	-
105142	estExt_fgenesh1_kg.C_chr_70134		7	825120-825849	-	-	filt	1	Y	-	M	122	18	104	6	5.77	1	7--29	-	extr=20	-	-	0	-	-	-	-	N	N	N	-	-	-	-	-	-	-	-
90420	fgenesh1_pg.C_chr_2000110		2	526304-526731	+	froz	filt	1	Y	-	M	122	18	104	2	1.92	0	--	-	extr=23	-	-	0	-	-	-	-	N	N	N	-	-	-	-	-	-	-	-
80321	fgenesh1_kg.C_chr_4000076		4	595394-597606	+	froz	filt	0	Y	-	M	120	15	105	0	0	0	--	3	extr=19	-	-	0	-	-	KOG0260	-	N	N	Y	-	-	-	-	-	-	-	-
92901	fgenesh1_pg.C_chr_4000681		4	2745133-2745819	-	froz	filt	0	-	Y	M	228	19	209	8	3.83	1	205--227	2	extr=20	-	-	1	-	-	-	-	N	N	N	-	-	-	-	-	-	-	-
93838	fgenesh1_pg.C_chr_6000238		6	1137767-1138135	-	froz	filt	0	Y	-	M	122	16	106	4	3.77	0	--	2	extr=20	-	-	1	-	-	-	-	N	N	N	-	-	-	-	-	-	-	-
95211	fgenesh1_pg.C_chr_8000346		8	1286849-1287223	+	froz	filt	0	Y	-	M	124	17	107	12	11.21	0	--	2	extr=26	-	-	1	-	IPR006209	-	-	Y	N	N	-	-	-	-	-	-	-	-
97500	fgenesh1_pg.C_chr_13000260		13	963149-963639	-	froz	filt	1	Y	-	M	137	28	109	10	9.17	0	--	2	extr=27	-	-	0	-	-	-	-	N	N	N	-	-	-	-	-	-	-	-
93035	fgenesh1_pg.C_chr_5000109		5	515118-515587	-	froz	filt	1	Y	-	M	134	24	110	10	9.09	1	5--27	2	extr=23	-	-	0	-	-	-	-	N	N	N	-	-	-	-	-	-	-	-
103900	estExt_fgenesh1_kg.C_chr_30416		3	2843555-2844780	-	froz	filt	2	Y	-	M	129	19	110	8	7.27	0	--	2	extr=26	-	-	0	-	IPR006209	-	-	Y	N	N	-	-	-	-	-	-	-	-
91409	fgenesh1_pg.C_chr_3000119		3	487068-488324	-	froz	filt	4	Y	-	M	130	20	110	6	5.45	1	4--23	-	extr=19	-	-	0	-	-	-	-	N	N	N	-	-	-	-	-	-	-	-
96101	fgenesh1_pg.C_chr_10000107		10	369766-370561	+	froz	filt	2	Y	-	M	132	21	111	8	7.21	0	--	2	extr=20	-	-	1	-	-	-	-	N	N	N	-	-	-	-	-	-	-	-
94089	fgenesh1_pg.C_chr_6000489		6	2164273-2164665	-	froz	filt	0	Y	-	M	130	19	111	4	3.6	1	7--29	-	extr=24	-	-	0	-	-	-	-	N	N	N	-	-	-	-	-	-	-	-
110220	estExt_fgenesh1_pg.C_chr_70341		7	1373544-1374635	+	froz	filt	2	Y	-	M	131	19	112	6	5.36	0	--	-	extr=25	-	-	0	-	-	-	-	N	N	N	-	-	-	-	-	-	-	-
96865	fgenesh1_pg.C_chr_11000428		11	1605734-1606196	+	froz	filt	1	Y	-	M	131	19	112	6	5.36	0	--	2	extr=26	-	-	1	-	-	-	-	N	N	N	-	-	-	-	-	-	-	-
89705	fgenesh1_pg.C_chr_1001122		1	3858650-3859188	+	froz	filt	1	Y	-	M	133	21	112	4	3.57	0	--	2	extr=24	-	-	0	-	-	-	-	N	N	N	-	-	-	-	-	-	-	-
95416	fgenesh1_pg.C_chr_8000551		8	2026458-2027042	-	froz	filt	1	Y	-	M	135	19	116	3	2.59	0	--	-	extr=25	-	-	2	-	-	-	-	N	N	N	-	-	-	-	-	-	-	-
90533	fgenesh1_pg.C_chr_2000223		2	941317-941992	-	froz	filt	3	Y	-	M	138	19	119	7	5.88	0	--	-	extr=20	-	-	0	-	-	-	-	N	N	N	-	-	-	-	-	-	-	-
38105	e_gw1.3.952.1		3	1971925-1972401	-	froz	filt	1	Y	-	M	137	18	119	2	1.68	0	--	2	extr=24	-	-	0	PF00545	IPR000026	-	cd00389,cd00606	Y	Y	N	-	-	-	-	-	-	-	-
107824	estExt_fgenesh1_pg.C_chr_20058		2	300527-301848	-	froz	filt	3	Y	-	M	136	17	119	2	1.68	0	--	3	extr=22	-	-	0	-	-	-	-	N	N	Y	-	-	-	-	-	-	-	-
94117	fgenesh1_pg.C_chr_6000517		6	2349744-2350298	-	froz	filt	2	Y	-	M	137	17	120	6	5	0	--	-	extr=25	-	-	0	-	-	-	-	N	N	N	-	-	-	-	-	-	-	-
29006	gw1.9.1123.1		9	1298650-1299063	+	froz	filt	0	Y	-	M	138	18	120	0	0	0	--	2	extr=20	-	-	0	-	-	-	-	N	N	N	-	-	-	-	-	-	-	-
95672	fgenesh1_pg.C_chr_9000196		9	805880-806356	-	froz	filt	1	Y	-	M	141	19	122	6	4.92	0	--	2	extr=19	-	-	0	-	-	-	-	N	N	N	-	-	-	-	-	-	-	-
105182	estExt_fgenesh1_kg.C_chr_70176		7	1005513-1006183	+	froz	filt	0	Y	-	M	143	18	125	6	4.8	0	--	2	extr=26	-	-	0	-	-	-	-	N	N	N	-	-	-	-	-	-	-	-
88664	fgenesh1_pg.C_chr_1000081		1	409004-409441	-	froz	filt	0	Y	-	M	145	19	126	8	6.35	0	--	-	extr=26	-	-	0	-	-	-	-	N	N	N	-	-	-	-	-	-	-	-
91471	fgenesh1_pg.C_chr_3000181		3	777537-778110	-	froz	filt	2	Y	-	M	154	27	127	6	4.72	0	--	-	extr=20	-	-	0	-	-	-	-	N	N	N	-	-	-	-	-	-	-	-
96543	fgenesh1_pg.C_chr_11000106		11	424893-425437	-	froz	filt	2	Y	-	M	143	14	129	8	6.2	0	--	2	extr=26	-	-	0	PF06766	IPR010636	-	-	Y	Y	Y	-	-	-	-	-	-	-	-
104697	estExt_fgenesh1_kg.C_chr_50387		5	2792882-2793612	+	froz	filt	0	Y	-	M	149	19	130	4	3.08	0	--	-	extr=26	-	-	0	-	-	-	-	N	N	N	-	-	-	-	-	-	-	-
89878	fgenesh1_pg.C_chr_1001295		1	4447517-4448099	+	froz	filt	2	Y	-	M	150	19	131	4	3.05	0	--	2	extr=25	-	-	0	-	-	-	-	N	N	N	-	-	-	-	-	-	-	-
92019	fgenesh1_pg.C_chr_3000729		3	2833945-2834742	-	froz	filt	6	Y	-	M	149	17	132	18	13.64	0	--	3	extr=27	-	-	0	-	IPR000345	-	-	Y	N	N	-	-	-	-	-	-	-	-
90699	fgenesh1_pg.C_chr_2000389		2	1574797-1575378	-	froz	filt	2	Y	-	M	153	21	132	6	4.55	0	--	2	extr=22	-	-	0	-	-	-	-	N	N	N	-	-	-	-	-	-	-	-
111027	estExt_fgenesh1_pg.C_chr_100208		10	703511-704873	-	froz	filt	0	Y	-	M	151	19	132	4	3.03	0	--	-	extr=25	-	-	0	-	-	-	-	N	N	N	-	-	-	-	-	-	-	-
82936	fgenesh1_kg.C_chr_12000213		12	1414307-1415305	+	froz	filt	2	Y	-	M	155	20	135	3	2.22	1	5--27	2	extr=26	-	-	0	-	IPR003245	-	-	Y	Y	N	-	-	-	-	-	-	-	-
96910	fgenesh1_pg.C_chr_12000042		12	210789-211298	+	froz	filt	1	Y	-	M	152	16	136	12	8.82	0	--	2	extr=26	-	-	0	-	-	-	-	N	N	N	-	-	-	-	-	-	-	-
106106	estExt_fgenesh1_kg.C_chr_110088		11	645344-646043	+	froz	filt	2	Y	-	M	156	20	136	6	4.41	0	--	2	extr=21	-	-	0	-	-	-	-	N	N	N	-	-	-	-	-	-	-	-
96876	fgenesh1_pg.C_chr_12000008		12	58248-58777	+	froz	filt	1	Y	-	M	155	19	136	6	4.41	0	--	2	extr=26	-	-	0	-	-	-	-	N	N	N	-	-	-	-	-	-	-	-
38680	e_gw1.3.886.1		3	2743756-2744262	-	froz	filt	1	Y	-	M	156	20	136	5	3.68	0	--	-	extr=24	-	-	0	-	-	-	-	N	N	N	-	-	-	-	-	-	-	-
88698	fgenesh1_pg.C_chr_1000115		1	536720-537396	+	froz	filt	3	Y	-	M	159	22	137	8	5.84	0	--	2	extr=24	-	-	0	-	-	-	-	N	N	N	-	-	-	-	-	-	-	-
96868	fgenesh1_pg.C_chr_11000431		11	1612967-1613437	+	froz	filt	0	Y	-	M	156	19	137	4	2.92	0	--	-	extr=24	-	-	0	-	-	-	-	N	N	N	-	-	-	-	-	-	-	-
104794	estExt_fgenesh1_kg.C_chr_60114		6	962972-963778	-	froz	filt	1	Y	-	M	157	20	137	4	2.92	0	--	2	extr=25	-	-	0	-	-	-	-	N	N	N	-	-	-	-	-	-	-	-
102617	estExt_fgenesh1_kg.C_chr_10694		1	3652349-3653208	+	froz	filt	3	Y	-	M	158	20	138	12	8.7	0	--	3	extr=25	-	-	0	-	-	-	-	N	N	N	-	-	-	-	-	-	-	-
111636	estExt_fgenesh1_pg.C_chr_130126	MgECP2-3	13	513838-514435	+	froz	filt	0	Y	-	M	159	21	138	4	2.9	0	--	2	extr=27	-	-	0	-	-	-	-	N	N	N	-	-	-	-	-	-	-	-
95537	fgenesh1_pg.C_chr_9000061		9	292714-293256	+	froz	filt	1	Y	-	M	155	17	138	4	2.9	0	--	-	extr=26	-	-	0	-	-	-	-	N	N	N	-	-	-	-	-	-	-	-
90017	fgenesh1_pg.C_chr_1001434	MgTRP17	1	4942679-4943327	-	froz	filt	3	Y	-	M	159	20	139	0	0	0	--	3	extr=27	-	-	0	-	-	KOG0921	-	N	N	Y	-	-	-	-	-	-	-	-
102996	estExt_fgenesh1_kg.C_chr_11096		1	5897780-5898982	-	froz	filt	1	Y	-	M	163	23	140	8	5.71	0	--	2	extr=19	-	-	0	-	-	-	-	N	N	N	-	-	-	-	-	-	-	-
106345	estExt_fgenesh1_kg.C_chr_120115		12	665556-666467	+	froz	filt	2	-	Y	M	163	22	141	4	2.84	0	--	2	extr=27	-	-	0	-	-	-	-	N	N	Y	-	-	-	-	-	-	-	-
94441	fgenesh1_pg.C_chr_7000244		7	1024900-1025694	+	froz	filt	1	Y	-	M	168	21	147	6	4.08	1	2--24	-	extr=24	-	-	0	-	-	-	-	N	N	N	-	-	-	-	-	-	-	-
97498	fgenesh1_pg.C_chr_13000258		13	960690-961190	+	froz	filt	0	Y	-	M	166	19	147	3	2.04	0	--	2	extr=20	-	-	0	-	-	-	-	N	N	N	-	-	-	-	-	-	-	-
104754	estExt_fgenesh1_kg.C_chr_60072		6	610478-611111	+	froz	filt	0	Y	-	M	163	16	147	0	0	0	--	2	extr=18	-	-	1	-	-	-	-	N	N	N	-	-	-	-	-	-	-	-
91995	fgenesh1_pg.C_chr_3000705		3	2729605-2730162	-	froz	filt	1	Y	-	M	167	19	148	5	3.38	0	--	2	extr=25	-	-	0	-	-	-	-	N	N	N	-	-	-	-	-	-	-	-
99676	estExt_fgenesh1_pm.C_chr_30430		3	2692134-2692814	-	froz	filt	1	Y	-	M	168	20	148	5	3.38	0	--	-	extr=26	-	-	0	-	-	-	-	N	N	N	-	-	-	-	-	-	-	-
99161	estExt_fgenesh1_pm.C_chr_20308		2	2101447-2102282	+	froz	filt	1	Y	-	M	164	15	149	18	12.08	0	--	3	extr=22	-	-	0	-	-	-	-	N	N	N	-	-	-	-	-	-	-	-
96536	fgenesh1_pg.C_chr_11000099		11	404099-404649	+	froz	filt	1	Y	-	M	165	16	149	12	8.05	0	--	2	extr=26	-	-	0	-	-	-	-	N	N	N	-	-	-	-	-	-	-	-
107904	estExt_fgenesh1_pg.C_chr_20189	MgECP2-2	2	794806-795692	-	froz	filt	0	Y	-	M	170	21	149	6	4.03	0	--	2	extr=26	-	-	0	-	-	-	-	N	N	N	-	-	-	-	-	-	-	-
88619	fgenesh1_pg.C_chr_1000036		1	234190-235022	+	froz	filt	1	Y	-	M	174	22	152	4	2.63	0	--	-	extr=19	-	-	0	-	IPR000583	-	-	Y	Y	N	-	-	-	-	-	-	-	-
104867	estExt_fgenesh1_kg.C_chr_60193		6	1340251-1341015	+	froz	filt	1	Y	-	M	170	18	152	3	1.97	0	--	-	extr=26	-	-	0	-	-	-	-	N	N	N	-	-	-	-	-	-	-	-
110052	estExt_fgenesh1_pg.C_chr_70031		7	118461-119435	-	froz	filt	0	Y	-	M	179	24	155	2	1.29	0	--	2	extr=21	-	-	0	-	-	-	-	N	N	N	-	-	-	-	-	-	-	-
88665	fgenesh1_pg.C_chr_1000082		1	411458-412128	+	froz	filt	1	Y	-	M	177	19	158	8	5.06	0	--	2	extr=18	-	-	0	-	NULL	-	-	Y	N	N	-	-	-	-	-	-	-	-
111364	estExt_fgenesh1_pg.C_chr_110397		11	1494776-1495634	+	froz	filt	2	Y	-	M	178	20	158	6	3.8	1	7--29	3	extr=19	-	-	0	-	-	-	-	N	N	N	-	-	-	-	-	-	-	-
94274	fgenesh1_pg.C_chr_7000077		7	360603-361333	-	froz	filt	1	-	Y	M	177	18	159	10	6.29	0	--	3	extr=23	-	-	0	PF05730	-	-	-	N	N	Y	-	-	-	-	-	-	-	-
94396	fgenesh1_pg.C_chr_7000199		7	844310-845156	+	froz	filt	4	Y	-	M	185	26	159	7	4.4	1	5--27	2	extr=21	-	-	0	-	-	-	-	N	N	N	-	-	-	-	-	-	-	-
104404	estExt_fgenesh1_kg.C_chr_50082	MgECP2	5	684945-685845	+	froz	filt	1	Y	-	M	179	19	160	4	2.5	0	--	2	extr=27	-	-	0	-	-	-	-	N	N	N	-	-	-	-	-	-	-	-
91252	fgenesh1_pg.C_chr_2000942		2	3631943-3632476	-	froz	filt	0	Y	-	M	177	17	160	1	0.62	0	--	-	extr=23	-	-	0	-	-	-	-	N	N	N	-	-	-	-	-	-	-	-
95788	fgenesh1_pg.C_chr_9000312		9	1239111-1239784	-	froz	filt	2	Y	-	M	180	18	162	3	1.85	0	--	-	extr=26	-	-	0	-	-	-	-	N	N	N	-	-	-	-	-	-	-	-
73448	estExt_Genewise1Plus.C_chr_61190		6	2111850-2112880	+	froz	filt	4	Y	-	M	179	16	163	8	4.91	0	--	2	extr=22	-	-	0	-	-	-	-	N	N	N	-	-	-	-	-	-	-	-
104000	estExt_fgenesh1_kg.C_chr_40023		4	326392-327703	+	froz	filt	2	Y	-	M	180	17	163	6	3.68	0	--	-	extr=20	-	-	0	-	-	-	-	N	N	N	-	-	-	-	-	-	-	-
106456	estExt_fgenesh1_kg.C_chr_130025		13	227690-228433	+	froz	filt	0	Y	-	M	193	30	163	0	0	1	13--35	2	extr=26	-	-	1	PF05390	IPR008659,NULL	-	-	Y	Y	Y	-	-	-	-	-	-	-	-
105659	estExt_fgenesh1_kg.C_chr_90039		9	381747-382480	+	froz	filt	1	Y	-	M	182	18	164	4	2.44	0	--	-	extr=22	-	-	1	-	-	-	-	N	N	N	-	-	-	-	-	-	-	-
96869	fgenesh1_pg.C_chr_12000001		12	29845-30818	+	froz	filt	3	Y	-	M	183	18	165	6	3.64	0	--	-	extr=23	-	-	0	-	-	-	-	N	N	N	-	-	-	-	-	-	-	-
95831	fgenesh1_pg.C_chr_9000355		9	1369954-1370505	+	froz	filt	0	Y	-	M	183	17	166	4	2.41	0	--	-	extr=23	-	-	0	-	-	-	-	N	N	N	-	-	-	-	-	-	-	-
92094	fgenesh1_pg.C_chr_3000804		3	3082892-3083504	-	froz	filt	1	Y	-	M	185	19	166	2	1.2	0	--	-	extr=26	-	-	1	-	-	-	-	N	N	N	-	-	-	-	-	-	-	-
92220	fgenesh1_pg.C_chr_3000930		3	3500964-3502029	+	froz	filt	2	Y	-	M	187	20	167	4	2.4	0	--	2	extr=21	-	-	0	-	-	-	-	N	N	N	-	-	-	-	-	-	-	-
79783	fgenesh1_kg.C_chr_3000057		3	513058-513898	+	froz	filt	0	-	Y	M	184	17	167	2	1.2	0	--	3	extr=25	-	-	0	-	-	-	-	N	N	Y	-	-	-	-	-	-	-	-
93609	fgenesh1_pg.C_chr_6000009		6	94059-94688	-	froz	filt	1	Y	-	M	188	20	168	10	5.95	0	--	-	extr=24	-	-	0	-	-	-	-	N	N	N	-	-	-	-	-	-	-	-
102341	estExt_fgenesh1_kg.C_chr_10396		1	2492528-2494472	-	froz	filt	2	-	Y	M	459	19	440	7	1.59	1	439--458	2	extr=22	-	-	0	pfam03198	IPR004886	-	-	Y	N	N	-	-	-	-	-	-	-	-
111382	estExt_fgenesh1_pg.C_chr_120014		12	121814-122850	+	froz	filt	1	-	Y	M	190	19	171	8	4.68	0	--	2	extr=26	-	-	0	-	-	-	-	N	N	Y	-	-	-	-	-	-	-	-
92998	fgenesh1_pg.C_chr_5000072		5	390498-391236	+	froz	filt	2	Y	-	M	189	18	171	6	3.51	0	--	2	extr=19	-	-	0	-	-	-	-	N	N	N	-	-	-	-	-	-	-	-
105223	estExt_fgenesh1_kg.C_chr_70221		7	1219399-1220237	-	froz	filt	0	Y	-	M	188	17	171	5	2.92	0	--	2	extr=26	-	-	0	-	-	-	-	N	N	N	-	-	-	-	-	-	-	-
97283	fgenesh1_pg.C_chr_13000043		13	214105-214752	-	froz	filt	1	Y	-	M	193	22	171	1	0.58	0	--	2	extr=26	-	-	0	-	-	-	-	N	N	N	-	-	-	-	-	-	-	-
69277	estExt_Genewise1Plus.C_chr_30157		3	268428-269077	-	froz	filt	1	Y	-	M	191	20	171	0	0	0	--	2	extr=19	-	-	0	-	-	-	-	N	N	N	-	-	-	-	-	-	-	-
104730	estExt_fgenesh1_kg.C_chr_60038		6	364988-366224	-	froz	filt	1	-	Y	M	206	16	190	3	1.58	1	181--203	3	extr=22	-	-	0	-	-	KOG0260	PRK12270	N	N	Y	-	-	-	-	-	-	-	-
108329	estExt_fgenesh1_pg.C_chr_20872		2	3381273-3382005	+	froz	filt	2	Y	-	M	192	20	172	6	3.49	0	--	2	extr=23	-	-	1	-	-	-	-	N	N	N	-	-	-	-	-	-	-	-
50184	e_gw1.12.731.1		12	1192563-1193218	-	froz	filt	1	Y	-	M	192	20	172	3	1.74	0	--	-	extr=24	-	-	0	-	-	-	-	N	N	N	-	-	-	-	-	-	-	-
105896	estExt_fgenesh1_kg.C_chr_100081		10	542310-543174	+	froz	filt	1	Y	-	M	192	20	172	2	1.16	0	--	-	extr=22	-	-	0	-	-	-	-	N	N	N	-	-	-	-	-	-	-	-
93075	fgenesh1_pg.C_chr_5000149		5	721092-721741	+	froz	filt	1	Y	-	M	193	20	173	10	5.78	0	--	2	extr=20	-	-	0	-	-	-	-	N	N	N	-	-	-	-	-	-	-	-
88794	fgenesh1_pg.C_chr_1000211		1	887139-887723	-	froz	filt	0	Y	-	M	194	20	174	4	2.3	0	--	-	extr=19	-	-	2	-	-	-	-	N	N	N	-	-	-	-	-	-	-	-
41315	e_gw1.4.1646.1		4	1314061-1314767	+	froz	filt	2	Y	-	M	195	20	175	5	2.86	0	--	-	extr=25	-	-	0	-	-	-	-	N	N	N	-	-	-	-	-	-	-	-
109679	estExt_fgenesh1_pg.C_chr_50625		5	2618225-2619289	+	froz	filt	1	Y	-	M	197	22	175	2	1.14	1	7--29	-	extr=25	-	-	0	-	-	-	-	N	N	N	-	-	-	-	-	-	-	-
111505	estExt_fgenesh1_pg.C_chr_120224		12	898626-899362	+	froz	filt	1	Y	-	M	197	21	176	4	2.27	0	--	-	extr=26	-	-	0	-	-	-	-	N	N	N	-	-	-	-	-	-	-	-
103792	estExt_fgenesh1_kg.C_chr_30297		3	2156598-2157362	+	froz	filt	1	Y	-	M	196	19	177	16	9.04	0	--	2	extr=27	-	-	0	-	IPR003014	-	-	Y	N	N	-	-	-	-	-	-	-	-
110386	estExt_fgenesh1_pg.C_chr_80170		8	803338-804020	+	froz	filt	1	Y	-	M	194	17	177	10	5.65	0	--	2	extr=23	-	-	0	-	-	-	-	N	N	N	-	-	-	-	-	-	-	-
96943	fgenesh1_pg.C_chr_12000075		12	312772-313441	+	froz	filt	1	Y	-	M	202	25	177	7	3.95	0	--	3	extr=20	-	-	0	-	-	-	-	N	N	N	-	-	-	-	-	-	-	-
96887	fgenesh1_pg.C_chr_12000019		12	134991-135587	-	froz	filt	0	Y	-	M	198	20	178	5	2.81	0	--	-	extr=23	-	-	0	-	-	-	-	N	N	N	-	-	-	-	-	-	-	-
91702	fgenesh1_pg.C_chr_3000412		3	1699262-1699924	-	froz	filt	1	Y	-	M	198	19	179	2	1.12	0	--	-	extr=21	-	-	0	-	-	-	-	N	N	N	-	-	-	-	-	-	-	-
97526	fgenesh1_pg.C_chr_13000286		13	1116277-1116950	+	froz	filt	1	Y	-	M	205	25	180	12	6.67	0	--	2	extr=26	-	-	1	-	-	-	-	N	N	N	-	-	-	-	-	-	-	-
108976	estExt_fgenesh1_pg.C_chr_40108		4	556847-557501	+	froz	filt	1	-	Y	M	200	18	182	6	3.3	0	--	2	extr=23	-	-	0	-	-	-	-	N	N	N	-	-	-	-	-	-	-	-
94840	fgenesh1_pg.C_chr_7000643		7	2476974-2477573	+	froz	filt	0	Y	-	M	199	17	182	6	3.3	0	--	2	extr=24	-	-	0	-	-	-	-	N	N	N	-	-	-	-	-	-	-	-
105265	estExt_fgenesh1_kg.C_chr_70265		7	1561403-1562711	+	froz	filt	1	-	Y	M	199	16	183	10	5.46	0	--	2	extr=27	-	-	1	-	-	-	-	N	N	Y	-	-	-	-	-	-	-	-
109710	estExt_fgenesh1_pg.C_chr_60037		6	184812-185788	-	froz	filt	2	Y	-	M	200	17	183	4	2.19	0	--	2	extr=26	-	-	0	PF00188	IPR001283,IPR002413	KOG3017	cd00168,cd05380,cd05381,cd05382,cd05383,cd05384,cd05385,cd05559,smart00198	Y	Y	Y	-	-	-	-	-	-	-	-
70376	estExt_Genewise1Plus.C_chr_31803		3	2972362-2973399	+	froz	filt	4	Y	-	M	202	19	183	3	1.64	0	--	2	extr=25	-	-	0	-	-	-	-	N	N	N	-	-	-	-	-	-	-	-
105677	estExt_fgenesh1_kg.C_chr_90057		9	577525-578458	+	froz	filt	1	Y	-	M	198	15	183	3	1.64	0	--	2	extr=26	-	-	0	-	-	-	-	N	N	N	-	-	-	-	-	-	-	-
78893	fgenesh1_kg.C_chr_1000840		1	4276745-4277515	-	froz	filt	1	Y	-	M	204	20	184	8	4.35	0	--	2	extr=24	-	-	1	-	-	-	-	N	N	N	-	-	-	-	-	-	-	-
91690	fgenesh1_pg.C_chr_3000400		3	1654244-1654852	+	froz	filt	0	Y	-	M	202	18	184	7	3.8	1	4--26	-	extr=27	-	-	1	-	-	-	-	N	N	N	-	-	-	-	-	-	-	-
108064	estExt_fgenesh1_pg.C_chr_20439	MgTRP2	2	1799801-1800730	-	froz	filt	3	-	Y	M	203	17	186	0	0	0	--	4	extr=23	-	-	0	-	-	-	-	N	N	Y	-	-	-	-	-	-	-	-
32157	e_gw1.1.1093.1		1	4749132-4749755	+	froz	filt	0	Y	-	M	208	21	187	5	2.67	0	--	2	extr=24	-	-	0	-	-	-	-	N	N	N	-	-	-	-	-	-	-	-
78594	fgenesh1_kg.C_chr_1000541		1	2975761-2976594	-	froz	filt	2	-	Y	M	208	20	188	0	0	0	--	2	extr=24	-	-	0	PF10289	-	-	-	N	N	Y	-	-	-	-	-	-	-	-
95108	fgenesh1_pg.C_chr_8000243		8	997747-998937	+	froz	filt	2	Y	-	M	213	21	192	5	2.6	0	--	-	extr=20	-	-	1	-	-	-	-	N	N	N	-	-	-	-	-	-	-	-
97049	fgenesh1_pg.C_chr_12000181		12	744122-744989	+	froz	filt	2	Y	-	M	211	18	193	5	2.59	0	--	-	extr=21	-	-	0	-	-	-	-	N	N	N	-	-	-	-	-	-	-	-
95467	fgenesh1_pg.C_chr_8000602		8	2258218-2258899	-	froz	filt	1	Y	-	M	209	16	193	4	2.07	0	--	2	extr=21	-	-	0	PF09352	-	-	-	N	N	N	-	-	-	-	-	-	-	-
96384	fgenesh1_pg.C_chr_10000390		10	1382903-1383596	-	froz	filt	1	Y	-	M	210	17	193	2	1.04	0	--	4	extr=23	-	-	0	-	-	KOG0921	-	N	N	Y	-	-	-	-	-	-	-	-
93231	fgenesh1_pg.C_chr_5000305		5	1301816-1302451	-	froz	filt	0	-	Y	M	211	16	195	4	2.05	0	--	3	extr=22	-	-	0	-	-	-	-	N	N	Y	-	-	-	-	-	-	-	-
89811	fgenesh1_pg.C_chr_1001228	MgTRP16	1	4226248-4227408	-	froz	filt	4	Y	-	M	214	19	195	0	0	0	--	2	extr=26	-	-	0	-	-	-	-	N	N	Y	-	-	-	-	-	-	-	-
68483	estExt_Genewise1Plus.C_chr_21258		2	2082221-2083106	-	froz	filt	2	Y	-	M	216	19	197	6	3.05	0	--	2	extr=27	-	-	0	PF01083	IPR011150,IPR000675	-	-	Y	Y	N	-	-	-	-	-	-	-	-
34196	e_gw1.1.3677.1		1	4727566-4728216	-	froz	filt	0	Y	-	M	216	18	198	6	3.03	0	--	2	extr=18	-	-	0	-	-	-	-	N	N	N	-	-	-	-	-	-	-	-
42777	e_gw1.5.1425.1		5	2615958-2616629	-	froz	filt	0	Y	-	M	224	23	201	1	0.5	1	7--29	3	extr=26	-	-	0	-	-	-	-	N	N	N	-	-	-	-	-	-	-	-
111008	estExt_fgenesh1_pg.C_chr_100178		10	618329-619090	-	froz	filt	1	-	Y	M	219	17	202	4	1.98	0	--	2	extr=23	-	-	1	-	-	-	-	N	N	Y	-	-	-	-	-	-	-	-
94011	fgenesh1_pg.C_chr_6000411		6	1818307-1818975	+	froz	filt	0	Y	-	M	222	20	202	2	0.99	0	--	3	extr=20	-	-	1	-	-	-	-	N	N	N	-	-	-	-	-	-	-	-
33493	e_gw1.1.3687.1		1	3440636-3441313	+	froz	filt	0	Y	-	M	226	22	204	5	2.45	0	--	-	extr=25	-	-	0	-	-	-	-	N	N	N	-	-	-	-	-	-	-	-
110144	estExt_fgenesh1_pg.C_chr_70194		7	838441-839450	+	froz	filt	1	Y	-	M	222	18	204	2	0.98	0	--	2	extr=22	-	-	0	-	-	-	-	N	N	Y	-	-	-	-	-	-	-	-
92990	fgenesh1_pg.C_chr_5000064		5	368086-368754	+	froz	filt	0	Y	-	M	222	18	204	2	0.98	0	--	2	extr=27	-	-	0	-	-	-	-	N	N	N	-	-	-	-	-	-	-	-
99331	estExt_fgenesh1_pm.C_chr_20535		2	3479067-3479856	-	froz	filt	1	Y	-	M	224	18	206	4	1.94	0	--	2	extr=26	-	-	1	PF01083	IPR000675	-	-	Y	Y	N	-	-	-	-	-	-	-	-
60105	estExt_Genewise1.C_chr_60894		6	1657807-1658690	-	froz	filt	2	Y	-	M	225	18	207	0	0	0	--	3	extr=24	-	-	0	PF00457	IPR001137	-	-	Y	Y	N	-	-	-	-	-	-	-	-
93424	fgenesh1_pg.C_chr_5000498		5	2055632-2057074	+	froz	filt	4	Y	-	M	227	18	209	6	2.87	1	5--22	2	extr=22	-	-	0	-	-	-	-	N	N	N	-	-	-	-	-	-	-	-
43394	e_gw1.6.1246.1		6	1659594-1660595	+	froz	filt	4	Y	-	M	232	19	213	8	3.76	0	--	-	extr=25	-	-	0	PF01083	IPR000675,IPR008262	-	-	Y	Y	N	-	-	-	-	-	-	-	-
77282	estExt_Genewise1Plus.C_chr_120207		12	378015-378847	+	froz	filt	2	Y	-	M	231	17	214	6	2.8	0	--	-	extr=21	-	-	0	PF01083	IPR011150,IPR000675	-	-	Y	Y	N	-	-	-	-	-	-	-	-
104571	estExt_fgenesh1_kg.C_chr_50255		5	1561998-1563034	-	froz	filt	2	Y	-	M	230	16	214	2	0.93	0	--	2	extr=25	-	-	0	PF01161	IPR001858,IPR008914	KOG3346	cd00457,cd00866	Y	N	Y	-	-	-	-	-	-	-	-
111221	estExt_fgenesh1_pg.C_chr_110126	Mg3LysM	11	505087-506095	-	froz	filt	1	Y	-	M	232	16	216	9	4.17	0	--	3	extr=23	-	-	0	PF01476	IPR002482	-	PRK06347,PRK10783,cd00118,smart00257	Y	Y	N	-	-	-	-	-	-	-	-
96426	fgenesh1_pg.C_chr_10000432		10	1596325-1597349	-	froz	filt	3	Y	-	M	236	19	217	6	2.76	0	--	-	extr=26	-	-	0	-	-	-	-	N	N	N	-	-	-	-	-	-	-	-
96467	fgenesh1_pg.C_chr_11000030		11	150089-150859	-	froz	filt	1	Y	-	M	238	19	219	6	2.74	0	--	2	extr=25	-	-	0	PF07335	IPR009939	-	-	Y	N	N	-	-	-	-	-	-	-	-
76589	estExt_Genewise1Plus.C_chr_100958		10	1542406-1543537	-	froz	filt	1	Y	-	M	240	19	221	14	6.33	0	--	3	extr=25	-	-	0	PF02015	IPR000334,IPR001209	-	-	Y	Y	N	-	-	-	-	-	-	-	-
88451	fgenesh1_pm.C_chr_13000083	MgNLP	13	661521-662343	-	froz	filt	2	Y	-	M	237	16	221	2	0.9	0	--	2	extr=27	-	-	0	PF05630	IPR008701	-	-	Y	N	N	-	-	-	-	-	-	-	-
106335	estExt_fgenesh1_kg.C_chr_120105		12	590841-591839	+	froz	filt	1	Y	-	M	238	16	222	5	2.25	0	--	2	extr=27	-	-	0	-	-	-	smart00754	N	N	N	-	-	-	-	-	-	-	-
90503	fgenesh1_pg.C_chr_2000193		2	802002-803148	+	froz	filt	4	Y	-	M	240	17	223	6	2.69	0	--	-	extr=23	-	-	1	-	-	-	-	N	N	N	-	-	-	-	-	-	-	-
105871	estExt_fgenesh1_kg.C_chr_100052		10	310310-311338	+	froz	filt	0	Y	-	M	246	23	223	3	1.35	0	--	-	extr=25	-	-	0	PF01670	IPR002594	-	PRK06215	Y	Y	N	-	-	-	-	-	-	-	-
100955	estExt_fgenesh1_pm.C_chr_80141		8	1053776-1054562	+	froz	filt	0	Y	-	M	254	26	228	4	1.75	0	--	2	extr=21	-	-	1	-	-	-	COG0830	N	N	N	-	-	-	-	-	-	-	-
107289	estExt_fgenesh1_pg.C_chr_10911		1	3169286-3170055	+	froz	filt	0	Y	-	M	247	18	229	3	1.31	0	--	2	extr=19	-	-	0	-	-	-	-	N	N	N	-	-	-	-	-	-	-	-
93465	fgenesh1_pg.C_chr_5000539		5	2253600-2254484	-	froz	filt	2	Y	-	M	256	25	231	12	5.19	0	--	3	extr=27	-	-	0	PF10645	-	-	-	N	N	Y	-	-	-	-	-	-	-	-
90046	fgenesh1_pg.C_chr_1001463		1	5048633-5049490	+	froz	filt	2	Y	-	M	250	19	231	4	1.73	0	--	2	extr=24	-	-	0	PF01828	IPR000250	-	-	Y	Y	N	-	-	-	-	-	-	-	-
63409	estExt_Genewise1.C_chr_100968		10	1591221-1592012	+	froz	filt	0	Y	-	M	253	22	231	1	0.43	0	--	-	extr=26	-	-	0	PF01161	IPR001858,IPR008914	KOG3346	cd00457,cd00866	Y	N	Y	-	-	-	-	-	-	-	-
82500	fgenesh1_kg.C_chr_11000018		11	102104-103155	+	froz	filt	1	Y	-	M	251	18	233	0	0	0	--	6	extr=26	-	-	0	-	-	-	-	N	N	Y	-	-	-	-	-	-	-	-
91855	fgenesh1_pg.C_chr_3000565		3	2238839-2239716	+	froz	filt	2	Y	-	M	253	18	235	3	1.28	0	--	2	extr=21	-	-	0	PF01828	IPR000250	-	-	Y	Y	N	-	-	-	-	-	-	-	-
102956	estExt_fgenesh1_kg.C_chr_11053		1	5628190-5630621	-	froz	filt	5	Y	-	M	258	20	238	4	1.68	0	--	2	extr=27	-	-	0	-	IPR001424	-	-	Y	Y	N	-	-	-	-	-	-	-	-
81079	fgenesh1_kg.C_chr_6000060		6	572649-573552	+	froz	filt	1	Y	-	M	257	19	238	2	0.84	0	--	2	extr=23	-	-	0	-	-	KOG0260	-	N	N	Y	-	-	-	-	-	-	-	-
33309	e_gw1.1.3096.1		1	130943-131722	-	froz	filt	0	Y	-	M	260	18	242	6	2.48	0	--	-	extr=24	-	-	0	-	-	-	-	N	N	N	-	-	-	-	-	-	-	-
72251	estExt_Genewise1Plus.C_chr_50865		5	1518792-1519973	+	froz	filt	3	Y	-	M	262	20	242	0	0	0	--	2	extr=27	-	-	0	PF05390	IPR008659	-	-	Y	Y	N	-	-	-	-	-	-	-	-
95724	fgenesh1_pg.C_chr_9000248		9	1011480-1012094	+	froz	filt	1	-	Y	M	185	17	168	6	3.57	1	162--184	2	extr=24	-	-	1	-	-	-	-	N	N	Y	-	-	-	-	-	-	-	-
91346	fgenesh1_pg.C_chr_3000056		3	224921-225715	+	froz	filt	0	-	Y	M	264	20	244	6	2.46	0	--	2	extr=18	-	-	1	PF05730	IPR008427	-	-	Y	N	Y	-	-	-	-	-	-	-	-
93371	fgenesh1_pg.C_chr_5000445		5	1845191-1846050	+	froz	filt	1	Y	-	M	267	20	247	4	1.62	1	7--29	2	extr=21	-	-	0	-	-	-	-	N	N	N	-	-	-	-	-	-	-	-
108073	estExt_fgenesh1_pg.C_chr_20455		2	1851591-1852915	+	froz	filt	2	Y	-	M	279	30	249	3	1.2	1	5--27	2	extr=19	-	-	0	-	-	-	-	N	N	Y	-	-	-	-	-	-	-	-
67799	estExt_Genewise1Plus.C_chr_20248		2	478293-479279	+	froz	filt	3	Y	-	M	272	22	250	7	2.8	0	--	-	extr=24	-	-	0	-	-	-	-	N	N	N	-	-	-	-	-	-	-	-
71724	estExt_Genewise1Plus.C_chr_50099		5	303786-304796	-	froz	filt	2	Y	-	M	273	23	250	6	2.4	0	--	-	extr=20	-	-	0	PF03537	-	-	COG3868	N	N	N	-	-	-	-	-	-	-	-
67060	estExt_Genewise1Plus.C_chr_13137		1	4633637-4634654	-	froz	filt	2	Y	-	M	267	17	250	1	0.4	0	--	2	extr=24	-	-	0	PF01328	IPR000028,NULL	-	-	Y	Y	N	-	-	-	-	-	-	-	-
105030	estExt_fgenesh1_kg.C_chr_70012		7	45580-46668	+	froz	filt	2	Y	-	M	269	18	251	2	0.8	0	--	2	extr=25	-	-	0	PF01828	IPR000250,IPR006662	-	-	Y	Y	N	-	-	-	-	-	-	-	-
38087	e_gw1.3.746.1		3	1812934-1813799	+	froz	filt	1	Y	-	M	271	19	252	5	1.98	0	--	-	extr=24	-	-	0	-	-	-	COG5309	N	N	N	3.2.1.58	Glucan 1,3-beta-glucosidase.	Successive hydrolysis of beta-D-glucose units from the non-reducing ends of 1,3-beta-D-glucans, releasing alpha-glucose.	\N	\N	Starch and sucrose metabolism	Metabolism of Complex Carbohydrates	METABOLIC
98580	estExt_fgenesh1_pm.C_chr_10579		1	3400842-3402413	-	froz	filt	3	-	Y	M	270	16	254	8	3.15	0	--	3	extr=23	-	-	0	PF05730	IPR008427	-	-	Y	N	Y	-	-	-	-	-	-	-	-
97064	fgenesh1_pg.C_chr_12000196		12	807343-808710	+	froz	filt	1	Y	-	M	277	22	255	5	1.96	0	--	2	extr=23	-	-	0	PF06011	-	-	-	N	N	Y	-	-	-	-	-	-	-	-
92048	fgenesh1_pg.C_chr_3000758		3	2918641-2919529	+	froz	filt	1	-	Y	M	274	18	256	7	2.73	0	--	2	extr=20	-	-	0	-	-	-	-	N	N	N	-	-	-	-	-	-	-	-
91795	fgenesh1_pg.C_chr_3000505		3	2021899-2022790	+	froz	filt	1	Y	-	M	275	19	256	3	1.17	0	--	3	extr=27	-	-	0	PF00082	IPR000209	KOG1153	-	Y	Y	Y	-	-	-	-	-	-	-	-
89375	fgenesh1_pg.C_chr_1000792		1	2749960-2750921	-	froz	filt	1	Y	-	M	288	31	257	1	0.39	0	--	2	extr=21	-	-	0	-	-	-	-	N	N	N	-	-	-	-	-	-	-	-
97371	fgenesh1_pg.C_chr_13000131		13	527001-527837	+	froz	filt	0	Y	-	M	278	19	259	5	1.93	0	--	7	extr=26	-	-	1	-	IPR001611,NULL,IPR007090	KOG0444,KOG0472,KOG0532,KOG0618,KOG4194	-	Y	Y	Y	-	-	-	-	-	-	-	-
111350	estExt_fgenesh1_pg.C_chr_110378		11	1425970-1427262	+	froz	filt	2	Y	-	M	283	22	261	11	4.21	0	--	2	extr=22	-	-	0	-	-	-	-	N	N	N	-	-	-	-	-	-	-	-
35016	e_gw1.1.3410.1		1	933250-934092	-	froz	filt	0	Y	-	M	280	19	261	1	0.38	0	--	2	extr=21	-	-	1	PF00561	IPR000379	KOG2984,KOG4178	COG0596,PRK10673,TIGR03056	Y	N	Y	3.1.-.-	Acting on ester bonds.	\N	\N	\N	\N	\N	\N
76021	estExt_Genewise1Plus.C_chr_100073		10	165789-167034	-	froz	filt	2	Y	-	M	279	17	262	7	2.67	0	--	2	extr=20	-	-	1	PF05572	-	-	cd04275	N	N	N	-	-	-	-	-	-	-	-
90001	fgenesh1_pg.C_chr_1001418		1	4860273-4861886	-	froz	filt	11	-	Y	M	286	23	263	4	1.52	0	--	4	extr=26	-	-	0	-	IPR000420	-	-	Y	N	N	-	-	-	-	-	-	-	-
37166	e_gw1.2.1744.1		2	2432614-2433516	+	froz	filt	1	Y	-	M	283	19	264	3	1.14	0	--	2	extr=26	-	-	0	PF00722	IPR000757	-	COG2273,cd00413,cd02176,cd02183	Y	Y	N	2.4.1.207	Xyloglucan:xyloglucosyl transferase.	Breaks a beta-(1->4) bond in the backbone of a xyloglucan and transfers the xyloglucanyl segment on to O-4 of the non-reducing terminal glucose residue of an acceptor, which can be a xyloglucan or an oligosaccharide of xyloglucan.	\N	\N	\N	\N	\N
102849	estExt_fgenesh1_kg.C_chr_10939		1	4853933-4855925	+	froz	filt	1	Y	-	M	285	20	265	6	2.26	0	--	2	extr=26	-	-	0	-	-	-	-	N	N	Y	-	-	-	-	-	-	-	-
40317	e_gw1.4.534.1		4	645808-646729	+	froz	filt	1	Y	-	M	287	22	265	3	1.13	0	--	-	extr=20	-	-	0	PF00194	IPR001148	KOG0382	COG3338,cd00326,cd03117,cd03118,cd03119,cd03120,cd03121,cd03122,cd03123,cd03124,cd03125,cd03126,cd03149,cd03150	Y	Y	Y	-	-	-	-	-	-	-	-
103393	estExt_fgenesh1_kg.C_chr_20429		2	2748393-2750518	+	froz	filt	2	Y	-	M	284	16	268	6	2.24	0	--	2	extr=27	-	-	0	PF00188	IPR001283	KOG1923,KOG1924,KOG3017	PRK05648,PRK07764,PRK12270,PRK12323,cd00168,cd05380,cd05381,cd05382,cd05384,cd05385,cd05559,smart00198	Y	Y	Y	-	-	-	-	-	-	-	-
93858	fgenesh1_pg.C_chr_6000258		6	1214252-1215142	+	froz	filt	0	Y	-	M	296	21	275	9	3.27	0	--	2	extr=24	-	-	0	-	IPR001220	-	-	Y	Y	N	-	-	-	-	-	-	-	-
93903	fgenesh1_pg.C_chr_6000303		6	1355820-1357071	+	froz	filt	2	Y	-	M	297	22	275	4	1.45	0	--	2	extr=27	-	-	0	-	-	-	-	N	N	N	-	-	-	-	-	-	-	-
74453	estExt_Genewise1Plus.C_chr_80251		8	451261-452262	+	froz	filt	1	Y	-	M	296	16	280	4	1.43	0	--	2	extr=27	-	-	1	PF00722	IPR000757	-	cd00413,cd02179,cd02180,cd02181,cd02182	Y	Y	N	-	-	-	-	-	-	-	-
49854	e_gw1.11.778.1		11	1395169-1396065	+	froz	filt	0	Y	-	M	298	18	280	1	0.36	0	--	3	extr=23	-	-	1	PF03575	IPR005320,IPR000886	-	COG4242,TIGR02069,cd03129,cd03145,cd03146	Y	Y	N	-	-	-	-	-	-	-	-
92458	fgenesh1_pg.C_chr_4000238		4	1046303-1047208	+	froz	filt	0	Y	-	M	301	19	282	19	6.74	0	--	5	extr=27	-	-	0	-	-	-	COG3889,PRK11907,PRK12799	N	N	Y	-	-	-	-	-	-	-	-
94017	fgenesh1_pg.C_chr_6000417		6	1835353-1836408	-	froz	filt	2	Y	-	M	305	22	283	11	3.89	0	--	3	extr=27	-	-	1	-	-	-	-	N	N	N	-	-	-	-	-	-	-	-
108774	estExt_fgenesh1_pg.C_chr_30668		3	2648032-2649040	-	froz	filt	1	Y	-	M	303	20	283	6	2.12	0	--	2	extr=24	-	-	0	-	-	-	-	N	N	N	-	-	-	-	-	-	-	-
106075	estExt_fgenesh1_kg.C_chr_110051		11	312607-313691	+	froz	filt	1	Y	-	M	301	18	283	4	1.41	0	--	2	extr=25	-	-	0	PF10503	IPR010126,IPR000379	-	COG3509,COG4099,TIGR01840	Y	Y	N	-	-	-	-	-	-	-	-
42164	e_gw1.5.1323.1		5	224006-225198	-	froz	filt	2	Y	-	M	301	16	285	8	2.81	0	--	2	extr=27	-	-	0	-	-	-	-	N	N	N	-	-	-	-	-	-	-	-
99917	estExt_fgenesh1_pm.C_chr_40209		4	1403506-1405316	-	froz	filt	3	-	Y	M	310	25	285	1	0.35	0	--	2	extr=26	-	-	0	PF09770	-	KOG0307,KOG0566,KOG1924,KOG1984	PRK01297,PRK05306,PRK05648,PRK07764,PRK08853,PRK09111,PRK11855,PRK12270,PRK12323	N	N	Y	2.7.7.6	DNA-directed RNA polymerase.	N nucleoside triphosphate = N diphosphate + {RNA}(N).	\N	\N	Pyrimidine metabolism	Nucleotide Metabolism	METABOLIC
111438	estExt_fgenesh1_pg.C_chr_120109		12	458468-459824	+	froz	filt	5	-	Y	M	304	18	286	1	0.35	0	--	-	extr=23	-	-	0	PF09825	-	-	cd03144	N	N	N	-	-	-	-	-	-	-	-
56432	estExt_Genewise1.C_chr_30558		3	1052475-1053495	+	froz	filt	2	Y	-	M	304	18	286	0	0	0	--	4	extr=22	-	-	0	PF02469	IPR000782	KOG1437	COG2335,smart00554	Y	N	Y	-	-	-	-	-	-	-	-
109984	estExt_fgenesh1_pg.C_chr_60486		6	2200834-2203081	-	froz	filt	5	Y	-	M	302	15	287	7	2.44	0	--	2	extr=25	-	-	1	-	IPR000577	-	-	Y	Y	N	-	-	-	-	-	-	-	-
36978	e_gw1.2.2305.1		2	219579-220555	+	froz	filt	1	Y	-	M	306	19	287	2	0.7	0	--	-	extr=25	-	-	0	PF02469	IPR000782	KOG1437	COG2335,smart00554	Y	N	Y	-	-	-	-	-	-	-	-
90411	fgenesh1_pg.C_chr_2000101		2	482894-483817	-	froz	filt	0	Y	-	M	307	19	288	14	4.86	0	--	-	extr=18	-	-	0	PF06951	IPR001211	-	-	Y	Y	N	-	-	-	-	-	-	-	-
68477	estExt_Genewise1Plus.C_chr_21252		2	2076509-2077622	-	froz	filt	3	Y	-	M	314	24	290	9	3.1	0	--	-	extr=24	-	-	0	-	-	-	-	N	N	N	-	-	-	-	-	-	-	-
69789	estExt_Genewise1Plus.C_chr_30940		3	1622392-1623554	+	froz	filt	1	-	Y	M	307	17	290	6	2.07	0	--	2	extr=24	-	-	0	-	-	-	-	N	N	N	-	-	-	-	-	-	-	-
107711	estExt_fgenesh1_pg.C_chr_11556		1	5424276-5425382	-	froz	filt	1	Y	-	M	309	18	291	4	1.37	0	--	2	extr=21	-	-	0	PF00332	IPR000490	-	COG5309	Y	Y	N	-	-	-	-	-	-	-	-
96437	fgenesh1_pg.C_chr_10000443		10	1661128-1662066	-	froz	filt	0	Y	-	M	312	20	292	16	5.48	0	--	2	extr=20	-	-	1	PF06951	IPR001211	-	-	Y	Y	N	-	-	-	-	-	-	-	-
94571	fgenesh1_pg.C_chr_7000374		7	1488242-1489177	-	froz	filt	0	-	Y	M	311	19	292	10	3.42	0	--	4	extr=27	-	-	0	-	IPR000345	-	PRK07764	Y	N	Y	3.2.1.18	Exo-alpha-sialidase.	Hydrolysis of alpha-(2->3)-, alpha-(2->6)-, alpha-(2->8)-glycosidic linkages of terminal sialic residues in oligosaccharides, glycoproteins, glycolipids, colominic acid and synthetic substrates.	\N	Sialidosis; MIM:256550.	Sphingoglycolipid metabolism	Metabolism of Complex Lipids	METABOLIC
34033	e_gw1.1.1373.1		1	3310666-3311711	+	froz	filt	2	Y	-	M	312	20	292	2	0.68	0	--	2	extr=22	-	-	1	-	-	-	-	N	N	N	-	-	-	-	-	-	-	-
96376	fgenesh1_pg.C_chr_10000382		10	1348702-1349767	+	froz	filt	2	Y	-	M	313	20	293	2	0.68	0	--	2	extr=24	-	-	0	-	IPR001087	-	cd01837,cd01846,cd01847	Y	Y	N	-	-	-	-	-	-	-	-
111117	estExt_fgenesh1_pg.C_chr_100342		10	1172354-1173442	+	froz	filt	2	Y	-	M	312	17	295	6	2.03	0	--	2	extr=27	-	-	1	-	IPR000379	-	-	Y	N	N	-	-	-	-	-	-	-	-
96377	fgenesh1_pg.C_chr_10000383		10	1351052-1352589	-	froz	filt	4	Y	-	M	316	20	296	11	3.72	0	--	3	extr=18	-	-	0	-	-	-	-	N	N	N	-	-	-	-	-	-	-	-
107242	estExt_fgenesh1_pg.C_chr_10845		1	2978416-2979374	+	froz	filt	2	-	Y	M	234	17	217	0	0	2	5--27 211--233	2	extr=24	-	-	1	pfam10289	-	-	-	N	N	Y	-	-	-	-	-	-	-	-
88916	fgenesh1_pg.C_chr_1000333		1	1320107-1321334	+	froz	filt	1	Y	-	M	319	22	297	9	3.03	0	--	2	extr=25	-	-	2	-	-	-	-	N	N	N	-	-	-	-	-	-	-	-
102481	estExt_fgenesh1_kg.C_chr_10552		1	3024436-3025751	-	froz	filt	2	-	Y	M	205	18	187	0	0	1	182--204	3	extr=24	-	-	0	pfam04652	NULL,IPR000420	KOG0162,KOG0260,KOG0566,KOG0971,KOG1923,KOG1924,KOG3771	PRK05648,PRK07764,PRK08853,PRK10811,PRK12270,PRK12323	Y	N	Y	-	-	-	-	-	-	-	-
88650	fgenesh1_pg.C_chr_1000067		1	351187-353108	+	froz	filt	3	Y	-	M	315	18	297	4	1.35	0	--	2	extr=25	-	-	1	-	-	-	-	N	N	Y	-	-	-	-	-	-	-	-
76591	estExt_Genewise1Plus.C_chr_100968		10	1591221-1592213	+	froz	-	0	-	Y	M	319	22	297	1	0.34	0	--	2	extr=26	-	-	0	PF01161	IPR001858,IPR008914	KOG3346	cd00457,cd00866	Y	N	N	-	-	-	-	-	-	-	-
46633	e_gw1.8.433.1		8	1147211-1148266	-	froz	filt	2	Y	-	M	316	17	299	10	3.34	0	--	2	extr=25	-	-	0	PF00445	IPR001568	KOG1642	cd00374,cd01061	Y	Y	Y	3.1.27.1	Ribonuclease T2.	Two-stage endonucleolytic cleavage to 3'-phosphomononucleotides and 3'-phosphooligonucleotides with 2',3'-cyclic phosphate intermediates.	\N	\N	\N	\N	\N
110142	estExt_fgenesh1_pg.C_chr_70190		7	825120-827562	-	froz	-	7	Y	-	M	318	19	299	6	2.01	0	--	4	extr=18	-	-	0	-	-	-	-	N	N	N	-	-	-	-	-	-	-	-
38873	e_gw1.3.1427.1		3	2141370-2142341	+	froz	filt	0	Y	-	M	323	24	299	5	1.67	1	5--27	2	extr=19	-	-	0	PF00535	IPR001173	-	COG1215,cd06423,cd06434	Y	N	N	-	-	-	-	-	-	-	-
33254	e_gw1.1.1357.1		1	3959301-3960322	+	froz	-	1	Y	-	M	320	21	299	2	0.67	0	--	2	extr=24	-	-	1	PF03443	IPR005103	-	-	Y	N	N	-	-	-	-	-	-	-	-
94299	fgenesh1_pg.C_chr_7000102		7	440701-441725	+	froz	filt	1	-	Y	M	319	19	300	5	1.67	0	--	2	extr=27	-	-	1	-	-	-	-	N	N	N	-	-	-	-	-	-	-	-
96635	fgenesh1_pg.C_chr_11000198		11	734840-735859	-	froz	filt	1	Y	-	M	321	21	300	4	1.33	0	--	2	extr=27	-	-	1	-	-	-	-	N	N	N	-	-	-	-	-	-	-	-
105323	estExt_fgenesh1_kg.C_chr_80006		8	140967-142117	+	froz	filt	0	Y	-	M	319	19	300	2	0.67	0	--	3	extr=27	-	-	0	PF04616	IPR006710	-	COG3507	Y	Y	N	-	-	-	-	-	-	-	-
89079	fgenesh1_pg.C_chr_1000496		1	1824971-1827197	+	froz	filt	7	Y	-	M	327	25	302	4	1.32	0	--	2	extr=25	-	-	0	-	-	-	-	N	N	N	-	-	-	-	-	-	-	-
68922	estExt_Genewise1Plus.C_chr_21868		2	2908495-2909491	+	froz	filt	0	Y	-	M	321	19	302	2	0.66	0	--	2	extr=26	-	-	0	PF03664	IPR005193	-	-	Y	N	N	-	-	-	-	-	-	-	-
91361	fgenesh1_pg.C_chr_3000071		3	266595-267566	-	froz	filt	0	-	Y	M	323	17	306	14	4.58	0	--	3	extr=27	-	-	0	-	-	-	-	N	N	N	-	-	-	-	-	-	-	-
85457	fgenesh1_pm.C_chr_3000527		3	3248792-3249927	+	froz	filt	3	Y	-	M	324	18	306	1	0.33	0	--	2	extr=21	-	-	0	PF00544	IPR002022	-	COG3866,smart00656	Y	N	N	-	-	-	-	-	-	-	-
43397	e_gw1.6.415.1		6	2487393-2488495	-	froz	filt	2	Y	-	M	325	18	307	4	1.3	0	--	2	extr=19	-	-	0	-	-	-	-	N	N	N	-	-	-	-	-	-	-	-
95063	fgenesh1_pg.C_chr_8000198		8	882954-883940	+	froz	-	0	Y	-	M	328	19	309	11	3.56	0	--	3	extr=20	-	-	0	-	IPR003014	-	COG3889	Y	N	N	-	-	-	-	-	-	-	-
70396	estExt_Genewise1Plus.C_chr_31837		3	3025946-3027175	-	froz	filt	2	Y	-	M	331	22	309	8	2.59	0	--	2	extr=27	-	-	0	PF09206	-	-	-	N	N	N	-	-	-	-	-	-	-	-
43919	e_gw1.6.421.1		6	755143-756413	+	froz	filt	4	Y	-	M	347	35	312	6	1.92	1	16--38	2	extr=21	-	-	0	PF00264	IPR002227	-	-	Y	Y	N	-	-	-	-	-	-	-	-
70129	estExt_Genewise1Plus.C_chr_31439		3	2360297-2361636	+	froz	filt	5	Y	-	M	331	18	313	8	2.56	0	--	2	extr=24	-	-	0	PF00264	IPR002227	-	-	Y	Y	N	-	-	-	-	-	-	-	-
66866	estExt_Genewise1Plus.C_chr_12868		1	4254552-4255738	-	froz	filt	3	Y	-	M	330	16	314	4	1.27	0	--	2	extr=24	-	-	1	PF01095	IPR000070	-	COG4677,PRK10531	Y	Y	N	-	-	-	-	-	-	-	-
95636	fgenesh1_pg.C_chr_9000160		9	705132-706300	-	froz	filt	3	Y	-	M	332	17	315	8	2.54	0	--	2	extr=18	-	-	0	PF10503	IPR000379	-	COG3509,TIGR01840	Y	N	N	-	-	-	-	-	-	-	-
77793	estExt_Genewise1Plus.C_chr_130262		13	481477-482610	-	froz	filt	2	Y	-	M	334	19	315	4	1.27	0	--	2	extr=27	-	-	0	PF00141	IPR002016,IPR000823	-	cd00314,cd00691,cd00692,cd00693	Y	Y	N	-	-	-	-	-	-	-	-
89387	fgenesh1_pg.C_chr_1000804		1	2829734-2830747	+	froz	filt	0	Y	-	M	337	21	316	1	0.32	0	--	5	extr=19	-	-	0	-	-	-	-	N	N	Y	2.7.7.6	DNA-directed RNA polymerase.	N nucleoside triphosphate = N diphosphate + {RNA}(N).	\N	\N	Pyrimidine metabolism	Nucleotide Metabolism	METABOLIC
102016	estExt_fgenesh1_kg.C_chr_10040		1	568100-569467	-	froz	filt	1	-	Y	M	339	20	319	7	2.19	0	--	3	extr=26	-	-	0	PF10289	-	KOG0260	-	N	N	Y	-	-	-	-	-	-	-	-
75460	estExt_Genewise1Plus.C_chr_90386		9	801088-803211	+	froz	filt	4	-	Y	M	477	20	457	6	1.31	1	454--476	2	extr=24	-	-	0	pfam03198	IPR004886	-	-	Y	N	N	-	-	-	-	-	-	-	-
90532	fgenesh1_pg.C_chr_2000222		2	939625-940869	+	froz	filt	2	Y	-	M	340	18	322	10	3.11	0	--	3	extr=18	-	-	1	-	-	-	-	N	N	N	-	-	-	-	-	-	-	-
105728	estExt_fgenesh1_kg.C_chr_90114		9	989316-990401	-	froz	filt	1	Y	-	M	341	19	322	0	0	0	--	2	extr=26	-	-	0	-	-	-	-	N	N	N	-	-	-	-	-	-	-	-
51381	e_gw1.13.636.1		13	304851-305879	-	froz	filt	0	Y	-	M	342	15	327	3	0.92	0	--	2	extr=26	-	-	0	PF07745	-	-	COG3867	N	N	N	3.2.1.89	Arabinogalactan endo-1,4-beta-galactosidase.	Endohydrolysis of 1,4-beta-D-galactosidic linkages in arabinogalactans.	\N	\N	\N	\N	\N
61141	estExt_Genewise1.C_chr_71130		7	2500781-2502585	-	froz	filt	8	Y	-	M	347	19	328	6	1.83	0	--	-	extr=21	-	-	0	PF00331	IPR001000	-	COG3693,smart00633	Y	Y	N	-	-	-	-	-	-	-	-
91242	fgenesh1_pg.C_chr_2000932		2	3545309-3546561	-	froz	filt	1	Y	-	M	352	20	332	7	2.11	0	--	2	extr=25	-	-	0	-	IPR001345	-	-	Y	Y	Y	-	-	-	-	-	-	-	-
89049	fgenesh1_pg.C_chr_1000466		1	1740458-1741779	-	froz	filt	3	Y	-	M	364	28	336	1	0.3	1	12--31	-	extr=21	-	-	1	-	-	-	-	N	N	N	-	-	-	-	-	-	-	-
88586	fgenesh1_pg.C_chr_1000003		1	117450-118798	-	froz	filt	2	Y	-	M	360	21	339	2	0.59	0	--	4	extr=24	-	-	0	-	IPR011043	-	-	Y	N	Y	-	-	-	-	-	-	-	-
110633	estExt_fgenesh1_pg.C_chr_80590		8	2231125-2232357	-	froz	filt	2	-	Y	M	357	15	342	9	2.63	0	--	3	extr=24	-	-	1	-	-	-	-	N	N	Y	-	-	-	-	-	-	-	-
92097	fgenesh1_pg.C_chr_3000807		3	3090563-3091754	-	froz	filt	2	Y	-	M	363	21	342	7	2.05	0	--	2	extr=25	-	-	0	-	-	-	-	N	N	N	-	-	-	-	-	-	-	-
109122	estExt_fgenesh1_pg.C_chr_40346		4	1465952-1467169	+	froz	filt	0	Y	-	M	358	16	342	2	0.58	0	--	3	extr=26	-	-	1	PF00082	IPR000209	KOG1153	COG1404	Y	Y	Y	3.4.21.-	Serine endopeptidases.	\N	\N	\N	\N	\N	\N
92954	fgenesh1_pg.C_chr_5000028		5	205793-207125	+	froz	filt	4	Y	-	M	362	20	342	2	0.58	0	--	7	extr=25	-	-	0	-	-	-	COG4257	N	N	N	-	-	-	-	-	-	-	-
50311	e_gw1.12.356.1		12	161784-162926	-	froz	filt	1	Y	-	M	362	19	343	8	2.33	0	--	3	extr=27	-	-	0	-	-	-	-	N	N	N	-	-	-	-	-	-	-	-
92880	fgenesh1_pg.C_chr_4000660		4	2641538-2642647	+	froz	filt	0	Y	-	M	369	26	343	3	0.87	0	--	2	extr=22	-	-	1	-	-	-	-	N	N	Y	-	-	-	-	-	-	-	-
106452	estExt_fgenesh1_kg.C_chr_130019	MgTRP14	13	194500-195930	+	froz	filt	0	-	Y	M	360	16	344	14	4.07	0	--	4	extr=24	-	-	0	-	-	KOG3514	PRK12270	N	N	Y	6.3.2.-	Acid--D-amino-acid ligases (peptide synthases).	\N	\N	\N	Ubiquinone biosynthesis	Metabolism of Cofactors and Vitamins	METABOLIC
94557	fgenesh1_pg.C_chr_7000360		7	1434995-1436467	-	froz	filt	3	Y	-	M	365	20	345	25	7.25	0	--	3	extr=26	-	-	0	-	-	-	-	N	N	N	-	-	-	-	-	-	-	-
95850	fgenesh1_pg.C_chr_9000374		9	1507247-1508554	-	froz	filt	2	Y	-	M	371	26	345	5	1.45	1	9--31	2	extr=25	-	-	1	-	-	-	-	N	N	N	-	-	-	-	-	-	-	-
92240	fgenesh1_pg.C_chr_4000020		4	80907-84219	-	froz	filt	3	Y	-	M	361	15	346	3	0.87	0	--	3	extr=26	-	-	1	-	-	-	-	N	N	Y	-	-	-	-	-	-	-	-
91544	fgenesh1_pg.C_chr_3000254		3	1155761-1156915	+	froz	filt	1	Y	-	M	365	18	347	15	4.32	0	--	2	extr=23	-	-	0	-	-	-	COG3889	N	N	Y	-	-	-	-	-	-	-	-
37733	e_gw1.3.1640.1		3	3289247-3290383	-	froz	filt	0	Y	-	M	378	30	348	3	0.86	0	--	3	extr=19	-	-	0	PF07859	IPR000379,IPR002168	KOG1515,KOG4388	COG0657	Y	Y	Y	-	-	-	-	-	-	-	-
39241	e_gw1.3.535.1		3	1537817-1538914	-	froz	filt	0	Y	-	M	365	15	350	10	2.86	0	--	3	extr=27	-	-	0	PF02102	IPR001384	-	-	Y	Y	N	-	-	-	-	-	-	-	-
34332	e_gw1.1.3054.1		1	4510696-4511870	+	froz	filt	1	Y	-	M	369	19	350	2	0.57	0	--	7	extr=22	-	-	1	-	-	-	COG4257	N	N	N	-	-	-	-	-	-	-	-
73621	estExt_Genewise1Plus.C_chr_70046		7	74071-75174	-	froz	filt	0	Y	-	M	367	17	350	0	0	0	--	-	extr=26	-	-	1	PF00710	IPR006034,IPR004550	KOG0503	COG0252,PRK04183,PRK09461,PRK11096,TIGR00519,TIGR00520,TIGR02153,cd00411,smart00870	Y	Y	Y	3.5.1.1	Asparaginase.	L-asparagine + H(2)O = L-aspartate + NH(3).	\N	\N	Alanine and aspartate metabolism	Amino Acid Metabolism	METABOLIC
83802	fgenesh1_pm.C_chr_1000512		1	3002789-3004142	+	froz	filt	3	-	Y	M	374	23	351	3	0.85	0	--	3	extr=26	-	-	0	PF00722	IPR000757	-	COG2273,cd00413,cd02175,cd02176,cd02180,cd02183	Y	Y	Y	3.2.1.73	Licheninase.	Hydrolysis of 1,4-beta-D-glycosidic linkages in beta-D-glucans containing 1,3- and 1,4-bonds.	\N	\N	\N	\N	\N
89487	fgenesh1_pg.C_chr_1000904		1	3119603-3122705	+	froz	filt	3	Y	-	M	371	19	352	10	2.84	0	--	4	extr=23	-	-	0	-	IPR003014,NULL	-	-	Y	N	Y	-	-	-	-	-	-	-	-
72410	estExt_Genewise1Plus.C_chr_51083		5	1882807-1884046	+	froz	filt	2	Y	-	M	371	19	352	6	1.7	0	--	2	extr=25	-	-	1	-	IPR001087	-	cd01837,cd01846,cd01847	Y	Y	N	-	-	-	-	-	-	-	-
90850	fgenesh1_pg.C_chr_2000540		2	2182063-2183856	-	froz	filt	2	Y	-	M	374	22	352	3	0.85	1	2--24	2	extr=19	-	-	1	-	-	-	-	N	N	N	-	-	-	-	-	-	-	-
110592	estExt_fgenesh1_pg.C_chr_80517		8	1924096-1925544	-	froz	filt	1	Y	-	M	372	20	352	0	0	0	--	2	extr=25	-	-	0	PF04952	IPR007036	-	COG3608,cd00596,cd06230,cd06251,cd06252,cd06253,cd06254,cd06255	Y	Y	N	-	-	-	-	-	-	-	-
99379	estExt_fgenesh1_pm.C_chr_30036		3	195884-197585	+	froz	filt	3	Y	-	M	377	21	356	8	2.25	0	--	2	extr=26	-	-	0	PF00704	IPR001223,IPR001579	KOG4701	COG3469,cd02871,cd02877	Y	Y	Y	3.2.1.14	Chitinase.	Hydrolysis of the 1,4-beta-linkages of N-acetyl-D-glucosamine polymers of chitin.	\N	\N	Aminosugars metabolism	Metabolism of Complex Carbohydrates	METABOLIC
103460	estExt_fgenesh1_kg.C_chr_20500		2	3343031-3344780	-	froz	filt	9	Y	-	M	372	16	356	2	0.56	0	--	3	extr=23	-	-	1	-	-	-	-	N	N	N	-	-	-	-	-	-	-	-
95797	fgenesh1_pg.C_chr_9000321		9	1274185-1275470	+	froz	filt	1	Y	-	M	375	18	357	7	1.96	0	--	4	extr=25	-	-	0	PF04652,PF09770,PF10033	NULL	KOG0162,KOG0260,KOG0307,KOG0391,KOG0566,KOG0905,KOG0971,KOG1922,KOG1923,KOG1924,KOG1984,KOG1985,KOG1999,KOG3514,KOG3671,KOG3771	PRK05648,PRK07764,PRK08853,PRK12270,PRK12323	Y	N	Y	6.3.2.-	Acid--D-amino-acid ligases (peptide synthases).	\N	\N	\N	Ubiquinone biosynthesis	Metabolism of Cofactors and Vitamins	METABOLIC
92790	fgenesh1_pg.C_chr_4000570		4	2286010-2287146	-	froz	filt	0	Y	-	M	378	20	358	8	2.23	0	--	2	extr=21	-	-	0	-	-	-	-	N	N	N	-	-	-	-	-	-	-	-
47097	e_gw1.9.909.1		9	1783371-1784519	+	froz	filt	0	Y	-	M	382	20	362	3	0.83	0	--	2	extr=22	-	-	1	PF01156	IPR001910	KOG2938	COG1957,PRK09955,PRK10443,PRK10768,PTZ00313,cd00455,cd02647,cd02649,cd02650,cd02651,cd02653,cd02654	Y	N	Y	3.2.2.1	Purine nucleosidase.	A N-D-ribosylpurine + H(2)O = a purine + D-ribose.	\N	\N	Nicotinate and nicotinamide metabolism	Metabolism of Cofactors and Vitamins	METABOLIC
69084	estExt_Genewise1Plus.C_chr_22117		2	3414138-3415540	-	froz	filt	1	Y	-	M	382	19	363	9	2.48	0	--	4	extr=22	-	-	0	-	IPR002110	KOG0195,KOG0502,KOG0505,KOG0507,KOG0508,KOG0509,KOG0510,KOG0514,KOG0783,KOG4177,KOG4369,KOG4412	COG0666,cd00204	Y	N	Y	-	-	-	-	-	-	-	-
96505	fgenesh1_pg.C_chr_11000068		11	298906-300120	+	froz	filt	1	Y	-	M	384	19	365	4	1.1	0	--	3	extr=23	-	-	0	PF04616	IPR006710,NULL	-	COG3507	Y	Y	N	-	-	-	-	-	-	-	-
31949	e_gw1.1.1049.1		1	3912147-3913682	-	froz	filt	7	Y	-	M	385	17	368	3	0.82	0	--	3	extr=20	-	-	1	PF00491	IPR005924,IPR006035	KOG2964,KOG2965	COG0010,PRK01722,PRK02190,TIGR01227,TIGR01229,TIGR01230	Y	Y	Y	3.5.3.11	Agmatinase.	Agmatine + H(2)O = putrescine + urea.	\N	\N	Arginine and proline metabolism	Amino Acid Metabolism	METABOLIC
32500	e_gw1.1.1096.1		1	4428009-4429227	+	froz	filt	1	Y	-	M	388	19	369	5	1.36	0	--	2	extr=27	-	-	0	-	IPR002110,IPR000379	KOG1454	COG0596,COG2267	Y	N	N	-	-	-	-	-	-	-	-
103512	estExt_fgenesh1_kg.C_chr_20556		2	3707056-3708585	-	froz	filt	2	Y	-	M	390	21	369	4	1.08	0	--	4	extr=25	-	-	0	PF03443	IPR005103	KOG1923,KOG1924	-	Y	N	Y	-	-	-	-	-	-	-	-
98175	estExt_fgenesh1_pm.C_chr_10057		1	620486-621809	-	froz	filt	2	Y	-	M	391	18	373	5	1.34	0	--	3	extr=26	-	-	0	PF01263	IPR008183	KOG1604	COG2017,PRK11055,TIGR02636	Y	Y	Y	5.1.3.3	Aldose 1-epimerase.	Alpha-D-glucose = beta-D-glucose.	\N	\N	Glycolysis / Gluconeogenesis	Carbohydrate Metabolism	METABOLIC
77324	estExt_Genewise1Plus.C_chr_120264		12	492125-494004	-	froz	filt	2	-	Y	M	392	19	373	5	1.34	0	--	4	extr=27	-	-	1	-	-	-	-	N	N	N	-	-	-	-	-	-	-	-
94391	fgenesh1_pg.C_chr_7000194		7	833214-834929	-	froz	filt	6	Y	-	M	399	23	376	5	1.33	0	--	2	extr=24	-	-	0	-	IPR006025	-	-	Y	Y	N	-	-	-	-	-	-	-	-
34453	e_gw1.1.2996.1		1	1286229-1287458	+	froz	filt	1	Y	-	M	392	16	376	3	0.8	0	--	2	extr=27	-	-	0	PF00082	IPR000209	KOG1153,KOG4266	COG1404	Y	Y	Y	3.4.21.-	Serine endopeptidases.	\N	\N	\N	\N	\N	\N
109874	estExt_fgenesh1_pg.C_chr_60315		6	1412836-1414114	-	froz	filt	0	Y	-	M	411	34	377	1	0.27	1	13--35	2	extr=19	-	-	2	PF00388	IPR000909	KOG4306	cd00137	Y	Y	N	-	-	-	-	-	-	-	-
107738	estExt_fgenesh1_pg.C_chr_11595		1	5561697-5562953	-	froz	filt	1	Y	-	M	399	20	379	8	2.11	1	7--29	3	extr=22	-	-	0	PF00026	IPR001461	KOG1339	cd05471,cd05474,cd05477,cd05478,cd05485,cd05486,cd05488,cd05490,cd06097	Y	Y	Y	-	-	-	-	-	-	-	-
40839	e_gw1.4.1123.1		4	2446927-2448132	-	froz	filt	0	Y	-	M	401	22	379	4	1.06	0	--	2	extr=24	-	-	2	PF03088,PF08450	-	KOG1520	COG3386	N	N	N	-	-	-	-	-	-	-	-
88944	fgenesh1_pg.C_chr_1000361		1	1394265-1395569	-	froz	filt	1	Y	-	M	402	21	381	4	1.05	0	--	4	extr=24	-	-	0	-	-	-	-	N	N	Y	-	-	-	-	-	-	-	-
86391	fgenesh1_pm.C_chr_6000070		6	548336-549897	-	froz	filt	2	Y	-	M	403	22	381	0	0	0	--	3	extr=24	-	-	0	PF00704	IPR011583,IPR001223,IPR001579	KOG2806	COG3325,cd00598,cd02872,cd02873,cd02878,cd02879,cd06545,cd06548,smart00636	Y	Y	Y	3.2.1.14	Chitinase.	Hydrolysis of the 1,4-beta-linkages of N-acetyl-D-glucosamine polymers of chitin.	\N	\N	Aminosugars metabolism	Metabolism of Complex Carbohydrates	METABOLIC
72659	estExt_Genewise1Plus.C_chr_51557		5	2690164-2691472	-	froz	filt	1	Y	-	M	400	16	384	4	1.04	0	--	2	extr=25	-	-	0	PF00082	IPR000209	KOG1153,KOG4266	COG1404	Y	Y	Y	3.4.21.-	Serine endopeptidases.	\N	\N	\N	\N	\N	\N
66874	estExt_Genewise1Plus.C_chr_12882		1	4285246-4286609	+	froz	filt	2	Y	-	M	408	23	385	6	1.56	1	7--29	2	extr=22	-	-	0	-	-	-	-	N	N	N	-	-	-	-	-	-	-	-
33113	e_gw1.1.2968.1		1	5930451-5931671	-	froz	filt	0	Y	-	M	406	20	386	3	0.78	0	--	2	extr=23	-	-	1	PF00491	IPR005924,IPR006035,IPR000886	KOG2964,KOG2965	COG0010,PRK01722,PRK02190,TIGR01227,TIGR01229,TIGR01230	Y	Y	Y	3.5.3.11	Agmatinase.	Agmatine + H(2)O = putrescine + urea.	\N	\N	Arginine and proline metabolism	Amino Acid Metabolism	METABOLIC
74232	estExt_Genewise1Plus.C_chr_70977		7	1654349-1655760	-	froz	filt	3	Y	-	M	416	29	387	7	1.81	1	12--34	2	extr=19	-	-	0	-	IPR004843	KOG1432	-	Y	Y	Y	-	-	-	-	-	-	-	-
107601	estExt_fgenesh1_pg.C_chr_11365		1	4742057-4743452	-	froz	filt	2	Y	-	M	408	20	388	3	0.77	0	--	-	extr=20	-	-	0	PF07992	IPR001327,IPR001100,IPR000103,IPR000205	-	COG0492,COG1249,COG3634,TIGR01292,TIGR03140	Y	Y	N	-	-	-	-	-	-	-	-
71681	estExt_Genewise1Plus.C_chr_50014		5	92105-94060	+	froz	filt	4	Y	-	M	409	20	389	4	1.03	0	--	2	extr=26	-	-	0	-	-	-	-	N	N	N	-	-	-	-	-	-	-	-
45180	e_gw1.7.273.1		7	1193739-1195042	-	froz	-	1	-	Y	M	416	24	392	5	1.28	0	--	3	extr=24	-	-	0	PF03663	IPR005198	-	COG4833	Y	Y	N	3.2.1.101	Mannan endo-1,6-beta-mannosidase.	Random hydrolysis of 1,6-beta-D-mannosidic linkages in unbranched 1,6-mannans.	\N	\N	\N	\N	\N
105049	estExt_fgenesh1_kg.C_chr_70033		7	266069-266850	-	froz	filt	0	-	Y	M	172	16	156	1	0.64	2	5--24 149--171	3	extr=25	-	-	0	-	-	KOG0921	-	N	N	Y	-	-	-	-	-	-	-	-
74298	estExt_Genewise1Plus.C_chr_71129		7	2319043-2320330	-	froz	filt	1	Y	-	M	408	16	392	5	1.28	0	--	2	extr=24	-	-	2	PF01328	IPR000028,NULL	-	-	Y	Y	N	-	-	-	-	-	-	-	-
109977	estExt_fgenesh1_pg.C_chr_60471		6	2076183-2078051	+	froz	filt	6	Y	-	M	416	23	393	31	7.89	0	--	4	extr=26	-	-	0	-	IPR003014	-	-	Y	N	N	-	-	-	-	-	-	-	-
67329	estExt_Genewise1Plus.C_chr_13606		1	5290294-5291605	-	froz	filt	1	Y	-	M	415	22	393	0	0	0	--	2	extr=26	-	-	0	PF04185	IPR007312	-	TIGR03396	Y	Y	N	-	-	-	-	-	-	-	-
33131	e_gw1.1.2934.1		1	5641149-5642508	+	froz	filt	2	Y	-	M	411	17	394	7	1.78	0	--	2	extr=26	-	-	2	PF01328	IPR000028,NULL	-	-	Y	Y	N	-	-	-	-	-	-	-	-
40275	e_gw1.4.1161.1		4	109781-111165	-	froz	filt	3	Y	-	M	412	17	395	4	1.01	0	--	2	extr=24	-	-	0	PF03009	-	KOG2258	COG0584	N	N	Y	-	-	-	-	-	-	-	-
106779	estExt_fgenesh1_pg.C_chr_10122		1	571715-573530	-	froz	filt	2	Y	-	M	417	20	397	5	1.26	0	--	3	extr=26	-	-	1	PF00150	IPR001547	-	COG2730	Y	Y	N	3.2.1.58	Glucan 1,3-beta-glucosidase.	Successive hydrolysis of beta-D-glucose units from the non-reducing ends of 1,3-beta-D-glucans, releasing alpha-glucose.	\N	\N	Starch and sucrose metabolism	Metabolism of Complex Carbohydrates	METABOLIC
92090	fgenesh1_pg.C_chr_3000800		3	3066595-3068809	-	froz	filt	5	Y	-	M	417	19	398	0	0	0	--	7	extr=23	-	-	0	-	-	-	-	N	N	Y	-	-	-	-	-	-	-	-
95102	fgenesh1_pg.C_chr_8000237		8	983663-984913	+	froz	filt	0	Y	-	M	416	17	399	2	0.5	0	--	4	extr=27	-	-	0	-	IPR002860	-	-	Y	N	N	-	-	-	-	-	-	-	-
88889	fgenesh1_pg.C_chr_1000306		1	1245306-1246675	+	froz	filt	2	Y	-	M	418	18	400	6	1.5	0	--	2	extr=25	-	-	1	PF00150	IPR001547	-	COG2730	Y	Y	N	3.2.1.58	Glucan 1,3-beta-glucosidase.	Successive hydrolysis of beta-D-glucose units from the non-reducing ends of 1,3-beta-D-glucans, releasing alpha-glucose.	\N	\N	Starch and sucrose metabolism	Metabolism of Complex Carbohydrates	METABOLIC
109582	estExt_fgenesh1_pg.C_chr_50414		5	1696907-1698278	-	froz	filt	2	Y	-	M	419	19	400	4	1	0	--	2	extr=22	-	-	0	PF01328	IPR000028	-	-	Y	Y	N	-	-	-	-	-	-	-	-
72582	estExt_Genewise1Plus.C_chr_51395		5	2437448-2438840	-	froz	-	0	Y	-	M	418	16	402	9	2.24	0	--	3	extr=19	-	-	0	-	-	-	COG5309	N	Y	N	3.2.1.58	Glucan 1,3-beta-glucosidase.	Successive hydrolysis of beta-D-glucose units from the non-reducing ends of 1,3-beta-D-glucans, releasing alpha-glucose.	\N	\N	Starch and sucrose metabolism	Metabolism of Complex Carbohydrates	METABOLIC
77890	estExt_Genewise1Plus.C_chr_130415		13	732999-734705	-	froz	filt	3	Y	-	M	420	18	402	6	1.49	0	--	2	extr=24	-	-	2	PF00264	IPR002227	-	-	Y	Y	N	-	-	-	-	-	-	-	-
90087	fgenesh1_pg.C_chr_1001504		1	5187511-5188824	-	froz	filt	1	Y	-	M	418	16	402	3	0.75	0	--	3	extr=27	-	-	0	PF01328	IPR000028	-	-	Y	Y	N	-	-	-	-	-	-	-	-
59905	estExt_Genewise1.C_chr_60579		6	1128253-1129949	-	froz	filt	4	Y	-	M	419	16	403	5	1.24	0	--	2	extr=27	-	-	0	PF01328	IPR000028,NULL	-	-	Y	Y	N	-	-	-	-	-	-	-	-
43487	e_gw1.6.375.1		6	1497071-1498397	+	froz	filt	1	Y	-	M	422	19	403	5	1.24	0	--	3	extr=27	-	-	0	PF01328	IPR000028	-	-	Y	Y	N	-	-	-	-	-	-	-	-
59604	estExt_Genewise1.C_chr_60108		6	252833-254516	-	froz	filt	3	Y	-	M	426	23	403	2	0.5	0	--	3	extr=27	-	-	1	PF00246	IPR000834	KOG2649,KOG2650	COG2866,cd00596,cd03858,cd03859,cd03860,cd03862,cd03865,cd03866,cd03867,cd03868,cd03870,cd03871,cd03872,cd06226,cd06227,cd06228,cd06229,cd06235,cd06246,cd06247,cd06248,cd06904,cd06905,smart00631	Y	Y	Y	3.4.17.-	Metallocarboxypeptidases.	\N	\N	\N	\N	\N	\N
94368	fgenesh1_pg.C_chr_7000171		7	677824-679207	+	froz	filt	2	Y	-	M	424	20	404	3	0.74	0	--	3	extr=26	-	-	0	PF01328	IPR000028	-	-	Y	Y	N	-	-	-	-	-	-	-	-
46866	e_gw1.8.1046.1		8	1116473-1117814	+	froz	filt	1	Y	-	M	427	22	405	12	2.96	1	5--27	3	extr=27	-	-	0	-	IPR002173	KOG0260	PRK07764	Y	N	Y	-	-	-	-	-	-	-	-
93433	fgenesh1_pg.C_chr_5000507		5	2094123-2095464	-	froz	filt	1	Y	-	M	425	20	405	1	0.25	0	--	3	extr=25	-	-	2	PF03022	IPR003534	-	COG3386	Y	N	N	-	-	-	-	-	-	-	-
110262	estExt_fgenesh1_pg.C_chr_70405		7	1625849-1627744	+	froz	filt	4	Y	-	M	422	16	406	11	2.71	0	--	2	extr=20	-	-	0	PF01753	IPR002893	KOG1710,KOG3612	-	Y	Y	Y	-	-	-	-	-	-	-	-
92156	fgenesh1_pg.C_chr_3000866		3	3262526-3263958	-	froz	filt	3	Y	-	M	422	16	406	4	0.99	0	--	3	extr=23	-	-	0	-	-	-	-	N	N	N	-	-	-	-	-	-	-	-
50742	e_gw1.12.312.1		12	1337003-1338395	+	froz	filt	2	Y	-	M	426	18	408	7	1.72	0	--	3	extr=26	-	-	0	PF01328	IPR000028	-	-	Y	Y	N	-	-	-	-	-	-	-	-
96677	fgenesh1_pg.C_chr_11000240		11	897216-898548	-	froz	filt	1	Y	-	M	427	18	409	3	0.73	0	--	2	extr=24	-	-	0	-	IPR000028	-	-	Y	Y	N	-	-	-	-	-	-	-	-
101235	estExt_fgenesh1_pm.C_chr_90162		9	1216144-1217668	+	froz	filt	3	Y	-	M	426	16	410	5	1.22	0	--	2	extr=27	-	-	1	PF01328	IPR000028	-	-	Y	Y	N	-	-	-	-	-	-	-	-
41058	e_gw1.4.1096.1		4	1254282-1255672	+	froz	filt	2	Y	-	M	426	16	410	5	1.22	0	--	2	extr=27	-	-	1	PF01328	IPR000028	-	-	Y	Y	N	-	-	-	-	-	-	-	-
37094	e_gw1.2.1696.1		2	583723-585315	+	froz	filt	2	Y	-	M	430	20	410	0	0	0	--	5	extr=24	-	-	0	PF10281	IPR000886	-	-	Y	Y	Y	-	-	-	-	-	-	-	-
75316	estExt_Genewise1Plus.C_chr_90135		9	332132-333627	-	froz	filt	3	Y	-	M	427	16	411	2	0.49	0	--	4	extr=23	-	-	0	-	-	-	-	N	N	N	-	-	-	-	-	-	-	-
48553	e_gw1.10.705.1		10	1377321-1378660	+	froz	filt	1	Y	-	M	430	18	412	1	0.24	0	--	3	extr=24	-	-	0	PF03022	-	-	-	N	N	N	-	-	-	-	-	-	-	-
72002	estExt_Genewise1Plus.C_chr_50503		5	1096135-1097714	-	froz	filt	2	Y	-	M	430	17	413	2	0.48	0	--	2	extr=24	-	-	0	PF04185	IPR007312	-	-	Y	Y	N	-	-	-	-	-	-	-	-
111693	estExt_fgenesh1_pg.C_chr_130226		13	838404-839936	-	froz	filt	1	Y	-	M	451	32	419	4	0.95	0	--	3	extr=26	-	-	0	PF10282	-	-	COG2706,PRK11028	N	N	N	-	-	-	-	-	-	-	-
94664	fgenesh1_pg.C_chr_7000467		7	1918365-1921907	+	froz	filt	7	Y	-	M	440	20	420	8	1.9	0	--	3	extr=20	-	-	0	-	-	-	-	N	N	N	-	-	-	-	-	-	-	-
102047	estExt_fgenesh1_kg.C_chr_10073		1	779307-781268	-	froz	filt	1	-	Y	M	441	20	421	10	2.38	0	--	4	extr=26	-	-	1	PF00722	IPR000757	-	COG2273,cd00413,cd02175,cd02176,cd02183	Y	Y	N	3.2.1.73	Licheninase.	Hydrolysis of 1,4-beta-D-glycosidic linkages in beta-D-glucans containing 1,3- and 1,4-bonds.	\N	\N	\N	\N	\N
98764	estExt_fgenesh1_pm.C_chr_10817		1	4548059-4550256	+	froz	filt	4	Y	-	M	443	22	421	6	1.43	0	--	2	extr=26	-	-	0	-	IPR001969	-	COG2133	Y	Y	N	-	-	-	-	-	-	-	-
110047	estExt_fgenesh1_pg.C_chr_70016		7	62348-64716	+	froz	filt	6	Y	-	M	441	17	424	5	1.18	0	--	2	extr=21	-	-	0	PF00026	IPR001461,IPR002052	KOG1339	cd05471	Y	Y	N	-	-	-	-	-	-	-	-
100252	estExt_fgenesh1_pm.C_chr_50225		5	1526256-1527825	+	froz	filt	3	Y	-	M	444	18	426	18	4.23	0	--	2	extr=26	-	-	1	PF00840	IPR001722	-	-	Y	Y	N	-	-	-	-	-	-	-	-
34014	e_gw1.1.2716.1		1	2316139-2317626	-	froz	filt	3	-	Y	M	443	16	427	7	1.64	0	--	4	extr=26	-	-	0	PF03663	IPR005198	-	COG4833	Y	N	N	3.2.1.101	Mannan endo-1,6-beta-mannosidase.	Random hydrolysis of 1,6-beta-D-mannosidic linkages in unbranched 1,6-mannans.	\N	\N	\N	\N	\N
63538	estExt_Genewise1.C_chr_110205		11	406944-408438	+	froz	filt	1	Y	-	M	450	18	432	7	1.62	0	--	2	extr=27	-	-	0	-	IPR000028	-	-	Y	Y	N	-	-	-	-	-	-	-	-
110349	estExt_fgenesh1_pg.C_chr_80097		8	440582-442729	+	froz	filt	1	Y	-	M	452	19	433	2	0.46	0	--	3	extr=18	-	-	0	-	-	-	COG2267	N	N	N	-	-	-	-	-	-	-	-
92644	fgenesh1_pg.C_chr_4000424		4	1779848-1781597	-	froz	filt	4	Y	-	M	460	23	437	3	0.69	0	--	3	extr=25	-	-	1	PF00026	IPR001461	KOG1339	cd05471,cd05474,cd05477,cd06097	Y	Y	Y	3.4.23.3	Gastricsin.	More restricted specificity than pepsin A, but shows preferential cleavage at Tyr-|-Xaa bonds; high activity towards hemoglobin as substrate.	\N	\N	\N	\N	\N
51025	e_gw1.13.210.1		13	810930-812364	+	froz	filt	1	-	Y	M	459	21	438	4	0.91	0	--	3	extr=25	-	-	0	PF03198	IPR004886	-	-	Y	N	N	-	-	-	-	-	-	-	-
37108	e_gw1.2.1620.1		2	35810-37234	+	froz	filt	1	Y	-	M	456	17	439	1	0.23	0	--	2	extr=25	-	-	2	PF01266,PF01593,PF07992	IPR000205	KOG0029	COG0562,COG0644,COG1148,COG1231,COG1233,COG1249,COG2072,PRK06292,PRK06416	Y	N	Y	-	-	-	-	-	-	-	-
94263	fgenesh1_pg.C_chr_7000066		7	300928-302372	+	froz	filt	1	Y	-	M	459	18	441	6	1.36	0	--	3	extr=20	-	-	0	PF00026	IPR001461,IPR001969,NULL	KOG1339	cd05471,cd05474,cd05477,cd06097	Y	Y	Y	-	-	-	-	-	-	-	-
52069	estExt_Genewise1.C_chr_10385		1	905451-907126	+	froz	filt	1	Y	-	M	460	19	441	4	0.91	1	9--31	2	extr=26	-	-	0	PF03583	IPR005152	-	-	Y	N	N	-	-	-	-	-	-	-	-
108349	estExt_fgenesh1_pg.C_chr_20907		2	3488123-3490220	+	froz	filt	7	Y	-	M	463	19	444	15	3.38	0	--	3	extr=26	-	-	0	-	IPR003014	-	-	Y	N	Y	-	-	-	-	-	-	-	-
94077	fgenesh1_pg.C_chr_6000477		6	2078954-2080491	+	froz	filt	2	Y	-	M	461	16	445	21	4.72	0	--	4	extr=24	-	-	1	-	NULL	KOG0260,KOG3514	COG3889,PRK13042	Y	N	Y	-	-	-	-	-	-	-	-
70454	estExt_Genewise1Plus.C_chr_31951		3	3164341-3165781	+	froz	filt	0	Y	-	M	465	17	448	8	1.79	0	--	2	extr=19	-	-	0	PF00328	IPR000560	KOG1382	cd07061	Y	Y	Y	3.1.3.2	Acid phosphatase.	An orthophosphoric monoester + H(2)O = an alcohol + phosphate.	\N	Acid phosphatase deficiency; MIM:200950.	Riboflavin metabolism	Metabolism of Cofactors and Vitamins	METABOLIC
77835	estExt_Genewise1Plus.C_chr_130328		13	598067-599476	-	froz	filt	0	Y	-	M	469	20	449	4	0.89	1	13--35	4	extr=26	-	-	0	PF00026	IPR001461	KOG1339	cd05471,cd05472,cd05474,cd05476,cd05477,cd05478,cd05485,cd06097,cd06098	Y	Y	Y	3.4.23.3	Gastricsin.	More restricted specificity than pepsin A, but shows preferential cleavage at Tyr-|-Xaa bonds; high activity towards hemoglobin as substrate.	\N	\N	\N	\N	\N
47119	e_gw1.9.252.1		9	712724-714190	-	froz	filt	1	-	Y	M	470	19	451	2	0.44	0	--	2	extr=23	-	-	4	PF00890,PF01266,PF01593	IPR000205	KOG0029	COG1233,COG1249,TIGR02734,TIGR03467	Y	N	Y	-	-	-	-	-	-	-	-
103950	estExt_fgenesh1_kg.C_chr_30474		3	3236025-3238103	-	froz	filt	1	Y	-	M	470	16	454	13	2.86	0	--	5	extr=24	-	-	0	PF09362	-	-	-	N	N	N	-	-	-	-	-	-	-	-
106780	estExt_fgenesh1_pg.C_chr_10123	MgTRP15	1	577499-578981	+	froz	filt	0	-	Y	M	476	18	458	30	6.55	0	--	6	extr=23	-	-	0	-	-	-	-	N	N	Y	-	-	-	-	-	-	-	-
92113	fgenesh1_pg.C_chr_3000823		3	3131742-3133332	-	froz	filt	2	Y	-	M	480	20	460	6	1.3	0	--	3	extr=26	-	-	0	PF02055	IPR001139	KOG2566	COG5520	Y	Y	Y	3.2.1.45	Glucosylceramidase.	D-glucosyl-N-acylsphingosine + H(2)O = D-glucose + N-acylsphingosine.	\N	Gaucher disease type I; MIM:230800. Gaucher disease type II; MIM:230900. Gaucher disease type III; MIM:231000.	Sphingoglycolipid metabolism	Metabolism of Complex Lipids	METABOLIC
110417	estExt_fgenesh1_pg.C_chr_80234		8	980848-982486	-	froz	filt	2	Y	-	M	479	18	461	5	1.08	0	--	3	extr=25	-	-	0	PF00135	IPR002018	KOG1516,KOG4389	COG2272,cd00312	Y	N	Y	3.1.1.1	Carboxylesterase.	A carboxylic ester + H(2)O = an alcohol + a carboxylic anion.	\N	\N	\N	\N	\N
109870	estExt_fgenesh1_pg.C_chr_60310		6	1394405-1396028	-	froz	filt	1	-	Y	M	466	24	442	5	1.13	1	443--465	3	extr=26	-	-	0	pfam00722	IPR000757	-	COG2273,cd00413,cd02175,cd02176,cd02183	Y	Y	Y	3.2.1.73	Licheninase.	Hydrolysis of 1,4-beta-D-glycosidic linkages in beta-D-glucans containing 1,3- and 1,4-bonds.	\N	\N	\N	\N	\N
31582	e_gw1.1.2691.1		1	4755952-4757779	-	froz	filt	7	Y	-	M	480	19	461	4	0.87	1	7--26	3	extr=27	-	-	0	-	IPR006162	-	-	Y	Y	N	-	-	-	-	-	-	-	-
107454	estExt_fgenesh1_pg.C_chr_11164		1	4050821-4052433	+	froz	filt	2	Y	-	M	478	16	462	8	1.73	0	--	3	extr=25	-	-	0	PF00026	IPR001461,IPR008162	KOG1339	cd05471	Y	Y	N	-	-	-	-	-	-	-	-
38027	e_gw1.3.1404.1		3	1432452-1434026	+	froz	filt	1	-	Y	M	507	21	486	7	1.44	1	484--506	4	extr=26	-	-	1	pfam00026	IPR001461,IPR001969	KOG1339	PTZ00013,PTZ00147,PTZ00165,cd05470,cd05471,cd05474,cd05476,cd05477,cd05478,cd05485,cd05486,cd05487,cd05488,cd05490,cd06096,cd06097,cd06098	Y	Y	Y	3.4.23.41	Yapsin 1.	Hydrolyzes various precursor proteins with Arg or Lys in P1, and commonly Arg or Lys also in P2. The P3 amino acid is usually non- polar, but otherwise additional basic amino acids are favorable in both non-prime and prime positions.	\N	\N	\N	\N	\N
72728	estExt_Genewise1Plus.C_chr_60094		6	232072-233583	-	froz	filt	1	Y	-	M	481	19	462	3	0.65	0	--	2	extr=26	-	-	0	-	-	-	-	N	N	N	-	-	-	-	-	-	-	-
33386	e_gw1.1.875.1		1	1458087-1459836	+	froz	filt	2	-	Y	M	478	21	457	6	1.31	1	455--477	3	extr=26	-	-	0	pfam03663	IPR005198	-	-	Y	N	Y	3.2.1.101	Mannan endo-1,6-beta-mannosidase.	Random hydrolysis of 1,6-beta-D-mannosidic linkages in unbranched 1,6-mannans.	\N	\N	\N	\N	\N
100647	estExt_fgenesh1_pm.C_chr_70026		7	234265-236055	-	froz	filt	2	-	Y	M	480	18	462	2	0.43	0	--	4	extr=25	-	-	1	-	-	KOG3771	COG5309	N	N	Y	3.2.1.58	Glucan 1,3-beta-glucosidase.	Successive hydrolysis of beta-D-glucose units from the non-reducing ends of 1,3-beta-D-glucans, releasing alpha-glucose.	\N	\N	Starch and sucrose metabolism	Metabolism of Complex Carbohydrates	METABOLIC
48401	e_gw1.10.806.1		10	1592993-1594456	+	froz	filt	0	Y	-	M	487	22	465	1	0.22	0	--	2	extr=24	-	-	1	PF01593	IPR001613,IPR002937,IPR000205	KOG0029,KOG0685,KOG1276,KOG1399	COG1231,COG1232,COG1233,COG2072,COG3349,PRK04176,PRK07233,PRK11883,TIGR00562,TIGR02731,TIGR02732	Y	Y	Y	1.4.3.4	Amine oxidase (flavin-containing).	RCH(2)NH(2) + H(2)O + O(2) = RCHO + NH(3) + H(2)O(2).	FAD.	\N	Tyrosine metabolism	Amino Acid Metabolism	METABOLIC
92645	fgenesh1_pg.C_chr_4000425		4	1783071-1784604	-	froz	filt	1	Y	-	M	489	23	466	5	1.07	0	--	2	extr=25	-	-	1	PF00026	IPR001461	KOG1339	cd05470,cd05471,cd05477,cd05485	Y	Y	Y	3.4.23.3	Gastricsin.	More restricted specificity than pepsin A, but shows preferential cleavage at Tyr-|-Xaa bonds; high activity towards hemoglobin as substrate.	\N	\N	\N	\N	\N
108803	estExt_fgenesh1_pg.C_chr_30715		3	2796664-2798470	-	froz	filt	4	Y	-	M	489	20	469	6	1.28	0	--	3	extr=24	-	-	1	PF01565	IPR006094	KOG1231	COG0277,TIGR01678	Y	Y	Y	-	-	-	-	-	-	-	-
77196	estExt_Genewise1Plus.C_chr_120071		12	168340-170199	+	froz	filt	7	Y	-	M	491	21	470	7	1.49	0	--	2	extr=26	-	-	1	PF00295	IPR000743	-	COG5434	Y	Y	N	3.2.1.15	Polygalacturonase.	Random hydrolysis of 1,4-alpha-D-galactosiduronic linkages in pectate and other galacturonans.	\N	\N	Starch and sucrose metabolism	Metabolism of Complex Carbohydrates	METABOLIC
109621	estExt_fgenesh1_pg.C_chr_50485		5	1989028-1990853	+	froz	filt	1	Y	-	M	490	17	473	9	1.9	0	--	3	extr=23	-	-	0	PF04625,PF06676,PF07174,PF10287,PF10290	-	KOG0559,KOG1984	PRK01973,PRK03427,PRK04654,PRK05648,PRK05704,PRK06302,PRK06975,PRK07003,PRK07764,PRK08770,PRK09111,PRK10672,PRK11854,PRK11855,PRK11892,PRK12270,PRK12323,PRK12678,TIGR00601,TIGR01348	N	N	Y	-	-	-	-	-	-	-	-
72841	estExt_Genewise1Plus.C_chr_60279		6	551596-553406	+	froz	-	4	Y	-	M	490	14	476	5	1.05	0	--	2	extr=21	-	-	1	PF00135,PF07859	IPR002018,IPR000379	KOG1515,KOG1516,KOG4389	COG0657,COG2272,cd00312	Y	Y	N	3.1.1.1	Carboxylesterase.	A carboxylic ester + H(2)O = an alcohol + a carboxylic anion.	\N	\N	\N	\N	\N
86748	fgenesh1_pm.C_chr_7000061		7	456082-457683	-	froz	filt	2	Y	-	M	497	20	477	8	1.68	0	--	2	extr=23	-	-	0	PF00128,PF09260	IPR006047,IPR006589	KOG0470,KOG0471,KOG2212	COG0296,COG0366,COG1523,COG3280,PRK09505,PRK10785,PRK10933,TIGR02401,TIGR02402,TIGR02403,TIGR02456,smart00642	Y	Y	Y	3.2.1.1	Alpha-amylase.	Endohydrolysis of 1,4-alpha-glucosidic linkages in oligosaccharides and polysaccharides.	\N	\N	Starch and sucrose metabolism	Metabolism of Complex Carbohydrates	METABOLIC
101035	estExt_fgenesh1_pm.C_chr_80249		8	1506051-1508202	+	froz	filt	3	Y	-	M	500	20	480	13	2.71	0	--	3	extr=21	-	-	0	PF09362	-	-	-	N	N	N	-	-	-	-	-	-	-	-
110145	estExt_fgenesh1_pg.C_chr_70199		7	848438-850078	-	froz	filt	2	Y	-	M	498	18	480	4	0.83	0	--	3	extr=25	-	-	1	PF01565	IPR006094	KOG1231	COG0277	Y	Y	Y	-	-	-	-	-	-	-	-
109626	estExt_fgenesh1_pg.C_chr_50494		5	2064233-2066126	-	froz	filt	2	Y	-	M	501	17	484	13	2.69	0	--	5	extr=23	-	-	0	-	-	-	-	N	N	Y	-	-	-	-	-	-	-	-
105608	estExt_fgenesh1_kg.C_chr_80305		8	2146951-2148878	-	froz	filt	1	-	Y	M	503	15	488	8	1.64	0	--	5	extr=27	-	-	1	-	-	KOG0260	-	N	N	Y	2.7.1.107	Diacylglycerol kinase.	ATP + 1,2-diacylglycerol = ADP + 1,2-diacylglycerol 3-phosphate.	\N	\N	\N	\N	\N
75070	estExt_Genewise1Plus.C_chr_81143		8	1766220-1768041	+	froz	filt	5	Y	-	M	506	17	489	6	1.23	0	--	2	extr=25	-	-	0	PF00450	IPR001563	KOG1282,KOG1283	COG2939	Y	Y	Y	3.4.16.6	Carboxypeptidase D.	Preferential release of a C-terminal arginine or lysine residue.	\N	\N	\N	\N	\N
107319	estExt_fgenesh1_pg.C_chr_10959		1	3336322-3339522	-	froz	filt	8	Y	-	M	507	17	490	14	2.86	0	--	2	extr=27	-	-	0	PF00636,PF09792	IPR000999	-	COG0571,PRK00102,PRK12371,TIGR02191,cd00593,smart00535	Y	Y	N	-	-	-	-	-	-	-	-
44636	e_gw1.7.191.1		7	497233-498826	+	froz	-	1	Y	-	M	511	21	490	9	1.84	0	--	3	extr=26	-	-	0	PF00135,PF07859	IPR000997,IPR002018,IPR000379	KOG1515,KOG1516,KOG4389	COG0657,COG2272,cd00312	Y	Y	N	3.1.1.1	Carboxylesterase.	A carboxylic ester + H(2)O = an alcohol + a carboxylic anion.	\N	\N	\N	\N	\N
54752	estExt_Genewise1.C_chr_20306		2	578298-580758	+	froz	filt	9	Y	-	M	506	16	490	4	0.82	0	--	2	extr=25	-	-	1	PF01532	IPR001382	KOG2204,KOG2429,KOG2430,KOG2431	-	Y	Y	Y	3.2.1.113	Mannosyl-oligosaccharide 1,2-alpha-mannosidase.	Hydrolysis of the terminal 1,2-linked alpha-D-mannose residues in the oligo-mannose oligosaccharide Man(9)(GlcNAc)(2).	\N	\N	N-Glycans biosynthesis	Metabolism of Complex Carbohydrates	METABOLIC
70312	estExt_Genewise1Plus.C_chr_31706		3	2791191-2793259	+	froz	filt	2	Y	-	M	507	15	492	3	0.61	0	--	2	extr=20	-	-	0	PF00082,PF05922	IPR000209,IPR010259	KOG1153,KOG4266	COG1404	Y	Y	Y	3.4.21.48	Cerevisin.	Hydrolysis of proteins with broad specificity, and of BZ-Arg-OET > Ac-Tyr-OET. Does not hydrolyse peptide amides.	\N	\N	\N	\N	\N
71198	estExt_Genewise1Plus.C_chr_40924		4	1662688-1664285	-	froz	filt	1	Y	-	M	508	16	492	0	0	0	--	3	extr=25	-	-	0	PF00190,PF07883	IPR006045,IPR007113	-	COG0662,COG2140,COG3837,TIGR03404,smart00835	Y	Y	N	-	-	-	-	-	-	-	-
96074	fgenesh1_pg.C_chr_10000080		10	272686-274331	+	froz	filt	2	Y	-	M	511	18	493	13	2.64	0	--	2	extr=24	-	-	1	-	IPR006025	-	-	Y	Y	N	-	-	-	-	-	-	-	-
107050	estExt_fgenesh1_pg.C_chr_10561		1	2054017-2055665	+	froz	filt	1	Y	-	M	515	18	497	2	0.4	0	--	2	extr=24	-	-	1	-	-	-	-	N	N	N	-	-	-	-	-	-	-	-
65440	estExt_Genewise1Plus.C_chr_10883		1	1620487-1622356	-	froz	filt	3	Y	-	M	518	20	498	8	1.61	0	--	3	extr=26	-	-	0	PF00128,PF09260	IPR006047,IPR006589	KOG0471,KOG2212	COG0296,COG0366,COG3280,PRK09505,PRK10785,PRK10933,TIGR02401,TIGR02402,TIGR02403,TIGR02456,smart00642	Y	Y	Y	3.2.1.1	Alpha-amylase.	Endohydrolysis of 1,4-alpha-glucosidic linkages in oligosaccharides and polysaccharides.	\N	\N	Starch and sucrose metabolism	Metabolism of Complex Carbohydrates	METABOLIC
70510	estExt_Genewise1Plus.C_chr_32037		3	3307831-3309434	-	froz	filt	1	Y	-	M	517	16	501	6	1.2	0	--	3	extr=18	-	-	0	PF01565	IPR006094	KOG1231,KOG1262	COG0277	Y	Y	Y	-	-	-	-	-	-	-	-
70944	estExt_Genewise1Plus.C_chr_40567		4	1047412-1049737	-	froz	filt	0	Y	-	M	525	24	501	5	1	0	--	3	extr=25	-	-	0	-	-	-	COG4222	N	N	N	-	-	-	-	-	-	-	-
103564	estExt_fgenesh1_kg.C_chr_30051		3	448714-450470	-	froz	filt	1	Y	-	M	519	18	501	4	0.8	0	--	3	extr=27	-	-	0	-	-	-	-	N	N	N	-	-	-	-	-	-	-	-
73109	estExt_Genewise1Plus.C_chr_60669		6	1291017-1292963	+	froz	filt	1	Y	-	M	524	22	502	2	0.4	0	--	2	extr=25	-	-	0	PF09949	-	-	COG4850	N	N	N	-	-	-	-	-	-	-	-
70079	estExt_Genewise1Plus.C_chr_31359		3	2265976-2267884	-	froz	filt	2	Y	-	M	528	18	510	6	1.18	0	--	2	extr=25	-	-	0	PF05577	IPR008758	KOG2182,KOG2183	-	Y	Y	Y	3.4.-.-	Acting on peptide bonds (peptide hydrolases).	\N	\N	\N	Lysine degradation	Amino Acid Metabolism	METABOLIC
76675	estExt_Genewise1Plus.C_chr_110130		11	287573-289664	+	froz	filt	1	Y	-	M	529	17	512	7	1.37	0	--	2	extr=24	-	-	0	PF05577	IPR008758,IPR000379	KOG2182,KOG2183	-	Y	Y	Y	3.4.-.-	Acting on peptide bonds (peptide hydrolases).	\N	\N	\N	Lysine degradation	Amino Acid Metabolism	METABOLIC
104283	estExt_fgenesh1_kg.C_chr_40326		4	2371447-2372597	-	froz	filt	1	-	Y	M	226	20	206	12	5.83	1	203--225	3	extr=26	-	-	0	-	IPR002173	-	-	Y	N	N	-	-	-	-	-	-	-	-
96944	fgenesh1_pg.C_chr_12000076		12	313992-315983	-	froz	filt	4	Y	-	M	532	19	513	18	3.51	0	--	3	extr=25	-	-	1	-	IPR003014,NULL	-	-	Y	N	Y	-	-	-	-	-	-	-	-
106743	estExt_fgenesh1_pg.C_chr_10038		1	237862-238780	+	froz	filt	0	-	Y	M	257	21	236	6	2.54	1	234--256	2	extr=26	-	-	0	-	-	-	-	N	N	N	-	-	-	-	-	-	-	-
75146	estExt_Genewise1Plus.C_chr_81247		8	2016245-2018250	+	froz	filt	1	Y	-	M	532	18	514	6	1.17	0	--	3	extr=27	-	-	0	PF00135,PF07859	IPR000997,IPR002018,IPR000379	KOG1515,KOG1516,KOG2100,KOG4389	COG0657,COG2272,cd00312	Y	Y	Y	3.1.1.1	Carboxylesterase.	A carboxylic ester + H(2)O = an alcohol + a carboxylic anion.	\N	\N	\N	\N	\N
110888	estExt_fgenesh1_pg.C_chr_90482		9	1976717-1978575	-	froz	filt	1	Y	-	M	534	20	514	5	0.97	0	--	2	extr=20	-	-	1	PF00026	IPR001461,IPR002114	KOG1339	PTZ00013,PTZ00147,PTZ00165,cd05470,cd05471,cd05472,cd05473,cd05474,cd05475,cd05476,cd05477,cd05478,cd05485,cd05486,cd05487,cd05488,cd05490,cd06096,cd06097,cd06098	Y	Y	Y	3.4.23.41	Yapsin 1.	Hydrolyzes various precursor proteins with Arg or Lys in P1, and commonly Arg or Lys also in P2. The P3 amino acid is usually non- polar, but otherwise additional basic amino acids are favorable in both non-prime and prime positions.	\N	\N	\N	\N	\N
73873	estExt_Genewise1Plus.C_chr_70434		7	720552-722338	+	froz	filt	2	Y	-	M	534	19	515	5	0.97	0	--	3	extr=25	-	-	0	-	-	-	-	N	N	N	-	-	-	-	-	-	-	-
51439	e_gw1.13.132.1		13	742995-744596	-	froz	filt	0	Y	-	M	533	17	516	13	2.52	0	--	4	extr=25	-	-	0	PF07519	IPR011118	-	-	Y	N	N	-	-	-	-	-	-	-	-
50790	e_gw1.12.188.1		12	796044-797748	+	froz	filt	2	Y	-	M	536	18	518	8	1.54	0	--	4	extr=27	-	-	2	PF00135	IPR002018,IPR000379	KOG1515,KOG1516,KOG4389	COG0657,COG2272,cd00312	Y	N	Y	3.1.1.1	Carboxylesterase.	A carboxylic ester + H(2)O = an alcohol + a carboxylic anion.	\N	\N	\N	\N	\N
110178	estExt_fgenesh1_pg.C_chr_70265		7	1104499-1106389	-	froz	filt	5	Y	-	M	534	16	518	5	0.97	0	--	2	extr=26	-	-	0	PF01565	IPR006094	KOG1231,KOG1262	COG0277	Y	Y	Y	-	-	-	-	-	-	-	-
106219	estExt_fgenesh1_kg.C_chr_110212		11	1338039-1340137	-	froz	filt	1	Y	-	M	541	22	519	15	2.89	0	--	3	extr=22	-	-	0	PF03198,PF07983	IPR004886	-	smart00768	Y	N	N	-	-	-	-	-	-	-	-
108706	estExt_fgenesh1_pg.C_chr_30563		3	2248698-2251070	+	froz	filt	6	Y	-	M	558	38	520	17	3.27	0	--	2	extr=25	-	-	1	-	IPR008262	KOG4540	COG5153,cd00519	Y	Y	Y	3.1.1.3	Triacylglycerol lipase.	Triacylglycerol + H(2)O = diacylglycerol + a fatty acid anion.	\N	Hepatic lipase deficiency; MIM:151670. Congenital lipase deficiency; MIM:246600. Wolman disease; MIM:278000.	Glycerolipid metabolism	Metabolism of Complex Lipids	METABOLIC
46238	e_gw1.8.190.1		8	2030409-2032034	+	froz	filt	0	Y	-	M	541	20	521	13	2.5	0	--	2	extr=24	-	-	0	PF07519	IPR011118	-	-	Y	N	N	-	-	-	-	-	-	-	-
95038	fgenesh1_pg.C_chr_8000173		8	804338-806581	-	froz	filt	4	Y	-	M	545	22	523	6	1.15	0	--	3	extr=24	-	-	0	PF00732,PF05199	IPR000172,IPR007867	KOG1238	COG2303,PRK02106,TIGR01810	Y	Y	Y	1.1.99.1	Choline dehydrogenase.	Choline + acceptor = betaine aldehyde + reduced acceptor.	PQQ.	\N	Glycine, serine and threonine metabolism	Amino Acid Metabolism	METABOLIC
41969	e_gw1.5.224.1		5	130690-132388	+	froz	filt	1	Y	-	M	544	19	525	10	1.9	1	7--24	2	extr=23	-	-	0	PF01735	IPR002642,NULL	KOG1325	cd00147,cd07202,cd07203,smart00022	Y	Y	Y	3.1.1.5	Lysophospholipase.	2-lysophosphatidylcholine + H(2)O = glycerophosphocholine + a fatty acid anion.	\N	\N	Phospholipid degradation	Metabolism of Complex Lipids	METABOLIC
68660	estExt_Genewise1Plus.C_chr_21490		2	2410244-2411887	+	froz	filt	0	Y	-	M	547	22	525	3	0.57	0	--	2	extr=22	-	-	0	-	-	-	-	N	N	N	-	-	-	-	-	-	-	-
106874	estExt_fgenesh1_pg.C_chr_10290		1	1176163-1178230	+	froz	filt	5	Y	-	M	545	19	526	7	1.33	0	--	2	extr=23	-	-	0	PF00450	IPR001563,IPR000379	KOG1282,KOG1283	COG2939	Y	Y	Y	3.4.16.6	Carboxypeptidase D.	Preferential release of a C-terminal arginine or lysine residue.	\N	\N	\N	\N	\N
108506	estExt_fgenesh1_pg.C_chr_30217		3	969204-970942	-	froz	filt	1	Y	-	M	543	16	527	8	1.52	0	--	2	extr=20	-	-	0	PF05577	IPR008758,IPR000379	KOG2182,KOG2183	-	Y	Y	Y	3.4.-.-	Acting on peptide bonds (peptide hydrolases).	\N	\N	\N	Lysine degradation	Amino Acid Metabolism	METABOLIC
109759	estExt_fgenesh1_pg.C_chr_60122		6	590188-592500	+	froz	filt	6	Y	-	M	546	19	527	7	1.33	0	--	3	extr=18	-	-	0	PF00450	IPR001563,IPR000379,IPR002328	KOG1282,KOG1283	COG2939	Y	Y	Y	3.4.16.6	Carboxypeptidase D.	Preferential release of a C-terminal arginine or lysine residue.	\N	\N	\N	\N	\N
103135	estExt_fgenesh1_kg.C_chr_20149		2	1123062-1124990	+	froz	filt	1	Y	-	M	549	15	534	11	2.06	0	--	3	extr=22	-	-	0	PF00450	IPR001563,IPR008442,IPR000379	KOG1282,KOG1283	COG2939	Y	Y	Y	-	-	-	-	-	-	-	-
65261	estExt_Genewise1Plus.C_chr_10638		1	1278369-1280116	+	froz	filt	1	Y	-	M	552	18	534	4	0.75	0	--	2	extr=20	-	-	1	PF02225,PF04389	IPR003137,IPR007484	KOG2194,KOG2195	COG2234,cd00538,cd02121,cd02130,cd02133,cd04816,cd04817,cd04818	Y	Y	Y	3.4.11.-	Aminopeptidases.	\N	\N	\N	\N	\N	\N
90507	fgenesh1_pg.C_chr_2000197		2	836532-839368	+	froz	filt	6	Y	-	M	555	18	537	9	1.68	0	--	4	extr=26	-	-	0	-	IPR000028	-	-	Y	Y	N	-	-	-	-	-	-	-	-
62587	estExt_Genewise1.C_chr_90840		9	1548963-1550926	+	froz	filt	2	Y	-	M	555	18	537	4	0.74	0	--	3	extr=25	-	-	1	PF00732	IPR001100,IPR003042,IPR000172	KOG1238	COG2303,PRK02106,TIGR01810	Y	Y	Y	1.1.99.1	Choline dehydrogenase.	Choline + acceptor = betaine aldehyde + reduced acceptor.	PQQ.	\N	Glycine, serine and threonine metabolism	Amino Acid Metabolism	METABOLIC
47168	e_gw1.9.202.1		9	739511-741239	-	froz	filt	1	Y	-	M	559	21	538	4	0.74	0	--	2	extr=22	-	-	1	PF01532	IPR001382	KOG2204,KOG2429,KOG2430,KOG2431	-	Y	Y	Y	3.2.1.113	Mannosyl-oligosaccharide 1,2-alpha-mannosidase.	Hydrolysis of the terminal 1,2-linked alpha-D-mannose residues in the oligo-mannose oligosaccharide Man(9)(GlcNAc)(2).	\N	\N	N-Glycans biosynthesis	Metabolism of Complex Carbohydrates	METABOLIC
66250	estExt_Genewise1Plus.C_chr_12007		1	3043370-3045513	+	froz	filt	4	Y	-	M	560	20	540	7	1.3	0	--	4	extr=18	-	-	1	PF05577	IPR008758	KOG2182,KOG2183	-	Y	Y	Y	3.4.-.-	Acting on peptide bonds (peptide hydrolases).	\N	\N	\N	Lysine degradation	Amino Acid Metabolism	METABOLIC
90758	fgenesh1_pg.C_chr_2000448		2	1823205-1825148	+	froz	filt	4	Y	-	M	562	20	542	6	1.11	0	--	3	extr=26	-	-	1	PF00135,PF07859	IPR002018,IPR000379	KOG1515,KOG1516,KOG4389	COG0657,COG2272,cd00312	Y	N	Y	3.1.1.1	Carboxylesterase.	A carboxylic ester + H(2)O = an alcohol + a carboxylic anion.	\N	\N	\N	\N	\N
97167	fgenesh1_pg.C_chr_12000299		12	1148474-1150739	-	froz	filt	3	Y	-	M	564	19	545	12	2.2	0	--	3	extr=25	-	-	0	-	IPR000480	-	-	Y	Y	Y	3.2.1.3	Glucan 1,4-alpha-glucosidase.	Hydrolysis of terminal 1,4-linked alpha-D-glucose residues successively from non-reducing ends of the chains with release of beta-D-glucose.	\N	\N	Starch and sucrose metabolism	Metabolism of Complex Carbohydrates	METABOLIC
74191	estExt_Genewise1Plus.C_chr_70926		7	1590934-1592996	-	froz	filt	6	Y	-	M	564	19	545	1	0.18	0	--	5	extr=26	-	-	0	PF00251	IPR001362	KOG0228	COG1621,TIGR01322,smart00640	Y	Y	Y	3.2.1.26	Beta-fructofuranosidase.	Hydrolysis of terminal non-reducing beta-D-fructofuranoside residues in beta-D-fructofuranosides.	\N	Disaccharide intolerance I; MIM:222900.	Starch and sucrose metabolism	Metabolism of Complex Carbohydrates	METABOLIC
44587	e_gw1.7.120.1		7	866062-867960	-	froz	filt	3	Y	-	M	576	24	552	16	2.9	0	--	2	extr=22	-	-	0	-	-	-	-	N	N	N	-	-	-	-	-	-	-	-
49510	e_gw1.11.235.1		11	1328072-1329987	+	froz	filt	3	Y	-	M	573	21	552	12	2.17	0	--	2	extr=19	Y	-	0	PF07519	IPR011118,IPR000886,NULL	-	-	Y	Y	N	-	-	-	-	-	-	-	-
77689	estExt_Genewise1Plus.C_chr_130073		13	160173-162396	-	froz	filt	7	Y	-	M	572	20	552	7	1.27	0	--	2	extr=25	-	-	0	PF00450	IPR001563	KOG1282,KOG1283	COG2939	Y	Y	Y	3.4.16.5	Carboxypeptidase C.	Release of a C-terminal amino acid with a broad specificity.	\N	\N	\N	\N	\N
77203	estExt_Genewise1Plus.C_chr_120084		12	198715-200641	-	froz	filt	4	Y	-	M	572	20	552	5	0.91	0	--	2	extr=25	-	-	1	PF00144	IPR001466	-	COG1680,PRK10662,PRK11289	Y	Y	N	-	-	-	-	-	-	-	-
68068	estExt_Genewise1Plus.C_chr_20674		2	1138621-1140617	+	froz	filt	4	Y	-	M	578	24	554	10	1.81	0	--	3	extr=26	-	-	0	PF00450	IPR001563	KOG1282,KOG1283	COG2939	Y	Y	Y	3.4.16.5	Carboxypeptidase C.	Release of a C-terminal amino acid with a broad specificity.	\N	\N	\N	\N	\N
108908	estExt_fgenesh1_pg.C_chr_30903		3	3408710-3410763	-	froz	filt	6	Y	-	M	570	16	554	5	0.9	0	--	3	extr=22	-	-	0	PF00135	IPR002018,IPR000379	KOG1515,KOG1516,KOG4389	COG0657,COG2272,cd00312	Y	N	Y	3.1.1.1	Carboxylesterase.	A carboxylic ester + H(2)O = an alcohol + a carboxylic anion.	\N	\N	\N	\N	\N
34982	e_gw1.1.492.1		1	2179138-2181288	-	froz	filt	5	Y	-	M	578	22	556	6	1.08	0	--	2	extr=22	-	-	0	PF00732,PF05199	IPR000172,IPR007867	KOG1238	COG2303,PRK02106,TIGR01810	Y	Y	Y	1.1.99.1	Choline dehydrogenase.	Choline + acceptor = betaine aldehyde + reduced acceptor.	PQQ.	\N	Glycine, serine and threonine metabolism	Amino Acid Metabolism	METABOLIC
40096	e_gw1.4.153.1		4	2826279-2828109	+	froz	filt	2	Y	-	M	576	19	557	10	1.8	0	--	2	extr=20	-	-	0	PF00884	IPR000917	KOG3731,KOG3867	COG1368,COG3083,COG3119,PRK13759,TIGR03417	Y	Y	Y	3.1.6.1	Arylsulfatase.	A phenol sulfate + H(2)O = a phenol + sulfate.	\N	\N	Androgen and estrogen metabolism	Lipid Metabolism	METABOLIC
100496	estExt_fgenesh1_pm.C_chr_60169		6	1248896-1250833	-	froz	filt	2	Y	-	M	576	19	557	6	1.08	0	--	2	extr=25	-	-	0	PF00728,PF02838	IPR001540	KOG2499	COG3525,cd02742,cd06562,cd06563,cd06564,cd06565,cd06568,cd06569,cd06570	Y	Y	Y	3.2.1.52	Beta-N-acetylhexosaminidase.	Hydrolysis of terminal non-reducing N-acetyl-D-hexosamine residues in N-acetyl-beta-D-hexosaminides.	\N	Sandhoff disease (GM2-gangliosidosis, variant 0); MIM:268800. Tay-Sachs disease (adult GM2-gangliosidosis); MIM:272800.	Glycosaminoglycan degradation	Metabolism of Complex Carbohydrates	METABOLIC
64715	estExt_Genewise1.C_chr_130439		13	766324-768501	+	froz	filt	2	Y	-	M	575	17	558	10	1.79	0	--	3	extr=25	-	-	0	PF01735	IPR002642,IPR001680	KOG1325	cd00147,cd07200,cd07202,cd07203,smart00022	Y	Y	Y	3.1.1.5	Lysophospholipase.	2-lysophosphatidylcholine + H(2)O = glycerophosphocholine + a fatty acid anion.	\N	\N	Phospholipid degradation	Metabolism of Complex Lipids	METABOLIC
72632	estExt_Genewise1Plus.C_chr_51516		5	2582104-2584098	-	froz	filt	5	Y	-	M	578	17	561	4	0.71	0	--	3	extr=24	-	-	0	PF00135	IPR002018,IPR000379	KOG1515,KOG1516,KOG4389	COG0657,COG2272,cd00312	Y	N	Y	3.1.1.1	Carboxylesterase.	A carboxylic ester + H(2)O = an alcohol + a carboxylic anion.	\N	\N	\N	\N	\N
92747	fgenesh1_pg.C_chr_4000527		4	2150943-2153232	-	froz	filt	1	Y	-	M	587	24	563	13	2.31	0	--	3	extr=25	-	-	0	-	-	-	PRK07764,PRK08853,PRK12323	N	N	Y	3.2.1.18	Exo-alpha-sialidase.	Hydrolysis of alpha-(2->3)-, alpha-(2->6)-, alpha-(2->8)-glycosidic linkages of terminal sialic residues in oligosaccharides, glycoproteins, glycolipids, colominic acid and synthetic substrates.	\N	Sialidosis; MIM:256550.	Sphingoglycolipid metabolism	Metabolism of Complex Lipids	METABOLIC
100850	estExt_fgenesh1_pm.C_chr_70294		7	2571494-2574930	+	froz	filt	4	Y	-	M	578	14	564	3	0.53	0	--	2	extr=19	-	-	0	PF00732,PF05199	IPR000172,IPR007867,IPR000205	KOG1238	COG2303,PRK02106,TIGR01810	Y	Y	Y	1.1.99.1	Choline dehydrogenase.	Choline + acceptor = betaine aldehyde + reduced acceptor.	PQQ.	\N	Glycine, serine and threonine metabolism	Amino Acid Metabolism	METABOLIC
38161	e_gw1.3.164.1		3	2746686-2748706	+	froz	filt	5	Y	-	M	581	16	565	10	1.77	0	--	4	extr=24	-	-	0	PF00394,PF07731,PF07732	IPR001117,IPR002355	KOG1263	COG2132,PRK10965,TIGR01480,TIGR03388,TIGR03389,TIGR03390	Y	Y	Y	1.10.3.2	Laccase.	4 benzenediol + O(2) = 4 benzosemiquinone + 2 H(2)O.	Copper.	\N	\N	\N	\N
107637	estExt_fgenesh1_pg.C_chr_11419		1	4939895-4942409	+	froz	filt	5	Y	-	M	586	18	568	5	0.88	0	--	5	extr=27	-	-	1	PF00144	IPR001466	-	COG1680,PRK10662	Y	Y	N	-	-	-	-	-	-	-	-
92069	fgenesh1_pg.C_chr_3000779		3	2992020-2993974	+	froz	filt	3	Y	-	M	590	18	572	12	2.1	0	--	2	extr=24	-	-	2	PF01565	IPR006094	KOG1231	COG0277	Y	Y	Y	-	-	-	-	-	-	-	-
83794	fgenesh1_pm.C_chr_1000504		1	2963609-2966869	+	froz	filt	5	Y	-	M	593	16	577	8	1.39	0	--	4	extr=23	-	-	0	PF09286	-	-	COG4934	N	N	N	3.4.14.9	Tripeptidyl-peptidase I.	Release of an N-terminal tripeptide from a polypeptide.	\N	\N	\N	\N	\N
47115	e_gw1.9.733.1		9	1008636-1010488	-	froz	filt	1	Y	-	M	599	21	578	4	0.69	0	--	2	extr=18	-	-	0	PF02872	IPR006179,IPR004843,IPR008334,IPR006146	KOG4419	COG0737,PRK09418,PRK09419,PRK09420,PRK09558,PRK11907,TIGR01390,TIGR01530	Y	Y	Y	3.1.3.5	5'-nucleotidase.	A 5'-ribonucleotide + H(2)O = a ribonucleoside + phosphate.	\N	\N	Pyrimidine metabolism	Nucleotide Metabolism	METABOLIC
76800	estExt_Genewise1Plus.C_chr_110333		11	627347-630293	-	froz	filt	3	Y	-	M	610	27	583	8	1.37	0	--	3	extr=25	-	-	0	PF00884	IPR000917	KOG3731,KOG3867	COG3119,PRK13759,TIGR03417	Y	Y	Y	3.1.6.1	Arylsulfatase.	A phenol sulfate + H(2)O = a phenol + sulfate.	\N	\N	Androgen and estrogen metabolism	Lipid Metabolism	METABOLIC
107811	estExt_fgenesh1_pg.C_chr_20020		2	93145-95400	+	froz	filt	6	Y	-	M	608	19	589	18	3.06	0	--	3	extr=19	-	-	1	-	-	-	-	N	N	N	-	-	-	-	-	-	-	-
75846	estExt_Genewise1Plus.C_chr_90975		9	1729359-1731616	-	froz	filt	5	Y	-	M	608	17	591	6	1.02	0	--	3	extr=27	-	-	0	PF09286	IPR000209	-	COG4934	Y	Y	N	3.4.14.9	Tripeptidyl-peptidase I.	Release of an N-terminal tripeptide from a polypeptide.	\N	\N	\N	\N	\N
42503	e_gw1.5.942.1		5	2620504-2622533	-	froz	filt	4	Y	-	M	609	16	593	11	1.85	0	--	3	extr=24	-	-	0	PF00686,PF00723	IPR002044,IPR000165,IPR008291	-	COG3387,cd05467,cd05807,cd05808,cd05809,cd05810,cd05811,cd05814,cd05815,cd05816,cd05817,cd05818,cd05820	Y	Y	Y	3.2.1.3	Glucan 1,4-alpha-glucosidase.	Hydrolysis of terminal 1,4-linked alpha-D-glucose residues successively from non-reducing ends of the chains with release of beta-D-glucose.	\N	\N	Starch and sucrose metabolism	Metabolism of Complex Carbohydrates	METABOLIC
108321	estExt_fgenesh1_pg.C_chr_20859		2	3320476-3322353	+	froz	filt	1	Y	-	M	608	15	593	7	1.18	0	--	2	extr=27	-	-	1	-	-	-	-	N	N	N	-	-	-	-	-	-	-	-
48631	e_gw1.10.586.1		10	1099865-1101712	+	froz	filt	0	Y	-	M	615	20	595	2	0.34	0	--	4	extr=25	-	-	0	PF03372	IPR005135	-	COG2374,cd04486	Y	N	N	-	-	-	-	-	-	-	-
47875	e_gw1.9.122.1		9	2095094-2097268	-	-	filt	1	Y	-	M	618	22	596	5	0.84	0	--	3	extr=26	-	-	0	PF00264	IPR002227	-	-	Y	Y	N	-	-	-	-	-	-	-	-
89167	fgenesh1_pg.C_chr_1000584		1	2112431-2114596	+	froz	filt	5	Y	-	M	619	21	598	5	0.84	0	--	4	extr=25	-	-	0	PF00732,PF05199	IPR000172,IPR007867	KOG1238	COG2303,PRK02106,TIGR01810	Y	Y	Y	1.1.99.1	Choline dehydrogenase.	Choline + acceptor = betaine aldehyde + reduced acceptor.	PQQ.	\N	Glycine, serine and threonine metabolism	Amino Acid Metabolism	METABOLIC
100559	estExt_fgenesh1_pm.C_chr_60255		6	1819315-1821696	+	froz	filt	5	Y	-	M	620	20	600	9	1.5	1	7--26	2	extr=26	-	-	0	PF00135	IPR002018,IPR000379	KOG1515,KOG1516,KOG4389	COG0657,COG2272,cd00312	Y	N	Y	3.1.1.8	Cholinesterase.	An acylcholine + H(2)O = choline + a carboxylic acid anion.	\N	Drug induced (postanesthetic) apnea; MIM:177400.	\N	\N	\N
90471	fgenesh1_pg.C_chr_2000161		2	698052-700068	-	froz	filt	3	Y	-	M	619	18	601	10	1.66	0	--	3	extr=26	-	-	0	PF00450	IPR001563	KOG1282	COG2939	Y	Y	Y	3.4.16.5	Carboxypeptidase C.	Release of a C-terminal amino acid with a broad specificity.	\N	\N	\N	\N	\N
95123	fgenesh1_pg.C_chr_8000258		8	1040565-1041223	+	froz	filt	1	-	Y	M	198	18	180	4	2.22	1	175--197	3	extr=27	-	-	0	-	-	KOG2044	PRK12678	N	N	Y	-	-	-	-	-	-	-	-
91063	fgenesh1_pg.C_chr_2000753		2	2879553-2881562	+	froz	filt	2	Y	-	M	624	22	602	19	3.16	0	--	3	extr=25	-	-	0	-	-	-	-	N	N	N	-	-	-	-	-	-	-	-
37389	e_gw1.2.225.1		2	2116187-2118173	+	froz	filt	2	Y	-	M	627	24	603	10	1.66	0	--	3	extr=22	-	-	1	PF09286	IPR000209	-	COG4934	Y	Y	N	3.4.14.9	Tripeptidyl-peptidase I.	Release of an N-terminal tripeptide from a polypeptide.	\N	\N	\N	\N	\N
32322	e_gw1.1.153.1		1	5292579-5294444	+	froz	filt	0	Y	-	M	621	18	603	7	1.16	0	--	2	extr=19	-	-	1	PF00394,PF07731,PF07732	IPR001117,IPR002355	KOG1263	COG2132,PRK10965,TIGR01480,TIGR03388,TIGR03389,TIGR03390	Y	Y	Y	-	-	-	-	-	-	-	-
49899	e_gw1.11.163.1		11	1606522-1608440	-	froz	filt	1	Y	-	M	619	16	603	5	0.83	0	--	3	extr=27	-	-	0	PF00232	IPR001360	KOG0626	COG2723,PRK09589,PRK09593,PRK09852,PRK13511,TIGR01233,TIGR03356	Y	Y	Y	3.2.1.21	Beta-glucosidase.	Hydrolysis of terminal, non-reducing beta-D-glucose residues with release of beta-D-glucose.	\N	\N	Flavonoids, stilbene and lignin biosynthesis	Biosynthesis of Secondary Metabolites	METABOLIC
71382	estExt_Genewise1Plus.C_chr_41156		4	2054248-2056342	+	froz	filt	3	Y	-	M	624	21	603	4	0.66	0	--	2	extr=23	-	-	0	PF00732,PF05199	IPR000172,IPR007867	KOG1238	COG2303,PRK02106,TIGR01810	Y	Y	Y	1.1.99.1	Choline dehydrogenase.	Choline + acceptor = betaine aldehyde + reduced acceptor.	PQQ.	\N	Glycine, serine and threonine metabolism	Amino Acid Metabolism	METABOLIC
104299	estExt_fgenesh1_kg.C_chr_40342		4	2448705-2450878	-	froz	filt	1	Y	-	M	624	19	605	5	0.83	0	--	2	extr=25	-	-	0	PF00264	IPR002227	-	-	Y	Y	N	1.14.18.1	Monophenol monooxygenase.	L-tyrosine + L-DOPA + O(2) = L-DOPA + DOPAquinone + H(2)O.	Copper.	Albinism; MIM:203100.	Flavonoids, stilbene and lignin biosynthesis	Biosynthesis of Secondary Metabolites	METABOLIC
87705	fgenesh1_pm.C_chr_10000052		10	332728-334867	+	froz	filt	4	Y	-	M	624	18	606	7	1.16	0	--	2	extr=24	-	-	1	PF02836,PF02837	IPR006102,IPR006104,IPR002052	KOG2230	COG3250,PRK09525,PRK10150,PRK10340	Y	Y	Y	3.2.1.31	Beta-glucuronidase.	A beta-D-glucuronoside + H(2)O = an alcohol + D-glucuronate.	\N	Mucopolysaccharidosis VII; MIM:253220.	Starch and sucrose metabolism	Metabolism of Complex Carbohydrates	METABOLIC
37216	e_gw1.2.1333.1		2	1767214-1769408	+	froz	filt	4	Y	-	M	626	19	607	5	0.82	0	--	3	extr=27	-	-	0	PF09423	IPR001952	-	COG3540	Y	Y	N	-	-	-	-	-	-	-	-
92805	fgenesh1_pg.C_chr_4000585		4	2359566-2362645	+	froz	filt	5	Y	-	M	634	26	608	20	3.29	0	--	4	extr=25	-	-	0	PF04625,PF07174	NULL	KOG0124,KOG0307,KOG1923,KOG1924,KOG1985,KOG3671,KOG4307	PRK05648,PRK12323	Y	N	Y	-	-	-	-	-	-	-	-
71439	estExt_Genewise1Plus.C_chr_41255		4	2182780-2184798	-	froz	filt	2	Y	-	M	636	21	615	4	0.65	0	--	2	extr=26	-	-	1	PF00732,PF05199	IPR000172,IPR007867	KOG1238	COG2303,PRK02106,TIGR01810	Y	Y	Y	1.1.99.1	Choline dehydrogenase.	Choline + acceptor = betaine aldehyde + reduced acceptor.	PQQ.	\N	Glycine, serine and threonine metabolism	Amino Acid Metabolism	METABOLIC
71466	estExt_Genewise1Plus.C_chr_41291		4	2239465-2241645	-	froz	filt	4	Y	-	M	632	17	615	3	0.49	0	--	3	extr=24	-	-	0	PF06964	IPR010720	-	COG3534,smart00813	Y	Y	N	-	-	-	-	-	-	-	-
70294	estExt_Genewise1Plus.C_chr_31679		3	2740123-2742631	+	froz	filt	3	Y	-	M	640	22	618	7	1.13	0	--	2	extr=20	-	-	1	PF00732,PF05199	IPR000172,IPR007867,NULL	KOG1238	COG2303,PRK02106,TIGR01810	Y	Y	Y	1.1.99.1	Choline dehydrogenase.	Choline + acceptor = betaine aldehyde + reduced acceptor.	PQQ.	\N	Glycine, serine and threonine metabolism	Amino Acid Metabolism	METABOLIC
48841	e_gw1.10.563.1		10	1506956-1508869	+	froz	filt	0	Y	-	M	637	16	621	6	0.97	0	--	2	extr=24	-	-	1	PF01204	IPR001661	KOG0602	COG1626,PRK13270,PRK13271,PRK13272	Y	Y	Y	3.2.1.28	Alpha,alpha-trehalase.	Alpha,alpha-trehalose + H(2)O = 2 D-glucose.	\N	\N	Starch and sucrose metabolism	Metabolism of Complex Carbohydrates	METABOLIC
109111	estExt_fgenesh1_pg.C_chr_40334		4	1418822-1420753	-	froz	filt	0	Y	-	M	643	22	621	5	0.81	0	--	4	extr=24	-	-	1	PF00732,PF05199	IPR000172,IPR007867	KOG1238	COG2303,PRK02106,TIGR01810	Y	Y	Y	1.1.99.1	Choline dehydrogenase.	Choline + acceptor = betaine aldehyde + reduced acceptor.	PQQ.	\N	Glycine, serine and threonine metabolism	Amino Acid Metabolism	METABOLIC
99840	estExt_fgenesh1_pm.C_chr_40104		4	770754-772903	+	froz	filt	3	Y	-	M	642	20	622	8	1.29	0	--	2	extr=23	-	-	0	PF00450	IPR001563	KOG1282,KOG1283	COG2939	Y	Y	Y	3.4.16.-	Serine-type carboxypeptidases.	\N	\N	\N	\N	\N	\N
105310	estExt_fgenesh1_kg.C_chr_70310		7	1870934-1873269	+	froz	-	2	Y	-	M	638	15	623	7	1.12	0	--	6	extr=26	-	-	0	-	-	KOG0921,KOG1999	COG3889,PRK07764,PRK12323,PRK13875	N	Y	N	3.2.1.18	Exo-alpha-sialidase.	Hydrolysis of alpha-(2->3)-, alpha-(2->6)-, alpha-(2->8)-glycosidic linkages of terminal sialic residues in oligosaccharides, glycoproteins, glycolipids, colominic acid and synthetic substrates.	\N	Sialidosis; MIM:256550.	Sphingoglycolipid metabolism	Metabolism of Complex Lipids	METABOLIC
89162	fgenesh1_pg.C_chr_1000579		1	2094035-2096233	+	froz	filt	3	Y	-	M	641	16	625	7	1.12	0	--	2	extr=26	-	-	0	-	-	-	-	N	N	N	-	-	-	-	-	-	-	-
109435	estExt_fgenesh1_pg.C_chr_50210		5	912291-914650	+	froz	filt	1	Y	-	M	652	20	632	10	1.58	0	--	10	extr=21	-	-	1	-	IPR002086	KOG0260,KOG0307	-	Y	N	Y	-	-	-	-	-	-	-	-
72506	estExt_Genewise1Plus.C_chr_51238		5	2130239-2132657	-	froz	filt	5	Y	-	M	651	18	633	10	1.58	0	--	2	extr=27	-	-	1	PF09286	IPR000209	-	COG4934	Y	Y	N	3.4.14.9	Tripeptidyl-peptidase I.	Release of an N-terminal tripeptide from a polypeptide.	\N	\N	\N	\N	\N
95621	fgenesh1_pg.C_chr_9000145		9	654919-657056	-	froz	filt	2	Y	-	M	656	19	637	1	0.16	0	--	3	extr=24	-	-	0	PF02225,PF04253,PF04389	IPR003137,IPR007484	KOG2194,KOG2195	COG2234,cd02121,cd02128,cd02133	Y	Y	Y	3.4.17.21	Glutamate carboxypeptidase II.	Release of an unsubstituted, C-terminal glutamyl residue, typically from Ac-Asp-Glu or folylpoly-gamma-glutamates.	Zinc.	\N	\N	\N	\N
74336	estExt_Genewise1Plus.C_chr_80043		8	152490-154641	+	froz	filt	3	Y	-	M	655	16	639	10	1.56	0	--	2	extr=20	-	-	1	PF00450	IPR001563	KOG1282,KOG1283	COG2939	Y	Y	Y	3.4.16.5	Carboxypeptidase C.	Release of a C-terminal amino acid with a broad specificity.	\N	\N	\N	\N	\N
84465	fgenesh1_pm.C_chr_2000113		2	803409-805538	-	froz	filt	2	Y	-	M	660	20	640	10	1.56	0	--	3	extr=18	-	-	0	PF09286	-	-	COG4934	N	N	N	-	-	-	-	-	-	-	-
108203	estExt_fgenesh1_pg.C_chr_20677		2	2622267-2624454	+	froz	filt	0	Y	-	M	683	40	643	14	2.18	0	--	4	extr=26	-	-	1	-	-	-	-	N	N	N	-	-	-	-	-	-	-	-
107391	estExt_fgenesh1_pg.C_chr_11075		1	3718588-3721130	+	froz	filt	3	Y	-	M	664	21	643	8	1.24	0	--	4	extr=27	-	-	0	PF01735	IPR002642	KOG1325	cd00147,cd07200,cd07201,cd07202,cd07203,smart00022	Y	Y	Y	3.1.1.5	Lysophospholipase.	2-lysophosphatidylcholine + H(2)O = glycerophosphocholine + a fatty acid anion.	\N	\N	Phospholipid degradation	Metabolism of Complex Lipids	METABOLIC
69100	estExt_Genewise1Plus.C_chr_22142		2	3476222-3478294	-	froz	filt	1	Y	-	M	667	20	647	2	0.31	0	--	2	extr=24	-	-	0	-	IPR000421	-	-	Y	Y	N	-	-	-	-	-	-	-	-
39735	e_gw1.3.1219.1		3	3356311-3358374	-	froz	filt	1	Y	-	M	669	19	650	7	1.08	0	--	2	extr=19	-	-	0	PF01593	IPR002937	KOG0029,KOG0685	COG1231	Y	Y	Y	-	-	-	-	-	-	-	-
111476	estExt_fgenesh1_pg.C_chr_120173		12	728894-731006	-	froz	filt	0	Y	-	M	675	23	652	8	1.23	0	--	3	extr=23	-	-	1	PF00264	IPR002227	-	-	Y	Y	N	-	-	-	-	-	-	-	-
75584	estExt_Genewise1Plus.C_chr_90574		9	1079287-1081613	+	froz	filt	4	Y	-	M	673	21	652	3	0.46	0	--	2	extr=26	-	-	0	PF04616	IPR006710	-	COG3507	Y	Y	N	-	-	-	-	-	-	-	-
97237	fgenesh1_pg.C_chr_12000369		12	1405626-1408602	+	froz	filt	6	Y	-	M	684	29	655	11	1.68	0	--	4	extr=21	-	-	0	-	-	-	-	N	N	N	-	-	-	-	-	-	-	-
111049	estExt_fgenesh1_pg.C_chr_100233		10	789636-792006	-	froz	filt	2	Y	-	M	689	26	663	6	0.9	0	--	2	extr=18	-	-	1	-	-	-	-	N	N	Y	-	-	-	-	-	-	-	-
69329	estExt_Genewise1Plus.C_chr_30262		3	471147-473377	-	froz	filt	1	Y	-	M	679	16	663	2	0.3	0	--	2	extr=24	-	-	2	PF05592	-	-	-	N	N	N	-	-	-	-	-	-	-	-
111130	estExt_fgenesh1_pg.C_chr_100384		10	1379647-1381988	-	froz	filt	5	Y	-	M	690	20	670	1	0.15	0	--	3	extr=25	-	-	0	PF06964	IPR010720,NULL	-	COG3534,smart00813	Y	Y	N	-	-	-	-	-	-	-	-
95144	fgenesh1_pg.C_chr_8000279		8	1083091-1085166	-	froz	filt	0	Y	-	M	691	20	671	30	4.47	0	--	5	extr=26	-	-	0	-	-	-	-	N	N	Y	-	-	-	-	-	-	-	-
93028	fgenesh1_pg.C_chr_5000102		5	493048-496497	+	froz	filt	6	Y	-	M	703	24	679	22	3.24	0	--	4	extr=24	-	-	1	-	-	-	-	N	N	Y	-	-	-	-	-	-	-	-
100000	estExt_fgenesh1_pm.C_chr_40316		4	2066537-2069000	-	froz	filt	6	Y	-	M	699	17	682	4	0.59	0	--	3	extr=26	-	-	1	PF08760	-	-	-	N	N	N	-	-	-	-	-	-	-	-
97361	fgenesh1_pg.C_chr_13000121		13	489170-491778	-	froz	filt	5	Y	-	M	708	23	685	2	0.29	1	7--26	2	extr=24	-	-	1	PF01432	IPR001567	KOG2089,KOG2090	COG0339,PRK10911,cd06258,cd06455,cd06456,cd06457	Y	Y	Y	3.4.24.37	Saccharolysin.	Cleavage of Pro-|-Phe and Ala-|-Ala bonds.	Zinc.	\N	\N	\N	\N
109344	estExt_fgenesh1_pg.C_chr_50046		5	287278-289513	-	froz	filt	2	Y	-	M	710	24	686	5	0.73	0	--	3	extr=25	-	-	0	PF08760	-	-	-	N	N	N	-	-	-	-	-	-	-	-
74078	estExt_Genewise1Plus.C_chr_70769		7	1344443-1346653	-	froz	filt	1	Y	-	M	712	20	692	9	1.3	0	--	3	extr=27	-	-	1	PF00135,PF07859	IPR002018,IPR000379	KOG1515,KOG1516,KOG4389	COG0657,COG2272,cd00312	Y	N	Y	3.1.1.7	Acetylcholinesterase.	Acetylcholine + H(2)O = choline + acetate.	\N	\N	Glycerolipid metabolism	Metabolism of Complex Lipids	METABOLIC
109666	estExt_fgenesh1_pg.C_chr_50595		5	2492745-2495149	+	froz	filt	2	Y	-	M	723	18	705	7	0.99	0	--	4	extr=27	-	-	1	PF00394,PF00686,PF07731,PF07732	IPR002044,IPR001117,IPR010916	KOG1263	COG2132,PRK10965,TIGR01480,TIGR03388,TIGR03389,TIGR03390,cd05467,cd05807,cd05808,cd05809,cd05810,cd05811,cd05816,cd05817,cd05818,cd05820	Y	Y	Y	1.10.3.2	Laccase.	4 benzenediol + O(2) = 4 benzosemiquinone + 2 H(2)O.	Copper.	\N	\N	\N	\N
91070	fgenesh1_pg.C_chr_2000760		2	2892406-2895487	-	-	filt	5	Y	-	M	753	39	714	2	0.28	0	--	3	extr=18	-	-	0	PF00536,PF00788,PF07647	IPR001660,IPR000159,IPR011510	KOG1738	cd00166,cd01768,cd01786,smart00314,smart00454	Y	Y	Y	-	-	-	-	-	-	-	-
65151	estExt_Genewise1Plus.C_chr_10466		1	1007045-1009562	-	froz	filt	1	Y	-	M	748	27	721	7	0.97	1	5--27	2	extr=26	-	-	2	PF04734	IPR006823	KOG2232	-	Y	N	Y	-	-	-	-	-	-	-	-
38371	e_gw1.3.1168.1		3	1729335-1732135	-	froz	filt	6	Y	-	M	742	17	725	2	0.28	0	--	4	extr=23	-	-	0	PF01432	IPR001567	KOG2089,KOG2090	COG0339,PRK10280,PRK10911,cd06258,cd06455,cd06456,cd06457	Y	Y	Y	3.4.24.37	Saccharolysin.	Cleavage of Pro-|-Phe and Ala-|-Ala bonds.	Zinc.	\N	\N	\N	\N
31465	e_gw1.1.2166.1		1	1085179-1087630	-	froz	-	2	Y	-	M	766	24	742	3	0.4	0	--	3	extr=24	-	-	1	PF01055	-	KOG1065,KOG1066	COG1501,PRK10426,PRK10658,cd06589,cd06591,cd06592,cd06593,cd06594,cd06598,cd06600,cd06604	N	N	N	-	-	-	-	-	-	-	-
35446	e_gw1.2.1216.1		2	2494915-2497828	+	froz	filt	6	Y	-	M	765	17	748	6	0.8	0	--	2	extr=26	-	-	0	PF07971	IPR005887	-	COG3537,TIGR01180	Y	N	N	-	-	-	-	-	-	-	-
92203	fgenesh1_pg.C_chr_3000913		3	3412616-3413545	+	froz	filt	0	-	Y	M	309	30	279	2	0.72	1	286--308	3	extr=27	-	-	1	-	-	-	-	N	N	Y	-	-	-	-	-	-	-	-
85505	fgenesh1_pm.C_chr_4000020		4	195261-197691	+	froz	filt	2	Y	-	M	774	23	751	7	0.93	0	--	2	extr=24	-	-	2	PF00933,PF01915	IPR001764,IPR002772	-	COG1472	Y	Y	N	3.2.1.21	Beta-glucosidase.	Hydrolysis of terminal, non-reducing beta-D-glucose residues with release of beta-D-glucose.	\N	\N	Flavonoids, stilbene and lignin biosynthesis	Biosynthesis of Secondary Metabolites	METABOLIC
96782	fgenesh1_pg.C_chr_11000345		11	1283479-1285858	+	froz	filt	1	Y	-	M	773	18	755	33	4.37	0	--	6	extr=26	-	-	1	-	IPR003014,IPR000177,IPR000886	-	COG3889	Y	Y	Y	-	-	-	-	-	-	-	-
75965	estExt_Genewise1Plus.C_chr_91174		9	2094607-2097377	-	froz	-	1	Y	-	M	780	22	758	6	0.79	0	--	4	extr=26	-	-	0	PF00264	IPR002227	-	-	Y	Y	N	3.2.1.18	Exo-alpha-sialidase.	Hydrolysis of alpha-(2->3)-, alpha-(2->6)-, alpha-(2->8)-glycosidic linkages of terminal sialic residues in oligosaccharides, glycoproteins, glycolipids, colominic acid and synthetic substrates.	\N	Sialidosis; MIM:256550.	Sphingoglycolipid metabolism	Metabolism of Complex Lipids	METABOLIC
43499	e_gw1.6.101.1		6	1307229-1309568	+	froz	filt	0	Y	-	M	779	18	761	0	0	0	--	2	extr=25	-	-	2	PF00326,PF00930	IPR001375,IPR002469,IPR000379	KOG2100,KOG2281	COG1506	Y	Y	Y	3.4.14.-	Dipeptidyl-peptidases and tripeptidyl-peptidases.	\N	\N	\N	\N	\N	\N
71284	estExt_Genewise1Plus.C_chr_41034		4	1830528-1833220	-	froz	filt	5	Y	-	M	785	18	767	11	1.43	0	--	2	extr=26	-	-	1	PF00933,PF01915	IPR001764,IPR002772	-	COG1472	Y	Y	N	3.2.1.21	Beta-glucosidase.	Hydrolysis of terminal, non-reducing beta-D-glucose residues with release of beta-D-glucose.	\N	\N	Flavonoids, stilbene and lignin biosynthesis	Biosynthesis of Secondary Metabolites	METABOLIC
74711	estExt_Genewise1Plus.C_chr_80630		8	1089208-1091587	+	froz	filt	0	Y	-	M	790	23	767	10	1.3	0	--	3	extr=25	-	-	1	PF07971	IPR005887	-	COG3537,TIGR01180	Y	N	N	-	-	-	-	-	-	-	-
48260	e_gw1.9.74.1		9	874936-877574	-	froz	filt	5	Y	-	M	789	18	771	11	1.43	0	--	2	extr=26	-	-	0	PF07971	IPR005887	-	COG3537,TIGR01180	Y	N	N	-	-	-	-	-	-	-	-
106753	estExt_fgenesh1_pg.C_chr_10070		1	360510-363476	+	froz	filt	3	Y	-	M	791	19	772	5	0.65	0	--	2	extr=27	-	-	0	PF08760	-	-	-	N	N	N	-	-	-	-	-	-	-	-
67250	estExt_Genewise1Plus.C_chr_13430		1	5027950-5030585	-	froz	filt	4	Y	-	M	796	22	774	4	0.52	0	--	4	extr=23	-	-	1	PF00141	IPR002016,IPR000763,IPR006162	-	COG0376,TIGR00198,cd00314,cd00649,cd00691	Y	Y	N	1.11.1.5	Cytochrome-c peroxidase.	2 ferrocytochrome c + H(2)O(2) = 2 ferricytochrome c + 2 H(2)O.	Heme.	\N	\N	\N	\N
101742	estExt_fgenesh1_pm.C_chr_120085		12	598603-601256	-	froz	filt	4	Y	-	M	809	20	789	11	1.39	0	--	3	extr=23	-	-	2	PF07971	IPR005887	-	COG3537,TIGR01180	Y	N	N	-	-	-	-	-	-	-	-
71401	estExt_Genewise1Plus.C_chr_41196		4	2112889-2115594	+	froz	filt	4	Y	-	M	808	19	789	6	0.76	0	--	3	extr=20	-	-	2	PF08760	-	-	-	N	N	N	-	-	-	-	-	-	-	-
110289	estExt_fgenesh1_pg.C_chr_70449		7	1860196-1863081	-	froz	filt	3	Y	-	M	812	22	790	3	0.38	0	--	3	extr=23	-	-	0	PF02065	IPR000111,IPR002252	-	COG3345	Y	Y	N	-	-	-	-	-	-	-	-
88691	fgenesh1_pg.C_chr_1000108		1	509647-512842	+	froz	filt	9	Y	-	M	816	16	800	46	5.75	0	--	6	extr=27	-	-	0	PF05109,PF09726	-	KOG0956,KOG1999	COG3889	N	N	Y	3.2.1.3	Glucan 1,4-alpha-glucosidase.	Hydrolysis of terminal 1,4-linked alpha-D-glucose residues successively from non-reducing ends of the chains with release of beta-D-glucose.	\N	\N	Starch and sucrose metabolism	Metabolism of Complex Carbohydrates	METABOLIC
44498	e_gw1.6.779.1		6	2373206-2375826	+	froz	filt	3	Y	-	M	821	19	802	7	0.87	0	--	4	extr=27	-	-	2	PF00933,PF01915	IPR001764,IPR002772	-	COG1472	Y	Y	N	3.2.1.21	Beta-glucosidase.	Hydrolysis of terminal, non-reducing beta-D-glucose residues with release of beta-D-glucose.	\N	\N	Flavonoids, stilbene and lignin biosynthesis	Biosynthesis of Secondary Metabolites	METABOLIC
88714	fgenesh1_pg.C_chr_1000131		1	598688-601550	-	froz	filt	1	Y	-	M	829	22	807	10	1.24	0	--	4	extr=24	-	-	1	PF08601	-	KOG1488,KOG2044,KOG2049,KOG3973	COG5099,PRK06958,PTZ00108,TIGR03490	N	N	Y	3.2.1.18	Exo-alpha-sialidase.	Hydrolysis of alpha-(2->3)-, alpha-(2->6)-, alpha-(2->8)-glycosidic linkages of terminal sialic residues in oligosaccharides, glycoproteins, glycolipids, colominic acid and synthetic substrates.	\N	Sialidosis; MIM:256550.	Sphingoglycolipid metabolism	Metabolism of Complex Lipids	METABOLIC
111591	estExt_fgenesh1_pg.C_chr_130031		13	168664-171381	-	froz	filt	0	Y	-	M	837	23	814	15	1.84	0	--	5	extr=27	-	-	0	PF06682,PF08702,PF09726	-	KOG0921,KOG1488,KOG3915	PHA00370	N	N	Y	3.2.1.18	Exo-alpha-sialidase.	Hydrolysis of alpha-(2->3)-, alpha-(2->6)-, alpha-(2->8)-glycosidic linkages of terminal sialic residues in oligosaccharides, glycoproteins, glycolipids, colominic acid and synthetic substrates.	\N	Sialidosis; MIM:256550.	Sphingoglycolipid metabolism	Metabolism of Complex Lipids	METABOLIC
42323	e_gw1.5.872.1		5	2098371-2101080	+	froz	filt	2	Y	-	M	864	18	846	6	0.71	0	--	2	extr=25	-	-	0	PF00933,PF01915	IPR001764,IPR002772	-	COG1472	Y	Y	N	3.2.1.21	Beta-glucosidase.	Hydrolysis of terminal, non-reducing beta-D-glucose residues with release of beta-D-glucose.	\N	\N	Flavonoids, stilbene and lignin biosynthesis	Biosynthesis of Secondary Metabolites	METABOLIC
64142	estExt_Genewise1.C_chr_120276		12	521658-525113	+	froz	filt	7	Y	-	M	866	18	848	6	0.71	0	--	3	extr=25	-	-	2	PF00933,PF01915	IPR001764,IPR002772	-	COG1472	Y	Y	N	3.2.1.21	Beta-glucosidase.	Hydrolysis of terminal, non-reducing beta-D-glucose residues with release of beta-D-glucose.	\N	\N	Flavonoids, stilbene and lignin biosynthesis	Biosynthesis of Secondary Metabolites	METABOLIC
95663	fgenesh1_pg.C_chr_9000187		9	779249-782238	-	froz	filt	3	Y	-	M	873	16	857	48	5.6	0	--	4	extr=24	-	-	0	PF04885	IPR003014,IPR006209,IPR001211	-	-	Y	Y	Y	-	-	-	-	-	-	-	-
107565	estExt_fgenesh1_pg.C_chr_11315		1	4575588-4578649	-	froz	filt	2	Y	-	M	881	21	860	3	0.35	0	--	3	extr=23	-	-	0	-	IPR006102	KOG2230	COG3250,PRK10340	Y	Y	Y	3.2.1.25	Beta-mannosidase.	Hydrolysis of terminal, non-reducing beta-D-mannose residues in beta-D-mannosides.	\N	\N	N-Glycan degradation	Metabolism of Complex Carbohydrates	METABOLIC
99970	estExt_fgenesh1_pm.C_chr_40277		4	1857892-1860931	+	froz	filt	7	Y	-	M	878	17	861	9	1.05	0	--	4	extr=27	-	-	2	PF00933,PF01915	IPR001764,IPR002772	-	COG1472	Y	Y	N	3.2.1.21	Beta-glucosidase.	Hydrolysis of terminal, non-reducing beta-D-glucose residues with release of beta-D-glucose.	\N	\N	Flavonoids, stilbene and lignin biosynthesis	Biosynthesis of Secondary Metabolites	METABOLIC
42620	e_gw1.5.836.1		5	283742-286510	+	froz	filt	0	Y	-	M	922	26	896	8	0.89	0	--	3	extr=25	-	-	2	PF00933,PF01915	IPR001764,IPR002772	-	COG1472	Y	Y	N	3.2.1.21	Beta-glucosidase.	Hydrolysis of terminal, non-reducing beta-D-glucose residues with release of beta-D-glucose.	\N	\N	Flavonoids, stilbene and lignin biosynthesis	Biosynthesis of Secondary Metabolites	METABOLIC
111695	estExt_fgenesh1_pg.C_chr_130228		13	846325-849673	+	froz	filt	3	Y	-	M	991	20	971	11	1.13	0	--	2	extr=26	-	-	0	PF00686,PF01055	IPR002044,IPR000322	KOG1065,KOG1066	COG1501,PRK10426,PRK10658,cd05467,cd05807,cd05808,cd05810,cd05811,cd05820,cd06589,cd06591,cd06593,cd06598,cd06599,cd06600,cd06601,cd06602,cd06603,cd06604	Y	Y	Y	3.2.1.20	Alpha-glucosidase.	Hydrolysis of terminal, non-reducing 1,4-linked D-glucose residues with release of D-glucose.	\N	Glycogen storage disease II; MIM:232300.	Starch and sucrose metabolism	Metabolism of Complex Carbohydrates	METABOLIC
69330	estExt_Genewise1Plus.C_chr_30269		3	504066-507089	-	froz	filt	0	Y	-	M	1007	15	992	9	0.91	0	--	3	extr=27	-	-	0	PF03632,PF03636	IPR005195,IPR005194,IPR005196	KOG4125	COG1554,PRK13807	Y	Y	Y	3.2.1.28	Alpha,alpha-trehalase.	Alpha,alpha-trehalose + H(2)O = 2 D-glucose.	\N	\N	Starch and sucrose metabolism	Metabolism of Complex Carbohydrates	METABOLIC
65051	estExt_Genewise1Plus.C_chr_10289		1	731227-734630	-	froz	filt	6	Y	-	M	1023	16	1007	3	0.3	0	--	4	extr=23	-	-	0	-	-	-	-	N	N	N	-	-	-	-	-	-	-	-
108602	estExt_fgenesh1_pg.C_chr_30395		3	1648611-1652234	-	froz	filt	4	Y	-	M	1078	14	1064	44	4.14	0	--	7	extr=27	-	-	0	PF01822,PF09362	IPR002889	KOG4157,KOG4701	smart00321	Y	N	Y	-	-	-	-	-	-	-	-
92962	fgenesh1_pg.C_chr_5000036		5	237619-241305	-	froz	filt	2	Y	-	M	1117	20	1097	28	2.55	0	--	8	extr=26	-	-	0	PF08702,PF09726,PF10033	IPR003014	KOG0260,KOG0956,KOG3570	-	Y	N	Y	3.2.1.3	Glucan 1,4-alpha-glucosidase.	Hydrolysis of terminal 1,4-linked alpha-D-glucose residues successively from non-reducing ends of the chains with release of beta-D-glucose.	\N	\N	Starch and sucrose metabolism	Metabolism of Complex Carbohydrates	METABOLIC
94554	fgenesh1_pg.C_chr_7000357		7	1420317-1424553	-	froz	filt	6	Y	-	M	1135	24	1111	21	1.89	0	--	3	extr=25	-	-	1	PF01822	IPR002889	KOG4157	-	Y	N	Y	-	-	-	-	-	-	-	-
88982	fgenesh1_pg.C_chr_1000399		1	1525585-1529025	-	froz	filt	0	Y	-	M	1146	17	1129	4	0.35	0	--	12	extr=22	-	-	1	-	IPR001412	-	-	Y	Y	Y	3.2.1.3	Glucan 1,4-alpha-glucosidase.	Hydrolysis of terminal 1,4-linked alpha-D-glucose residues successively from non-reducing ends of the chains with release of beta-D-glucose.	\N	\N	Starch and sucrose metabolism	Metabolism of Complex Carbohydrates	METABOLIC
95631	fgenesh1_pg.C_chr_9000155		9	686917-690524	+	froz	filt	1	Y	-	M	1164	18	1146	14	1.22	0	--	5	extr=26	-	-	0	PF02993,PF03154,PF03276,PF04652,PF05109,PF05518,PF06070,PF07174,PF08639,PF09726,PF09770,PF10667	NULL,IPR003014	KOG0119,KOG0132,KOG0162,KOG0260,KOG0307,KOG0559,KOG0566,KOG0579,KOG0943,KOG0971,KOG1830,KOG1923,KOG1924,KOG1984,KOG1985,KOG2893,KOG3514,KOG3671,KOG3771,KOG4590,KOG4672,KOG4673,KOG4674,KOG4701,KOG4849	COG5373,COG5422,PRK00404,PRK03427,PRK05648,PRK07003,PRK07764,PRK08026,PRK08581,PRK08770,PRK08853,PRK09111,PRK10811,PRK11855,PRK12270,PRK12323,TIGR01347	Y	N	Y	3.2.1.3	Glucan 1,4-alpha-glucosidase.	Hydrolysis of terminal 1,4-linked alpha-D-glucose residues successively from non-reducing ends of the chains with release of beta-D-glucose.	\N	\N	Starch and sucrose metabolism	Metabolism of Complex Carbohydrates	METABOLIC
94883	fgenesh1_pg.C_chr_8000018		8	89209-93994	+	froz	filt	5	Y	-	M	1390	21	1369	45	3.29	0	--	7	extr=27	-	-	1	-	IPR003014	-	-	Y	N	Y	3.2.1.3	Glucan 1,4-alpha-glucosidase.	Hydrolysis of terminal 1,4-linked alpha-D-glucose residues successively from non-reducing ends of the chains with release of beta-D-glucose.	\N	\N	Starch and sucrose metabolism	Metabolism of Complex Carbohydrates	METABOLIC
102031	estExt_fgenesh1_kg.C_chr_10057		1	695356-695915	-	froz	filt	0	Y	-	Q	90	22	68	8	11.76	0	--	-	extr=22	-	-	0	-	-	-	-	N	N	N	-	-	-	-	-	-	-	-
30121	gw1.4.1589.1		4	68441-69463	-	froz	filt	1	Y	-	R	297	14	283	1	0.35	0	--	4	extr=27	-	-	0	pfam04616	-	-	-	N	N	N	-	-	-	-	-	-	-	-
27250	gw1.8.1202.1		8	258743-259518	-	froz	filt	1	Y	-	T	240	25	215	1	0.47	0	--	-	extr=22	-	-	1	pfam00106	IPR002347,IPR002198	KOG0725,KOG1199,KOG1201,KOG1205,KOG1207,KOG1210,KOG4169	COG0300,COG1028,COG3967,COG4221,PRK05557,PRK05565,PRK05650,PRK05653,PRK05855,PRK05872,PRK05876,PRK06057,PRK06138,PRK06139,PRK06171,PRK06172,PRK06179,PRK06181,PRK06194,PRK06200,PRK06398,PRK06463,PRK06484,PRK06500,PRK06550,PRK06841,PRK06935,PRK07060,PRK07063,PRK07069,PRK07231,PRK07326,PRK07478,PRK07774,PRK07825,PRK07856,PRK08226,PRK08261,PRK08265,PRK08267,PRK08324,PRK08589,PRK08628,PRK08643,PRK1242…	Y	Y	Y	1.1.1.141	15-hydroxyprostaglandin dehydrogenase (NAD+).	(5Z,13E)-(15S)-11-alpha,15-dihydroxy-9-oxoprost-13-enoate + NAD(+) = (5Z,13E)-11-alpha-hydroxy-9,15-dioxoprost-13-enoate + NADH.	\N	\N	\N	\N	\N

## Sheet: Tab3 - No Met=547
#id-JGI	name-JGI	effector homologues	chrom	posn	strand	frozen	filtered	introns	secreted	gpi	aa1	prelen	siglen	maturelen	numcs	%C	TMs	TMpos	RADAR	WoLFPSORT	[HK]DEL	bipartite_NLS	NES	PFAM	interpro	KOG	CDD	jgi-domains	jgi-go_info	jgi-kog_info	ecNum	definition	catalyticActivity	cofactors	associatedDiseases	pathway	pathway_class	pathway_type
87205	fgenesh1_pm.C_chr_8000211		8	1342012-1342250	+	froz	filt	1	Y	-	M	55	22	33	8	24.24	0	--	2	extr=21	-	-	0	-	-	-	-	N	N	N	-	-	-	-	-	-	-	-
83081	fgenesh1_kg.C_chr_13000145		13	1086309-1086905	+	froz	filt	2	Y	-	M	53	20	33	6	18.18	0	--	-	extr=26	-	-	0	-	-	-	-	N	N	N	-	-	-	-	-	-	-	-
101077	estExt_fgenesh1_pm.C_chr_80305		8	1913842-1914553	-	froz	filt	1	Y	-	M	51	18	33	1	3.03	0	--	-	extr=24	-	-	0	-	-	-	-	N	N	N	-	-	-	-	-	-	-	-
85399	fgenesh1_pm.C_chr_3000469		3	2910240-2910413	-	froz	filt	0	Y	-	M	57	21	36	0	0	1	4--23	-	extr=20	-	-	0	-	-	-	-	N	N	N	-	-	-	-	-	-	-	-
102983	estExt_fgenesh1_kg.C_chr_11083		1	5811008-5811549	+	froz	filt	0	Y	-	M	54	18	36	0	0	0	--	2	extr=23	-	-	1	-	-	-	-	N	N	N	-	-	-	-	-	-	-	-
82925	fgenesh1_kg.C_chr_12000202		12	1361580-1362222	+	froz	filt	2	Y	-	M	57	19	38	6	15.79	0	--	-	extr=24	-	-	0	-	-	-	-	N	N	N	-	-	-	-	-	-	-	-
81208	fgenesh1_kg.C_chr_6000189		6	1303869-1304493	+	froz	filt	1	Y	-	M	59	18	41	6	14.63	0	--	-	extr=24	-	-	0	-	-	-	-	N	N	N	-	-	-	-	-	-	-	-
79286	fgenesh1_kg.C_chr_2000125		2	1007275-1007899	-	froz	filt	2	Y	-	M	63	20	43	6	13.95	0	--	2	extr=22	-	-	0	-	-	-	-	N	N	N	-	-	-	-	-	-	-	-
82148	fgenesh1_kg.C_chr_9000122		9	1092988-1093562	+	froz	filt	0	Y	-	M	75	32	43	0	0	1	7--29	-	extr=25	-	-	0	PF10215	-	-	-	N	N	N	-	-	-	-	-	-	-	-
106021	estExt_fgenesh1_kg.C_chr_100218		10	1340279-1340634	+	froz	filt	0	Y	-	M	67	20	47	1	2.13	0	--	-	extr=27	-	-	1	-	-	-	-	N	N	N	-	-	-	-	-	-	-	-
82029	fgenesh1_kg.C_chr_9000003		9	111308-111872	-	froz	-	1	Y	-	M	66	18	48	7	14.58	0	--	2	extr=26	-	-	0	-	-	-	-	N	N	N	-	-	-	-	-	-	-	-
79161	fgenesh1_kg.C_chr_1001108		1	6005954-6006585	-	froz	filt	2	Y	-	M	68	19	49	6	12.24	0	--	-	extr=27	-	-	0	-	-	-	-	N	N	N	-	-	-	-	-	-	-	-
106125	estExt_fgenesh1_kg.C_chr_110110		11	812964-814004	+	froz	filt	2	Y	-	M	70	17	53	6	11.32	0	--	-	extr=24	-	-	0	-	-	-	-	N	N	N	-	-	-	-	-	-	-	-
80332	fgenesh1_kg.C_chr_4000087		4	637336-638008	-	froz	filt	2	Y	-	M	76	21	55	6	10.91	0	--	-	extr=21	-	-	0	-	-	-	-	N	N	N	-	-	-	-	-	-	-	-
104383	estExt_fgenesh1_kg.C_chr_50059		5	513931-514421	+	froz	filt	2	Y	-	M	74	19	55	6	10.91	0	--	-	extr=22	-	-	0	-	-	-	-	N	N	N	-	-	-	-	-	-	-	-
101652	estExt_fgenesh1_pm.C_chr_110210		11	1326756-1327372	+	froz	filt	1	Y	-	M	77	21	56	8	14.29	0	--	-	extr=21	-	-	0	-	-	-	-	N	N	N	-	-	-	-	-	-	-	-
83064	fgenesh1_kg.C_chr_13000128		13	920892-921712	-	froz	filt	2	Y	-	M	75	18	57	6	10.53	0	--	-	extr=25	-	-	0	-	-	-	-	N	N	N	-	-	-	-	-	-	-	-
104444	estExt_fgenesh1_kg.C_chr_50122		5	989972-990541	-	froz	filt	1	Y	-	M	79	21	58	10	17.24	0	--	-	extr=18	-	-	0	-	-	-	-	N	N	N	-	-	-	-	-	-	-	-
100649	estExt_fgenesh1_pm.C_chr_70030		7	263827-264330	-	froz	filt	2	Y	-	M	75	17	58	8	13.79	0	--	-	extr=18	-	-	0	-	-	-	-	N	N	N	-	-	-	-	-	-	-	-
106436	estExt_fgenesh1_kg.C_chr_130001		13	55059-55775	-	froz	filt	2	Y	-	M	83	25	58	8	13.79	1	4--26	-	extr=20	-	-	0	-	-	-	-	N	N	N	-	-	-	-	-	-	-	-
41491	e_gw1.5.1603.1		5	454297-454611	+	froz	filt	1	Y	-	M	81	18	63	8	12.7	0	--	-	extr=25	-	-	0	-	-	-	-	N	N	N	-	-	-	-	-	-	-	-
103091	estExt_fgenesh1_kg.C_chr_20101	MgTRP1	2	828240-828840	-	froz	filt	3	Y	-	M	82	19	63	1	1.59	0	--	2	extr=21	-	-	0	-	-	-	-	N	N	N	-	-	-	-	-	-	-	-
73735	estExt_Genewise1Plus.C_chr_70229		7	465831-466433	-	froz	filt	2	Y	-	M	91	27	64	0	0	1	15--32	-	extr=19	-	-	0	PF10281	-	-	-	N	N	N	-	-	-	-	-	-	-	-
103650	estExt_fgenesh1_kg.C_chr_30151		3	1196996-1197642	+	froz	filt	0	Y	-	M	87	21	66	0	0	0	--	-	extr=22	-	-	1	-	IPR000782	-	-	Y	N	N	-	-	-	-	-	-	-	-
95857	fgenesh1_pg.C_chr_9000381		9	1533495-1534120	-	froz	filt	2	Y	-	M	100	32	68	0	0	1	13--35	-	extr=25	-	-	1	-	-	-	-	N	N	N	-	-	-	-	-	-	-	-
82659	fgenesh1_kg.C_chr_11000177		11	1177856-1178630	+	froz	filt	0	Y	-	M	93	23	70	0	0	0	--	-	extr=20	-	-	0	-	-	-	-	N	N	N	-	-	-	-	-	-	-	-
106502	estExt_fgenesh1_kg.C_chr_130072		13	656107-656761	-	froz	filt	2	Y	-	M	89	18	71	8	11.27	0	--	-	extr=20	-	-	0	-	-	-	-	N	N	N	-	-	-	-	-	-	-	-
105682	estExt_fgenesh1_kg.C_chr_90062		9	595651-596134	+	froz	filt	1	Y	-	M	95	22	73	8	10.96	1	5--27	-	extr=26	-	-	1	-	-	-	-	N	N	N	-	-	-	-	-	-	-	-
48129	e_gw1.9.570.1		9	167134-167549	-	froz	filt	2	Y	-	M	96	22	74	8	10.81	0	--	2	extr=23	-	-	0	PF06766	IPR010636	-	-	Y	Y	N	-	-	-	-	-	-	-	-
81448	fgenesh1_kg.C_chr_7000067		7	497230-497573	+	-	filt	0	Y	-	M	97	21	76	3	3.95	0	--	-	extr=22	-	-	0	PF00135	-	KOG1516,KOG4389	-	N	N	N	-	-	-	-	-	-	-	-
99350	estExt_fgenesh1_pm.C_chr_20559		2	3737327-3737965	-	froz	filt	2	Y	-	M	96	19	77	0	0	0	--	2	extr=21	-	-	1	-	-	-	-	N	N	N	-	-	-	-	-	-	-	-
105826	estExt_fgenesh1_kg.C_chr_100007		10	107365-108215	-	froz	filt	3	Y	-	M	98	20	78	8	10.26	0	--	2	extr=27	-	-	0	-	-	-	-	N	N	N	-	-	-	-	-	-	-	-
105487	estExt_fgenesh1_kg.C_chr_80182	Mg1LysM	8	1261560-1262312	+	froz	filt	3	Y	-	M	97	18	79	4	5.06	0	--	-	extr=23	-	-	0	-	IPR002482	-	-	Y	Y	N	-	-	-	-	-	-	-	-
90421	fgenesh1_pg.C_chr_2000111		2	527352-527763	-	froz	filt	1	Y	-	M	106	24	82	3	3.66	0	--	2	extr=20	-	-	0	-	-	-	-	N	N	N	-	-	-	-	-	-	-	-
97077	fgenesh1_pg.C_chr_12000209		12	839083-839527	-	froz	filt	2	Y	-	M	104	19	85	8	9.41	0	--	2	extr=23	-	-	0	-	-	-	-	N	N	N	-	-	-	-	-	-	-	-
103254	estExt_fgenesh1_kg.C_chr_20276		2	1865828-1866269	-	froz	filt	0	Y	-	M	101	16	85	4	4.71	0	--	-	extr=25	-	-	0	-	-	-	-	N	N	N	-	-	-	-	-	-	-	-
96882	fgenesh1_pg.C_chr_12000014		12	119578-119997	+	froz	filt	1	Y	-	M	106	21	85	4	4.71	0	--	-	extr=27	-	-	0	-	-	-	-	N	N	N	-	-	-	-	-	-	-	-
90520	fgenesh1_pg.C_chr_2000210		2	882537-883030	-	froz	filt	3	Y	-	M	103	18	85	2	2.35	0	--	-	extr=23	-	-	0	-	-	-	-	N	N	N	-	-	-	-	-	-	-	-
95714	fgenesh1_pg.C_chr_9000238		9	983311-983702	-	froz	filt	1	Y	-	M	104	18	86	6	6.98	0	--	2	extr=19	-	-	0	-	-	-	-	N	N	N	-	-	-	-	-	-	-	-
97449	fgenesh1_pg.C_chr_13000209		13	769861-770236	-	froz	filt	1	Y	-	M	105	19	86	6	6.98	0	--	-	extr=24	-	-	0	-	-	-	-	N	N	N	-	-	-	-	-	-	-	-
95035	fgenesh1_pg.C_chr_8000170		8	798181-798575	-	froz	filt	1	Y	-	M	106	19	87	8	9.2	0	--	-	extr=23	-	-	0	-	-	-	-	N	N	N	-	-	-	-	-	-	-	-
108482	estExt_fgenesh1_pg.C_chr_30181		3	780398-781083	+	froz	filt	0	Y	-	M	108	19	89	10	11.24	0	--	-	extr=27	-	-	0	-	-	-	-	N	N	N	-	-	-	-	-	-	-	-
89647	fgenesh1_pg.C_chr_1001064		1	3644229-3644798	-	froz	filt	3	Y	-	M	109	20	89	8	8.99	0	--	-	extr=26	-	-	0	-	-	-	-	N	N	N	-	-	-	-	-	-	-	-
96389	fgenesh1_pg.C_chr_10000395		10	1433970-1434464	+	froz	filt	2	Y	-	M	109	20	89	6	6.74	0	--	-	extr=24	-	-	1	-	-	-	-	N	N	N	-	-	-	-	-	-	-	-
92365	fgenesh1_pg.C_chr_4000145		4	678661-679038	-	froz	filt	1	Y	-	M	106	16	90	8	8.89	0	--	2	extr=27	-	-	0	-	-	-	-	N	N	N	-	-	-	-	-	-	-	-
92826	fgenesh1_pg.C_chr_4000606		4	2416981-2417449	+	froz	filt	2	Y	-	M	110	20	90	6	6.67	0	--	2	extr=26	-	-	0	-	IPR001545	-	-	Y	Y	N	-	-	-	-	-	-	-	-
94383	fgenesh1_pg.C_chr_7000186		7	809432-809939	-	froz	filt	3	Y	-	M	112	21	91	8	8.79	0	--	-	extr=23	-	-	0	-	-	-	-	N	N	N	-	-	-	-	-	-	-	-
108877	estExt_fgenesh1_pg.C_chr_30849		3	3242130-3242635	-	froz	filt	1	Y	-	M	111	20	91	6	6.59	0	--	-	extr=25	-	-	0	-	-	-	-	N	N	N	-	-	-	-	-	-	-	-
99124	estExt_fgenesh1_pm.C_chr_20263		2	1777957-1778501	+	froz	filt	1	Y	-	M	112	20	92	7	7.61	0	--	-	extr=26	-	-	0	-	-	-	-	N	N	N	-	-	-	-	-	-	-	-
107286	estExt_fgenesh1_pg.C_chr_10907		1	3158807-3159576	+	froz	filt	2	Y	-	M	116	22	94	6	6.38	0	--	-	extr=23	-	-	0	-	-	-	-	N	N	N	-	-	-	-	-	-	-	-
95039	fgenesh1_pg.C_chr_8000174		8	807488-808969	+	froz	filt	2	Y	-	M	111	16	95	2	2.11	0	--	-	extr=22	-	-	0	-	-	-	-	N	N	N	-	-	-	-	-	-	-	-
104758	estExt_fgenesh1_kg.C_chr_60076		6	660759-661490	-	froz	filt	2	Y	-	M	118	22	96	10	10.42	0	--	2	extr=24	-	-	0	-	-	-	-	N	N	N	-	-	-	-	-	-	-	-
97031	fgenesh1_pg.C_chr_12000163		12	686097-686453	+	froz	filt	0	Y	-	M	118	22	96	10	10.42	0	--	-	extr=27	-	-	0	-	-	-	-	N	N	N	-	-	-	-	-	-	-	-
95574	fgenesh1_pg.C_chr_9000098		9	446265-446994	-	froz	filt	2	Y	-	M	114	18	96	5	5.21	0	--	2	extr=18	-	-	0	-	-	-	-	N	N	N	-	-	-	-	-	-	-	-
106445	estExt_fgenesh1_kg.C_chr_130012		13	136802-137670	-	froz	filt	2	Y	-	M	119	22	97	10	10.31	0	--	-	extr=19	-	-	0	-	-	-	-	N	N	N	-	-	-	-	-	-	-	-
96981	fgenesh1_pg.C_chr_12000113		12	464283-465680	+	froz	filt	5	Y	-	M	120	22	98	8	8.16	1	7--29	2	extr=26	-	-	0	-	-	-	-	N	N	N	-	-	-	-	-	-	-	-
94408	fgenesh1_pg.C_chr_7000211		7	877727-878089	-	froz	filt	0	Y	-	M	120	21	99	3	3.03	0	--	-	extr=26	-	-	0	-	-	-	-	N	N	N	-	-	-	-	-	-	-	-
95697	fgenesh1_pg.C_chr_9000221		9	881661-882035	+	froz	filt	0	Y	-	M	124	21	103	6	5.83	1	5--27	-	extr=25	-	-	0	-	-	-	-	N	N	N	-	-	-	-	-	-	-	-
105142	estExt_fgenesh1_kg.C_chr_70134		7	825120-825849	-	-	filt	1	Y	-	M	122	18	104	6	5.77	1	7--29	-	extr=20	-	-	0	-	-	-	-	N	N	N	-	-	-	-	-	-	-	-
90420	fgenesh1_pg.C_chr_2000110		2	526304-526731	+	froz	filt	1	Y	-	M	122	18	104	2	1.92	0	--	-	extr=23	-	-	0	-	-	-	-	N	N	N	-	-	-	-	-	-	-	-
80321	fgenesh1_kg.C_chr_4000076		4	595394-597606	+	froz	filt	0	Y	-	M	120	15	105	0	0	0	--	3	extr=19	-	-	0	-	-	KOG0260	-	N	N	Y	-	-	-	-	-	-	-	-
92901	fgenesh1_pg.C_chr_4000681		4	2745133-2745819	-	froz	filt	0	-	Y	M	228	19	209	8	3.83	1	205--227	2	extr=20	-	-	1	-	-	-	-	N	N	N	-	-	-	-	-	-	-	-
93838	fgenesh1_pg.C_chr_6000238		6	1137767-1138135	-	froz	filt	0	Y	-	M	122	16	106	4	3.77	0	--	2	extr=20	-	-	1	-	-	-	-	N	N	N	-	-	-	-	-	-	-	-
95211	fgenesh1_pg.C_chr_8000346		8	1286849-1287223	+	froz	filt	0	Y	-	M	124	17	107	12	11.21	0	--	2	extr=26	-	-	1	-	IPR006209	-	-	Y	N	N	-	-	-	-	-	-	-	-
97500	fgenesh1_pg.C_chr_13000260		13	963149-963639	-	froz	filt	1	Y	-	M	137	28	109	10	9.17	0	--	2	extr=27	-	-	0	-	-	-	-	N	N	N	-	-	-	-	-	-	-	-
93035	fgenesh1_pg.C_chr_5000109		5	515118-515587	-	froz	filt	1	Y	-	M	134	24	110	10	9.09	1	5--27	2	extr=23	-	-	0	-	-	-	-	N	N	N	-	-	-	-	-	-	-	-
103900	estExt_fgenesh1_kg.C_chr_30416		3	2843555-2844780	-	froz	filt	2	Y	-	M	129	19	110	8	7.27	0	--	2	extr=26	-	-	0	-	IPR006209	-	-	Y	N	N	-	-	-	-	-	-	-	-
91409	fgenesh1_pg.C_chr_3000119		3	487068-488324	-	froz	filt	4	Y	-	M	130	20	110	6	5.45	1	4--23	-	extr=19	-	-	0	-	-	-	-	N	N	N	-	-	-	-	-	-	-	-
96101	fgenesh1_pg.C_chr_10000107		10	369766-370561	+	froz	filt	2	Y	-	M	132	21	111	8	7.21	0	--	2	extr=20	-	-	1	-	-	-	-	N	N	N	-	-	-	-	-	-	-	-
94089	fgenesh1_pg.C_chr_6000489		6	2164273-2164665	-	froz	filt	0	Y	-	M	130	19	111	4	3.6	1	7--29	-	extr=24	-	-	0	-	-	-	-	N	N	N	-	-	-	-	-	-	-	-
110220	estExt_fgenesh1_pg.C_chr_70341		7	1373544-1374635	+	froz	filt	2	Y	-	M	131	19	112	6	5.36	0	--	-	extr=25	-	-	0	-	-	-	-	N	N	N	-	-	-	-	-	-	-	-
96865	fgenesh1_pg.C_chr_11000428		11	1605734-1606196	+	froz	filt	1	Y	-	M	131	19	112	6	5.36	0	--	2	extr=26	-	-	1	-	-	-	-	N	N	N	-	-	-	-	-	-	-	-
89705	fgenesh1_pg.C_chr_1001122		1	3858650-3859188	+	froz	filt	1	Y	-	M	133	21	112	4	3.57	0	--	2	extr=24	-	-	0	-	-	-	-	N	N	N	-	-	-	-	-	-	-	-
95416	fgenesh1_pg.C_chr_8000551		8	2026458-2027042	-	froz	filt	1	Y	-	M	135	19	116	3	2.59	0	--	-	extr=25	-	-	2	-	-	-	-	N	N	N	-	-	-	-	-	-	-	-
90533	fgenesh1_pg.C_chr_2000223		2	941317-941992	-	froz	filt	3	Y	-	M	138	19	119	7	5.88	0	--	-	extr=20	-	-	0	-	-	-	-	N	N	N	-	-	-	-	-	-	-	-
38105	e_gw1.3.952.1		3	1971925-1972401	-	froz	filt	1	Y	-	M	137	18	119	2	1.68	0	--	2	extr=24	-	-	0	PF00545	IPR000026	-	cd00389,cd00606	Y	Y	N	-	-	-	-	-	-	-	-
107824	estExt_fgenesh1_pg.C_chr_20058		2	300527-301848	-	froz	filt	3	Y	-	M	136	17	119	2	1.68	0	--	3	extr=22	-	-	0	-	-	-	-	N	N	Y	-	-	-	-	-	-	-	-
94117	fgenesh1_pg.C_chr_6000517		6	2349744-2350298	-	froz	filt	2	Y	-	M	137	17	120	6	5	0	--	-	extr=25	-	-	0	-	-	-	-	N	N	N	-	-	-	-	-	-	-	-
29006	gw1.9.1123.1		9	1298650-1299063	+	froz	filt	0	Y	-	M	138	18	120	0	0	0	--	2	extr=20	-	-	0	-	-	-	-	N	N	N	-	-	-	-	-	-	-	-
95672	fgenesh1_pg.C_chr_9000196		9	805880-806356	-	froz	filt	1	Y	-	M	141	19	122	6	4.92	0	--	2	extr=19	-	-	0	-	-	-	-	N	N	N	-	-	-	-	-	-	-	-
105182	estExt_fgenesh1_kg.C_chr_70176		7	1005513-1006183	+	froz	filt	0	Y	-	M	143	18	125	6	4.8	0	--	2	extr=26	-	-	0	-	-	-	-	N	N	N	-	-	-	-	-	-	-	-
88664	fgenesh1_pg.C_chr_1000081		1	409004-409441	-	froz	filt	0	Y	-	M	145	19	126	8	6.35	0	--	-	extr=26	-	-	0	-	-	-	-	N	N	N	-	-	-	-	-	-	-	-
91471	fgenesh1_pg.C_chr_3000181		3	777537-778110	-	froz	filt	2	Y	-	M	154	27	127	6	4.72	0	--	-	extr=20	-	-	0	-	-	-	-	N	N	N	-	-	-	-	-	-	-	-
96543	fgenesh1_pg.C_chr_11000106		11	424893-425437	-	froz	filt	2	Y	-	M	143	14	129	8	6.2	0	--	2	extr=26	-	-	0	PF06766	IPR010636	-	-	Y	Y	Y	-	-	-	-	-	-	-	-
104697	estExt_fgenesh1_kg.C_chr_50387		5	2792882-2793612	+	froz	filt	0	Y	-	M	149	19	130	4	3.08	0	--	-	extr=26	-	-	0	-	-	-	-	N	N	N	-	-	-	-	-	-	-	-
89878	fgenesh1_pg.C_chr_1001295		1	4447517-4448099	+	froz	filt	2	Y	-	M	150	19	131	4	3.05	0	--	2	extr=25	-	-	0	-	-	-	-	N	N	N	-	-	-	-	-	-	-	-
92019	fgenesh1_pg.C_chr_3000729		3	2833945-2834742	-	froz	filt	6	Y	-	M	149	17	132	18	13.64	0	--	3	extr=27	-	-	0	-	IPR000345	-	-	Y	N	N	-	-	-	-	-	-	-	-
90699	fgenesh1_pg.C_chr_2000389		2	1574797-1575378	-	froz	filt	2	Y	-	M	153	21	132	6	4.55	0	--	2	extr=22	-	-	0	-	-	-	-	N	N	N	-	-	-	-	-	-	-	-
111027	estExt_fgenesh1_pg.C_chr_100208		10	703511-704873	-	froz	filt	0	Y	-	M	151	19	132	4	3.03	0	--	-	extr=25	-	-	0	-	-	-	-	N	N	N	-	-	-	-	-	-	-	-
82936	fgenesh1_kg.C_chr_12000213		12	1414307-1415305	+	froz	filt	2	Y	-	M	155	20	135	3	2.22	1	5--27	2	extr=26	-	-	0	-	IPR003245	-	-	Y	Y	N	-	-	-	-	-	-	-	-
96910	fgenesh1_pg.C_chr_12000042		12	210789-211298	+	froz	filt	1	Y	-	M	152	16	136	12	8.82	0	--	2	extr=26	-	-	0	-	-	-	-	N	N	N	-	-	-	-	-	-	-	-
106106	estExt_fgenesh1_kg.C_chr_110088		11	645344-646043	+	froz	filt	2	Y	-	M	156	20	136	6	4.41	0	--	2	extr=21	-	-	0	-	-	-	-	N	N	N	-	-	-	-	-	-	-	-
96876	fgenesh1_pg.C_chr_12000008		12	58248-58777	+	froz	filt	1	Y	-	M	155	19	136	6	4.41	0	--	2	extr=26	-	-	0	-	-	-	-	N	N	N	-	-	-	-	-	-	-	-
38680	e_gw1.3.886.1		3	2743756-2744262	-	froz	filt	1	Y	-	M	156	20	136	5	3.68	0	--	-	extr=24	-	-	0	-	-	-	-	N	N	N	-	-	-	-	-	-	-	-
88698	fgenesh1_pg.C_chr_1000115		1	536720-537396	+	froz	filt	3	Y	-	M	159	22	137	8	5.84	0	--	2	extr=24	-	-	0	-	-	-	-	N	N	N	-	-	-	-	-	-	-	-
96868	fgenesh1_pg.C_chr_11000431		11	1612967-1613437	+	froz	filt	0	Y	-	M	156	19	137	4	2.92	0	--	-	extr=24	-	-	0	-	-	-	-	N	N	N	-	-	-	-	-	-	-	-
104794	estExt_fgenesh1_kg.C_chr_60114		6	962972-963778	-	froz	filt	1	Y	-	M	157	20	137	4	2.92	0	--	2	extr=25	-	-	0	-	-	-	-	N	N	N	-	-	-	-	-	-	-	-
102617	estExt_fgenesh1_kg.C_chr_10694		1	3652349-3653208	+	froz	filt	3	Y	-	M	158	20	138	12	8.7	0	--	3	extr=25	-	-	0	-	-	-	-	N	N	N	-	-	-	-	-	-	-	-
111636	estExt_fgenesh1_pg.C_chr_130126	MgECP2-3	13	513838-514435	+	froz	filt	0	Y	-	M	159	21	138	4	2.9	0	--	2	extr=27	-	-	0	-	-	-	-	N	N	N	-	-	-	-	-	-	-	-
95537	fgenesh1_pg.C_chr_9000061		9	292714-293256	+	froz	filt	1	Y	-	M	155	17	138	4	2.9	0	--	-	extr=26	-	-	0	-	-	-	-	N	N	N	-	-	-	-	-	-	-	-
90017	fgenesh1_pg.C_chr_1001434	MgTRP17	1	4942679-4943327	-	froz	filt	3	Y	-	M	159	20	139	0	0	0	--	3	extr=27	-	-	0	-	-	KOG0921	-	N	N	Y	-	-	-	-	-	-	-	-
102996	estExt_fgenesh1_kg.C_chr_11096		1	5897780-5898982	-	froz	filt	1	Y	-	M	163	23	140	8	5.71	0	--	2	extr=19	-	-	0	-	-	-	-	N	N	N	-	-	-	-	-	-	-	-
106345	estExt_fgenesh1_kg.C_chr_120115		12	665556-666467	+	froz	filt	2	-	Y	M	163	22	141	4	2.84	0	--	2	extr=27	-	-	0	-	-	-	-	N	N	Y	-	-	-	-	-	-	-	-
94441	fgenesh1_pg.C_chr_7000244		7	1024900-1025694	+	froz	filt	1	Y	-	M	168	21	147	6	4.08	1	2--24	-	extr=24	-	-	0	-	-	-	-	N	N	N	-	-	-	-	-	-	-	-
97498	fgenesh1_pg.C_chr_13000258		13	960690-961190	+	froz	filt	0	Y	-	M	166	19	147	3	2.04	0	--	2	extr=20	-	-	0	-	-	-	-	N	N	N	-	-	-	-	-	-	-	-
104754	estExt_fgenesh1_kg.C_chr_60072		6	610478-611111	+	froz	filt	0	Y	-	M	163	16	147	0	0	0	--	2	extr=18	-	-	1	-	-	-	-	N	N	N	-	-	-	-	-	-	-	-
91995	fgenesh1_pg.C_chr_3000705		3	2729605-2730162	-	froz	filt	1	Y	-	M	167	19	148	5	3.38	0	--	2	extr=25	-	-	0	-	-	-	-	N	N	N	-	-	-	-	-	-	-	-
99676	estExt_fgenesh1_pm.C_chr_30430		3	2692134-2692814	-	froz	filt	1	Y	-	M	168	20	148	5	3.38	0	--	-	extr=26	-	-	0	-	-	-	-	N	N	N	-	-	-	-	-	-	-	-
99161	estExt_fgenesh1_pm.C_chr_20308		2	2101447-2102282	+	froz	filt	1	Y	-	M	164	15	149	18	12.08	0	--	3	extr=22	-	-	0	-	-	-	-	N	N	N	-	-	-	-	-	-	-	-
96536	fgenesh1_pg.C_chr_11000099		11	404099-404649	+	froz	filt	1	Y	-	M	165	16	149	12	8.05	0	--	2	extr=26	-	-	0	-	-	-	-	N	N	N	-	-	-	-	-	-	-	-
107904	estExt_fgenesh1_pg.C_chr_20189	MgECP2-2	2	794806-795692	-	froz	filt	0	Y	-	M	170	21	149	6	4.03	0	--	2	extr=26	-	-	0	-	-	-	-	N	N	N	-	-	-	-	-	-	-	-
88619	fgenesh1_pg.C_chr_1000036		1	234190-235022	+	froz	filt	1	Y	-	M	174	22	152	4	2.63	0	--	-	extr=19	-	-	0	-	IPR000583	-	-	Y	Y	N	-	-	-	-	-	-	-	-
104867	estExt_fgenesh1_kg.C_chr_60193		6	1340251-1341015	+	froz	filt	1	Y	-	M	170	18	152	3	1.97	0	--	-	extr=26	-	-	0	-	-	-	-	N	N	N	-	-	-	-	-	-	-	-
110052	estExt_fgenesh1_pg.C_chr_70031		7	118461-119435	-	froz	filt	0	Y	-	M	179	24	155	2	1.29	0	--	2	extr=21	-	-	0	-	-	-	-	N	N	N	-	-	-	-	-	-	-	-
88665	fgenesh1_pg.C_chr_1000082		1	411458-412128	+	froz	filt	1	Y	-	M	177	19	158	8	5.06	0	--	2	extr=18	-	-	0	-	NULL	-	-	Y	N	N	-	-	-	-	-	-	-	-
111364	estExt_fgenesh1_pg.C_chr_110397		11	1494776-1495634	+	froz	filt	2	Y	-	M	178	20	158	6	3.8	1	7--29	3	extr=19	-	-	0	-	-	-	-	N	N	N	-	-	-	-	-	-	-	-
94274	fgenesh1_pg.C_chr_7000077		7	360603-361333	-	froz	filt	1	-	Y	M	177	18	159	10	6.29	0	--	3	extr=23	-	-	0	PF05730	-	-	-	N	N	Y	-	-	-	-	-	-	-	-
94396	fgenesh1_pg.C_chr_7000199		7	844310-845156	+	froz	filt	4	Y	-	M	185	26	159	7	4.4	1	5--27	2	extr=21	-	-	0	-	-	-	-	N	N	N	-	-	-	-	-	-	-	-
104404	estExt_fgenesh1_kg.C_chr_50082	MgECP2	5	684945-685845	+	froz	filt	1	Y	-	M	179	19	160	4	2.5	0	--	2	extr=27	-	-	0	-	-	-	-	N	N	N	-	-	-	-	-	-	-	-
91252	fgenesh1_pg.C_chr_2000942		2	3631943-3632476	-	froz	filt	0	Y	-	M	177	17	160	1	0.62	0	--	-	extr=23	-	-	0	-	-	-	-	N	N	N	-	-	-	-	-	-	-	-
95788	fgenesh1_pg.C_chr_9000312		9	1239111-1239784	-	froz	filt	2	Y	-	M	180	18	162	3	1.85	0	--	-	extr=26	-	-	0	-	-	-	-	N	N	N	-	-	-	-	-	-	-	-
73448	estExt_Genewise1Plus.C_chr_61190		6	2111850-2112880	+	froz	filt	4	Y	-	M	179	16	163	8	4.91	0	--	2	extr=22	-	-	0	-	-	-	-	N	N	N	-	-	-	-	-	-	-	-
104000	estExt_fgenesh1_kg.C_chr_40023		4	326392-327703	+	froz	filt	2	Y	-	M	180	17	163	6	3.68	0	--	-	extr=20	-	-	0	-	-	-	-	N	N	N	-	-	-	-	-	-	-	-
106456	estExt_fgenesh1_kg.C_chr_130025		13	227690-228433	+	froz	filt	0	Y	-	M	193	30	163	0	0	1	13--35	2	extr=26	-	-	1	PF05390	IPR008659,NULL	-	-	Y	Y	Y	-	-	-	-	-	-	-	-
105659	estExt_fgenesh1_kg.C_chr_90039		9	381747-382480	+	froz	filt	1	Y	-	M	182	18	164	4	2.44	0	--	-	extr=22	-	-	1	-	-	-	-	N	N	N	-	-	-	-	-	-	-	-
96869	fgenesh1_pg.C_chr_12000001		12	29845-30818	+	froz	filt	3	Y	-	M	183	18	165	6	3.64	0	--	-	extr=23	-	-	0	-	-	-	-	N	N	N	-	-	-	-	-	-	-	-
95831	fgenesh1_pg.C_chr_9000355		9	1369954-1370505	+	froz	filt	0	Y	-	M	183	17	166	4	2.41	0	--	-	extr=23	-	-	0	-	-	-	-	N	N	N	-	-	-	-	-	-	-	-
92094	fgenesh1_pg.C_chr_3000804		3	3082892-3083504	-	froz	filt	1	Y	-	M	185	19	166	2	1.2	0	--	-	extr=26	-	-	1	-	-	-	-	N	N	N	-	-	-	-	-	-	-	-
92220	fgenesh1_pg.C_chr_3000930		3	3500964-3502029	+	froz	filt	2	Y	-	M	187	20	167	4	2.4	0	--	2	extr=21	-	-	0	-	-	-	-	N	N	N	-	-	-	-	-	-	-	-
79783	fgenesh1_kg.C_chr_3000057		3	513058-513898	+	froz	filt	0	-	Y	M	184	17	167	2	1.2	0	--	3	extr=25	-	-	0	-	-	-	-	N	N	Y	-	-	-	-	-	-	-	-
93609	fgenesh1_pg.C_chr_6000009		6	94059-94688	-	froz	filt	1	Y	-	M	188	20	168	10	5.95	0	--	-	extr=24	-	-	0	-	-	-	-	N	N	N	-	-	-	-	-	-	-	-
102341	estExt_fgenesh1_kg.C_chr_10396		1	2492528-2494472	-	froz	filt	2	-	Y	M	459	19	440	7	1.59	1	439--458	2	extr=22	-	-	0	pfam03198	IPR004886	-	-	Y	N	N	-	-	-	-	-	-	-	-
111382	estExt_fgenesh1_pg.C_chr_120014		12	121814-122850	+	froz	filt	1	-	Y	M	190	19	171	8	4.68	0	--	2	extr=26	-	-	0	-	-	-	-	N	N	Y	-	-	-	-	-	-	-	-
92998	fgenesh1_pg.C_chr_5000072		5	390498-391236	+	froz	filt	2	Y	-	M	189	18	171	6	3.51	0	--	2	extr=19	-	-	0	-	-	-	-	N	N	N	-	-	-	-	-	-	-	-
105223	estExt_fgenesh1_kg.C_chr_70221		7	1219399-1220237	-	froz	filt	0	Y	-	M	188	17	171	5	2.92	0	--	2	extr=26	-	-	0	-	-	-	-	N	N	N	-	-	-	-	-	-	-	-
97283	fgenesh1_pg.C_chr_13000043		13	214105-214752	-	froz	filt	1	Y	-	M	193	22	171	1	0.58	0	--	2	extr=26	-	-	0	-	-	-	-	N	N	N	-	-	-	-	-	-	-	-
69277	estExt_Genewise1Plus.C_chr_30157		3	268428-269077	-	froz	filt	1	Y	-	M	191	20	171	0	0	0	--	2	extr=19	-	-	0	-	-	-	-	N	N	N	-	-	-	-	-	-	-	-
104730	estExt_fgenesh1_kg.C_chr_60038		6	364988-366224	-	froz	filt	1	-	Y	M	206	16	190	3	1.58	1	181--203	3	extr=22	-	-	0	-	-	KOG0260	PRK12270	N	N	Y	-	-	-	-	-	-	-	-
108329	estExt_fgenesh1_pg.C_chr_20872		2	3381273-3382005	+	froz	filt	2	Y	-	M	192	20	172	6	3.49	0	--	2	extr=23	-	-	1	-	-	-	-	N	N	N	-	-	-	-	-	-	-	-
50184	e_gw1.12.731.1		12	1192563-1193218	-	froz	filt	1	Y	-	M	192	20	172	3	1.74	0	--	-	extr=24	-	-	0	-	-	-	-	N	N	N	-	-	-	-	-	-	-	-
105896	estExt_fgenesh1_kg.C_chr_100081		10	542310-543174	+	froz	filt	1	Y	-	M	192	20	172	2	1.16	0	--	-	extr=22	-	-	0	-	-	-	-	N	N	N	-	-	-	-	-	-	-	-
93075	fgenesh1_pg.C_chr_5000149		5	721092-721741	+	froz	filt	1	Y	-	M	193	20	173	10	5.78	0	--	2	extr=20	-	-	0	-	-	-	-	N	N	N	-	-	-	-	-	-	-	-
88794	fgenesh1_pg.C_chr_1000211		1	887139-887723	-	froz	filt	0	Y	-	M	194	20	174	4	2.3	0	--	-	extr=19	-	-	2	-	-	-	-	N	N	N	-	-	-	-	-	-	-	-
41315	e_gw1.4.1646.1		4	1314061-1314767	+	froz	filt	2	Y	-	M	195	20	175	5	2.86	0	--	-	extr=25	-	-	0	-	-	-	-	N	N	N	-	-	-	-	-	-	-	-
109679	estExt_fgenesh1_pg.C_chr_50625		5	2618225-2619289	+	froz	filt	1	Y	-	M	197	22	175	2	1.14	1	7--29	-	extr=25	-	-	0	-	-	-	-	N	N	N	-	-	-	-	-	-	-	-
111505	estExt_fgenesh1_pg.C_chr_120224		12	898626-899362	+	froz	filt	1	Y	-	M	197	21	176	4	2.27	0	--	-	extr=26	-	-	0	-	-	-	-	N	N	N	-	-	-	-	-	-	-	-
103792	estExt_fgenesh1_kg.C_chr_30297		3	2156598-2157362	+	froz	filt	1	Y	-	M	196	19	177	16	9.04	0	--	2	extr=27	-	-	0	-	IPR003014	-	-	Y	N	N	-	-	-	-	-	-	-	-
110386	estExt_fgenesh1_pg.C_chr_80170		8	803338-804020	+	froz	filt	1	Y	-	M	194	17	177	10	5.65	0	--	2	extr=23	-	-	0	-	-	-	-	N	N	N	-	-	-	-	-	-	-	-
96943	fgenesh1_pg.C_chr_12000075		12	312772-313441	+	froz	filt	1	Y	-	M	202	25	177	7	3.95	0	--	3	extr=20	-	-	0	-	-	-	-	N	N	N	-	-	-	-	-	-	-	-
96887	fgenesh1_pg.C_chr_12000019		12	134991-135587	-	froz	filt	0	Y	-	M	198	20	178	5	2.81	0	--	-	extr=23	-	-	0	-	-	-	-	N	N	N	-	-	-	-	-	-	-	-
91702	fgenesh1_pg.C_chr_3000412		3	1699262-1699924	-	froz	filt	1	Y	-	M	198	19	179	2	1.12	0	--	-	extr=21	-	-	0	-	-	-	-	N	N	N	-	-	-	-	-	-	-	-
97526	fgenesh1_pg.C_chr_13000286		13	1116277-1116950	+	froz	filt	1	Y	-	M	205	25	180	12	6.67	0	--	2	extr=26	-	-	1	-	-	-	-	N	N	N	-	-	-	-	-	-	-	-
108976	estExt_fgenesh1_pg.C_chr_40108		4	556847-557501	+	froz	filt	1	-	Y	M	200	18	182	6	3.3	0	--	2	extr=23	-	-	0	-	-	-	-	N	N	N	-	-	-	-	-	-	-	-
94840	fgenesh1_pg.C_chr_7000643		7	2476974-2477573	+	froz	filt	0	Y	-	M	199	17	182	6	3.3	0	--	2	extr=24	-	-	0	-	-	-	-	N	N	N	-	-	-	-	-	-	-	-
105265	estExt_fgenesh1_kg.C_chr_70265		7	1561403-1562711	+	froz	filt	1	-	Y	M	199	16	183	10	5.46	0	--	2	extr=27	-	-	1	-	-	-	-	N	N	Y	-	-	-	-	-	-	-	-
109710	estExt_fgenesh1_pg.C_chr_60037		6	184812-185788	-	froz	filt	2	Y	-	M	200	17	183	4	2.19	0	--	2	extr=26	-	-	0	PF00188	IPR001283,IPR002413	KOG3017	cd00168,cd05380,cd05381,cd05382,cd05383,cd05384,cd05385,cd05559,smart00198	Y	Y	Y	-	-	-	-	-	-	-	-
70376	estExt_Genewise1Plus.C_chr_31803		3	2972362-2973399	+	froz	filt	4	Y	-	M	202	19	183	3	1.64	0	--	2	extr=25	-	-	0	-	-	-	-	N	N	N	-	-	-	-	-	-	-	-
105677	estExt_fgenesh1_kg.C_chr_90057		9	577525-578458	+	froz	filt	1	Y	-	M	198	15	183	3	1.64	0	--	2	extr=26	-	-	0	-	-	-	-	N	N	N	-	-	-	-	-	-	-	-
78893	fgenesh1_kg.C_chr_1000840		1	4276745-4277515	-	froz	filt	1	Y	-	M	204	20	184	8	4.35	0	--	2	extr=24	-	-	1	-	-	-	-	N	N	N	-	-	-	-	-	-	-	-
91690	fgenesh1_pg.C_chr_3000400		3	1654244-1654852	+	froz	filt	0	Y	-	M	202	18	184	7	3.8	1	4--26	-	extr=27	-	-	1	-	-	-	-	N	N	N	-	-	-	-	-	-	-	-
108064	estExt_fgenesh1_pg.C_chr_20439	MgTRP2	2	1799801-1800730	-	froz	filt	3	-	Y	M	203	17	186	0	0	0	--	4	extr=23	-	-	0	-	-	-	-	N	N	Y	-	-	-	-	-	-	-	-
32157	e_gw1.1.1093.1		1	4749132-4749755	+	froz	filt	0	Y	-	M	208	21	187	5	2.67	0	--	2	extr=24	-	-	0	-	-	-	-	N	N	N	-	-	-	-	-	-	-	-
78594	fgenesh1_kg.C_chr_1000541		1	2975761-2976594	-	froz	filt	2	-	Y	M	208	20	188	0	0	0	--	2	extr=24	-	-	0	PF10289	-	-	-	N	N	Y	-	-	-	-	-	-	-	-
95108	fgenesh1_pg.C_chr_8000243		8	997747-998937	+	froz	filt	2	Y	-	M	213	21	192	5	2.6	0	--	-	extr=20	-	-	1	-	-	-	-	N	N	N	-	-	-	-	-	-	-	-
97049	fgenesh1_pg.C_chr_12000181		12	744122-744989	+	froz	filt	2	Y	-	M	211	18	193	5	2.59	0	--	-	extr=21	-	-	0	-	-	-	-	N	N	N	-	-	-	-	-	-	-	-
95467	fgenesh1_pg.C_chr_8000602		8	2258218-2258899	-	froz	filt	1	Y	-	M	209	16	193	4	2.07	0	--	2	extr=21	-	-	0	PF09352	-	-	-	N	N	N	-	-	-	-	-	-	-	-
96384	fgenesh1_pg.C_chr_10000390		10	1382903-1383596	-	froz	filt	1	Y	-	M	210	17	193	2	1.04	0	--	4	extr=23	-	-	0	-	-	KOG0921	-	N	N	Y	-	-	-	-	-	-	-	-
93231	fgenesh1_pg.C_chr_5000305		5	1301816-1302451	-	froz	filt	0	-	Y	M	211	16	195	4	2.05	0	--	3	extr=22	-	-	0	-	-	-	-	N	N	Y	-	-	-	-	-	-	-	-
89811	fgenesh1_pg.C_chr_1001228	MgTRP16	1	4226248-4227408	-	froz	filt	4	Y	-	M	214	19	195	0	0	0	--	2	extr=26	-	-	0	-	-	-	-	N	N	Y	-	-	-	-	-	-	-	-
68483	estExt_Genewise1Plus.C_chr_21258		2	2082221-2083106	-	froz	filt	2	Y	-	M	216	19	197	6	3.05	0	--	2	extr=27	-	-	0	PF01083	IPR011150,IPR000675	-	-	Y	Y	N	-	-	-	-	-	-	-	-
34196	e_gw1.1.3677.1		1	4727566-4728216	-	froz	filt	0	Y	-	M	216	18	198	6	3.03	0	--	2	extr=18	-	-	0	-	-	-	-	N	N	N	-	-	-	-	-	-	-	-
42777	e_gw1.5.1425.1		5	2615958-2616629	-	froz	filt	0	Y	-	M	224	23	201	1	0.5	1	7--29	3	extr=26	-	-	0	-	-	-	-	N	N	N	-	-	-	-	-	-	-	-
111008	estExt_fgenesh1_pg.C_chr_100178		10	618329-619090	-	froz	filt	1	-	Y	M	219	17	202	4	1.98	0	--	2	extr=23	-	-	1	-	-	-	-	N	N	Y	-	-	-	-	-	-	-	-
94011	fgenesh1_pg.C_chr_6000411		6	1818307-1818975	+	froz	filt	0	Y	-	M	222	20	202	2	0.99	0	--	3	extr=20	-	-	1	-	-	-	-	N	N	N	-	-	-	-	-	-	-	-
33493	e_gw1.1.3687.1		1	3440636-3441313	+	froz	filt	0	Y	-	M	226	22	204	5	2.45	0	--	-	extr=25	-	-	0	-	-	-	-	N	N	N	-	-	-	-	-	-	-	-
110144	estExt_fgenesh1_pg.C_chr_70194		7	838441-839450	+	froz	filt	1	Y	-	M	222	18	204	2	0.98	0	--	2	extr=22	-	-	0	-	-	-	-	N	N	Y	-	-	-	-	-	-	-	-
92990	fgenesh1_pg.C_chr_5000064		5	368086-368754	+	froz	filt	0	Y	-	M	222	18	204	2	0.98	0	--	2	extr=27	-	-	0	-	-	-	-	N	N	N	-	-	-	-	-	-	-	-
99331	estExt_fgenesh1_pm.C_chr_20535		2	3479067-3479856	-	froz	filt	1	Y	-	M	224	18	206	4	1.94	0	--	2	extr=26	-	-	1	PF01083	IPR000675	-	-	Y	Y	N	-	-	-	-	-	-	-	-
60105	estExt_Genewise1.C_chr_60894		6	1657807-1658690	-	froz	filt	2	Y	-	M	225	18	207	0	0	0	--	3	extr=24	-	-	0	PF00457	IPR001137	-	-	Y	Y	N	-	-	-	-	-	-	-	-
93424	fgenesh1_pg.C_chr_5000498		5	2055632-2057074	+	froz	filt	4	Y	-	M	227	18	209	6	2.87	1	5--22	2	extr=22	-	-	0	-	-	-	-	N	N	N	-	-	-	-	-	-	-	-
43394	e_gw1.6.1246.1		6	1659594-1660595	+	froz	filt	4	Y	-	M	232	19	213	8	3.76	0	--	-	extr=25	-	-	0	PF01083	IPR000675,IPR008262	-	-	Y	Y	N	-	-	-	-	-	-	-	-
77282	estExt_Genewise1Plus.C_chr_120207		12	378015-378847	+	froz	filt	2	Y	-	M	231	17	214	6	2.8	0	--	-	extr=21	-	-	0	PF01083	IPR011150,IPR000675	-	-	Y	Y	N	-	-	-	-	-	-	-	-
104571	estExt_fgenesh1_kg.C_chr_50255		5	1561998-1563034	-	froz	filt	2	Y	-	M	230	16	214	2	0.93	0	--	2	extr=25	-	-	0	PF01161	IPR001858,IPR008914	KOG3346	cd00457,cd00866	Y	N	Y	-	-	-	-	-	-	-	-
111221	estExt_fgenesh1_pg.C_chr_110126	Mg3LysM	11	505087-506095	-	froz	filt	1	Y	-	M	232	16	216	9	4.17	0	--	3	extr=23	-	-	0	PF01476	IPR002482	-	PRK06347,PRK10783,cd00118,smart00257	Y	Y	N	-	-	-	-	-	-	-	-
96426	fgenesh1_pg.C_chr_10000432		10	1596325-1597349	-	froz	filt	3	Y	-	M	236	19	217	6	2.76	0	--	-	extr=26	-	-	0	-	-	-	-	N	N	N	-	-	-	-	-	-	-	-
96467	fgenesh1_pg.C_chr_11000030		11	150089-150859	-	froz	filt	1	Y	-	M	238	19	219	6	2.74	0	--	2	extr=25	-	-	0	PF07335	IPR009939	-	-	Y	N	N	-	-	-	-	-	-	-	-
76589	estExt_Genewise1Plus.C_chr_100958		10	1542406-1543537	-	froz	filt	1	Y	-	M	240	19	221	14	6.33	0	--	3	extr=25	-	-	0	PF02015	IPR000334,IPR001209	-	-	Y	Y	N	-	-	-	-	-	-	-	-
88451	fgenesh1_pm.C_chr_13000083	MgNLP	13	661521-662343	-	froz	filt	2	Y	-	M	237	16	221	2	0.9	0	--	2	extr=27	-	-	0	PF05630	IPR008701	-	-	Y	N	N	-	-	-	-	-	-	-	-
106335	estExt_fgenesh1_kg.C_chr_120105		12	590841-591839	+	froz	filt	1	Y	-	M	238	16	222	5	2.25	0	--	2	extr=27	-	-	0	-	-	-	smart00754	N	N	N	-	-	-	-	-	-	-	-
90503	fgenesh1_pg.C_chr_2000193		2	802002-803148	+	froz	filt	4	Y	-	M	240	17	223	6	2.69	0	--	-	extr=23	-	-	1	-	-	-	-	N	N	N	-	-	-	-	-	-	-	-
105871	estExt_fgenesh1_kg.C_chr_100052		10	310310-311338	+	froz	filt	0	Y	-	M	246	23	223	3	1.35	0	--	-	extr=25	-	-	0	PF01670	IPR002594	-	PRK06215	Y	Y	N	-	-	-	-	-	-	-	-
100955	estExt_fgenesh1_pm.C_chr_80141		8	1053776-1054562	+	froz	filt	0	Y	-	M	254	26	228	4	1.75	0	--	2	extr=21	-	-	1	-	-	-	COG0830	N	N	N	-	-	-	-	-	-	-	-
107289	estExt_fgenesh1_pg.C_chr_10911		1	3169286-3170055	+	froz	filt	0	Y	-	M	247	18	229	3	1.31	0	--	2	extr=19	-	-	0	-	-	-	-	N	N	N	-	-	-	-	-	-	-	-
93465	fgenesh1_pg.C_chr_5000539		5	2253600-2254484	-	froz	filt	2	Y	-	M	256	25	231	12	5.19	0	--	3	extr=27	-	-	0	PF10645	-	-	-	N	N	Y	-	-	-	-	-	-	-	-
90046	fgenesh1_pg.C_chr_1001463		1	5048633-5049490	+	froz	filt	2	Y	-	M	250	19	231	4	1.73	0	--	2	extr=24	-	-	0	PF01828	IPR000250	-	-	Y	Y	N	-	-	-	-	-	-	-	-
63409	estExt_Genewise1.C_chr_100968		10	1591221-1592012	+	froz	filt	0	Y	-	M	253	22	231	1	0.43	0	--	-	extr=26	-	-	0	PF01161	IPR001858,IPR008914	KOG3346	cd00457,cd00866	Y	N	Y	-	-	-	-	-	-	-	-
82500	fgenesh1_kg.C_chr_11000018		11	102104-103155	+	froz	filt	1	Y	-	M	251	18	233	0	0	0	--	6	extr=26	-	-	0	-	-	-	-	N	N	Y	-	-	-	-	-	-	-	-
91855	fgenesh1_pg.C_chr_3000565		3	2238839-2239716	+	froz	filt	2	Y	-	M	253	18	235	3	1.28	0	--	2	extr=21	-	-	0	PF01828	IPR000250	-	-	Y	Y	N	-	-	-	-	-	-	-	-
102956	estExt_fgenesh1_kg.C_chr_11053		1	5628190-5630621	-	froz	filt	5	Y	-	M	258	20	238	4	1.68	0	--	2	extr=27	-	-	0	-	IPR001424	-	-	Y	Y	N	-	-	-	-	-	-	-	-
81079	fgenesh1_kg.C_chr_6000060		6	572649-573552	+	froz	filt	1	Y	-	M	257	19	238	2	0.84	0	--	2	extr=23	-	-	0	-	-	KOG0260	-	N	N	Y	-	-	-	-	-	-	-	-
33309	e_gw1.1.3096.1		1	130943-131722	-	froz	filt	0	Y	-	M	260	18	242	6	2.48	0	--	-	extr=24	-	-	0	-	-	-	-	N	N	N	-	-	-	-	-	-	-	-
72251	estExt_Genewise1Plus.C_chr_50865		5	1518792-1519973	+	froz	filt	3	Y	-	M	262	20	242	0	0	0	--	2	extr=27	-	-	0	PF05390	IPR008659	-	-	Y	Y	N	-	-	-	-	-	-	-	-
95724	fgenesh1_pg.C_chr_9000248		9	1011480-1012094	+	froz	filt	1	-	Y	M	185	17	168	6	3.57	1	162--184	2	extr=24	-	-	1	-	-	-	-	N	N	Y	-	-	-	-	-	-	-	-
91346	fgenesh1_pg.C_chr_3000056		3	224921-225715	+	froz	filt	0	-	Y	M	264	20	244	6	2.46	0	--	2	extr=18	-	-	1	PF05730	IPR008427	-	-	Y	N	Y	-	-	-	-	-	-	-	-
93371	fgenesh1_pg.C_chr_5000445		5	1845191-1846050	+	froz	filt	1	Y	-	M	267	20	247	4	1.62	1	7--29	2	extr=21	-	-	0	-	-	-	-	N	N	N	-	-	-	-	-	-	-	-
108073	estExt_fgenesh1_pg.C_chr_20455		2	1851591-1852915	+	froz	filt	2	Y	-	M	279	30	249	3	1.2	1	5--27	2	extr=19	-	-	0	-	-	-	-	N	N	Y	-	-	-	-	-	-	-	-
67799	estExt_Genewise1Plus.C_chr_20248		2	478293-479279	+	froz	filt	3	Y	-	M	272	22	250	7	2.8	0	--	-	extr=24	-	-	0	-	-	-	-	N	N	N	-	-	-	-	-	-	-	-
71724	estExt_Genewise1Plus.C_chr_50099		5	303786-304796	-	froz	filt	2	Y	-	M	273	23	250	6	2.4	0	--	-	extr=20	-	-	0	PF03537	-	-	COG3868	N	N	N	-	-	-	-	-	-	-	-
67060	estExt_Genewise1Plus.C_chr_13137		1	4633637-4634654	-	froz	filt	2	Y	-	M	267	17	250	1	0.4	0	--	2	extr=24	-	-	0	PF01328	IPR000028,NULL	-	-	Y	Y	N	-	-	-	-	-	-	-	-
105030	estExt_fgenesh1_kg.C_chr_70012		7	45580-46668	+	froz	filt	2	Y	-	M	269	18	251	2	0.8	0	--	2	extr=25	-	-	0	PF01828	IPR000250,IPR006662	-	-	Y	Y	N	-	-	-	-	-	-	-	-
38087	e_gw1.3.746.1		3	1812934-1813799	+	froz	filt	1	Y	-	M	271	19	252	5	1.98	0	--	-	extr=24	-	-	0	-	-	-	COG5309	N	N	N	3.2.1.58	Glucan 1,3-beta-glucosidase.	Successive hydrolysis of beta-D-glucose units from the non-reducing ends of 1,3-beta-D-glucans, releasing alpha-glucose.	\N	\N	Starch and sucrose metabolism	Metabolism of Complex Carbohydrates	METABOLIC
98580	estExt_fgenesh1_pm.C_chr_10579		1	3400842-3402413	-	froz	filt	3	-	Y	M	270	16	254	8	3.15	0	--	3	extr=23	-	-	0	PF05730	IPR008427	-	-	Y	N	Y	-	-	-	-	-	-	-	-
97064	fgenesh1_pg.C_chr_12000196		12	807343-808710	+	froz	filt	1	Y	-	M	277	22	255	5	1.96	0	--	2	extr=23	-	-	0	PF06011	-	-	-	N	N	Y	-	-	-	-	-	-	-	-
92048	fgenesh1_pg.C_chr_3000758		3	2918641-2919529	+	froz	filt	1	-	Y	M	274	18	256	7	2.73	0	--	2	extr=20	-	-	0	-	-	-	-	N	N	N	-	-	-	-	-	-	-	-
91795	fgenesh1_pg.C_chr_3000505		3	2021899-2022790	+	froz	filt	1	Y	-	M	275	19	256	3	1.17	0	--	3	extr=27	-	-	0	PF00082	IPR000209	KOG1153	-	Y	Y	Y	-	-	-	-	-	-	-	-
89375	fgenesh1_pg.C_chr_1000792		1	2749960-2750921	-	froz	filt	1	Y	-	M	288	31	257	1	0.39	0	--	2	extr=21	-	-	0	-	-	-	-	N	N	N	-	-	-	-	-	-	-	-
97371	fgenesh1_pg.C_chr_13000131		13	527001-527837	+	froz	filt	0	Y	-	M	278	19	259	5	1.93	0	--	7	extr=26	-	-	1	-	IPR001611,NULL,IPR007090	KOG0444,KOG0472,KOG0532,KOG0618,KOG4194	-	Y	Y	Y	-	-	-	-	-	-	-	-
111350	estExt_fgenesh1_pg.C_chr_110378		11	1425970-1427262	+	froz	filt	2	Y	-	M	283	22	261	11	4.21	0	--	2	extr=22	-	-	0	-	-	-	-	N	N	N	-	-	-	-	-	-	-	-
35016	e_gw1.1.3410.1		1	933250-934092	-	froz	filt	0	Y	-	M	280	19	261	1	0.38	0	--	2	extr=21	-	-	1	PF00561	IPR000379	KOG2984,KOG4178	COG0596,PRK10673,TIGR03056	Y	N	Y	3.1.-.-	Acting on ester bonds.	\N	\N	\N	\N	\N	\N
76021	estExt_Genewise1Plus.C_chr_100073		10	165789-167034	-	froz	filt	2	Y	-	M	279	17	262	7	2.67	0	--	2	extr=20	-	-	1	PF05572	-	-	cd04275	N	N	N	-	-	-	-	-	-	-	-
90001	fgenesh1_pg.C_chr_1001418		1	4860273-4861886	-	froz	filt	11	-	Y	M	286	23	263	4	1.52	0	--	4	extr=26	-	-	0	-	IPR000420	-	-	Y	N	N	-	-	-	-	-	-	-	-
37166	e_gw1.2.1744.1		2	2432614-2433516	+	froz	filt	1	Y	-	M	283	19	264	3	1.14	0	--	2	extr=26	-	-	0	PF00722	IPR000757	-	COG2273,cd00413,cd02176,cd02183	Y	Y	N	2.4.1.207	Xyloglucan:xyloglucosyl transferase.	Breaks a beta-(1->4) bond in the backbone of a xyloglucan and transfers the xyloglucanyl segment on to O-4 of the non-reducing terminal glucose residue of an acceptor, which can be a xyloglucan or an oligosaccharide of xyloglucan.	\N	\N	\N	\N	\N
102849	estExt_fgenesh1_kg.C_chr_10939		1	4853933-4855925	+	froz	filt	1	Y	-	M	285	20	265	6	2.26	0	--	2	extr=26	-	-	0	-	-	-	-	N	N	Y	-	-	-	-	-	-	-	-
40317	e_gw1.4.534.1		4	645808-646729	+	froz	filt	1	Y	-	M	287	22	265	3	1.13	0	--	-	extr=20	-	-	0	PF00194	IPR001148	KOG0382	COG3338,cd00326,cd03117,cd03118,cd03119,cd03120,cd03121,cd03122,cd03123,cd03124,cd03125,cd03126,cd03149,cd03150	Y	Y	Y	-	-	-	-	-	-	-	-
103393	estExt_fgenesh1_kg.C_chr_20429		2	2748393-2750518	+	froz	filt	2	Y	-	M	284	16	268	6	2.24	0	--	2	extr=27	-	-	0	PF00188	IPR001283	KOG1923,KOG1924,KOG3017	PRK05648,PRK07764,PRK12270,PRK12323,cd00168,cd05380,cd05381,cd05382,cd05384,cd05385,cd05559,smart00198	Y	Y	Y	-	-	-	-	-	-	-	-
93858	fgenesh1_pg.C_chr_6000258		6	1214252-1215142	+	froz	filt	0	Y	-	M	296	21	275	9	3.27	0	--	2	extr=24	-	-	0	-	IPR001220	-	-	Y	Y	N	-	-	-	-	-	-	-	-
93903	fgenesh1_pg.C_chr_6000303		6	1355820-1357071	+	froz	filt	2	Y	-	M	297	22	275	4	1.45	0	--	2	extr=27	-	-	0	-	-	-	-	N	N	N	-	-	-	-	-	-	-	-
74453	estExt_Genewise1Plus.C_chr_80251		8	451261-452262	+	froz	filt	1	Y	-	M	296	16	280	4	1.43	0	--	2	extr=27	-	-	1	PF00722	IPR000757	-	cd00413,cd02179,cd02180,cd02181,cd02182	Y	Y	N	-	-	-	-	-	-	-	-
49854	e_gw1.11.778.1		11	1395169-1396065	+	froz	filt	0	Y	-	M	298	18	280	1	0.36	0	--	3	extr=23	-	-	1	PF03575	IPR005320,IPR000886	-	COG4242,TIGR02069,cd03129,cd03145,cd03146	Y	Y	N	-	-	-	-	-	-	-	-
92458	fgenesh1_pg.C_chr_4000238		4	1046303-1047208	+	froz	filt	0	Y	-	M	301	19	282	19	6.74	0	--	5	extr=27	-	-	0	-	-	-	COG3889,PRK11907,PRK12799	N	N	Y	-	-	-	-	-	-	-	-
94017	fgenesh1_pg.C_chr_6000417		6	1835353-1836408	-	froz	filt	2	Y	-	M	305	22	283	11	3.89	0	--	3	extr=27	-	-	1	-	-	-	-	N	N	N	-	-	-	-	-	-	-	-
108774	estExt_fgenesh1_pg.C_chr_30668		3	2648032-2649040	-	froz	filt	1	Y	-	M	303	20	283	6	2.12	0	--	2	extr=24	-	-	0	-	-	-	-	N	N	N	-	-	-	-	-	-	-	-
106075	estExt_fgenesh1_kg.C_chr_110051		11	312607-313691	+	froz	filt	1	Y	-	M	301	18	283	4	1.41	0	--	2	extr=25	-	-	0	PF10503	IPR010126,IPR000379	-	COG3509,COG4099,TIGR01840	Y	Y	N	-	-	-	-	-	-	-	-
42164	e_gw1.5.1323.1		5	224006-225198	-	froz	filt	2	Y	-	M	301	16	285	8	2.81	0	--	2	extr=27	-	-	0	-	-	-	-	N	N	N	-	-	-	-	-	-	-	-
99917	estExt_fgenesh1_pm.C_chr_40209		4	1403506-1405316	-	froz	filt	3	-	Y	M	310	25	285	1	0.35	0	--	2	extr=26	-	-	0	PF09770	-	KOG0307,KOG0566,KOG1924,KOG1984	PRK01297,PRK05306,PRK05648,PRK07764,PRK08853,PRK09111,PRK11855,PRK12270,PRK12323	N	N	Y	2.7.7.6	DNA-directed RNA polymerase.	N nucleoside triphosphate = N diphosphate + {RNA}(N).	\N	\N	Pyrimidine metabolism	Nucleotide Metabolism	METABOLIC
111438	estExt_fgenesh1_pg.C_chr_120109		12	458468-459824	+	froz	filt	5	-	Y	M	304	18	286	1	0.35	0	--	-	extr=23	-	-	0	PF09825	-	-	cd03144	N	N	N	-	-	-	-	-	-	-	-
56432	estExt_Genewise1.C_chr_30558		3	1052475-1053495	+	froz	filt	2	Y	-	M	304	18	286	0	0	0	--	4	extr=22	-	-	0	PF02469	IPR000782	KOG1437	COG2335,smart00554	Y	N	Y	-	-	-	-	-	-	-	-
109984	estExt_fgenesh1_pg.C_chr_60486		6	2200834-2203081	-	froz	filt	5	Y	-	M	302	15	287	7	2.44	0	--	2	extr=25	-	-	1	-	IPR000577	-	-	Y	Y	N	-	-	-	-	-	-	-	-
36978	e_gw1.2.2305.1		2	219579-220555	+	froz	filt	1	Y	-	M	306	19	287	2	0.7	0	--	-	extr=25	-	-	0	PF02469	IPR000782	KOG1437	COG2335,smart00554	Y	N	Y	-	-	-	-	-	-	-	-
90411	fgenesh1_pg.C_chr_2000101		2	482894-483817	-	froz	filt	0	Y	-	M	307	19	288	14	4.86	0	--	-	extr=18	-	-	0	PF06951	IPR001211	-	-	Y	Y	N	-	-	-	-	-	-	-	-
68477	estExt_Genewise1Plus.C_chr_21252		2	2076509-2077622	-	froz	filt	3	Y	-	M	314	24	290	9	3.1	0	--	-	extr=24	-	-	0	-	-	-	-	N	N	N	-	-	-	-	-	-	-	-
69789	estExt_Genewise1Plus.C_chr_30940		3	1622392-1623554	+	froz	filt	1	-	Y	M	307	17	290	6	2.07	0	--	2	extr=24	-	-	0	-	-	-	-	N	N	N	-	-	-	-	-	-	-	-
107711	estExt_fgenesh1_pg.C_chr_11556		1	5424276-5425382	-	froz	filt	1	Y	-	M	309	18	291	4	1.37	0	--	2	extr=21	-	-	0	PF00332	IPR000490	-	COG5309	Y	Y	N	-	-	-	-	-	-	-	-
96437	fgenesh1_pg.C_chr_10000443		10	1661128-1662066	-	froz	filt	0	Y	-	M	312	20	292	16	5.48	0	--	2	extr=20	-	-	1	PF06951	IPR001211	-	-	Y	Y	N	-	-	-	-	-	-	-	-
94571	fgenesh1_pg.C_chr_7000374		7	1488242-1489177	-	froz	filt	0	-	Y	M	311	19	292	10	3.42	0	--	4	extr=27	-	-	0	-	IPR000345	-	PRK07764	Y	N	Y	3.2.1.18	Exo-alpha-sialidase.	Hydrolysis of alpha-(2->3)-, alpha-(2->6)-, alpha-(2->8)-glycosidic linkages of terminal sialic residues in oligosaccharides, glycoproteins, glycolipids, colominic acid and synthetic substrates.	\N	Sialidosis; MIM:256550.	Sphingoglycolipid metabolism	Metabolism of Complex Lipids	METABOLIC
34033	e_gw1.1.1373.1		1	3310666-3311711	+	froz	filt	2	Y	-	M	312	20	292	2	0.68	0	--	2	extr=22	-	-	1	-	-	-	-	N	N	N	-	-	-	-	-	-	-	-
96376	fgenesh1_pg.C_chr_10000382		10	1348702-1349767	+	froz	filt	2	Y	-	M	313	20	293	2	0.68	0	--	2	extr=24	-	-	0	-	IPR001087	-	cd01837,cd01846,cd01847	Y	Y	N	-	-	-	-	-	-	-	-
111117	estExt_fgenesh1_pg.C_chr_100342		10	1172354-1173442	+	froz	filt	2	Y	-	M	312	17	295	6	2.03	0	--	2	extr=27	-	-	1	-	IPR000379	-	-	Y	N	N	-	-	-	-	-	-	-	-
96377	fgenesh1_pg.C_chr_10000383		10	1351052-1352589	-	froz	filt	4	Y	-	M	316	20	296	11	3.72	0	--	3	extr=18	-	-	0	-	-	-	-	N	N	N	-	-	-	-	-	-	-	-
107242	estExt_fgenesh1_pg.C_chr_10845		1	2978416-2979374	+	froz	filt	2	-	Y	M	234	17	217	0	0	2	5--27 211--233	2	extr=24	-	-	1	pfam10289	-	-	-	N	N	Y	-	-	-	-	-	-	-	-
88916	fgenesh1_pg.C_chr_1000333		1	1320107-1321334	+	froz	filt	1	Y	-	M	319	22	297	9	3.03	0	--	2	extr=25	-	-	2	-	-	-	-	N	N	N	-	-	-	-	-	-	-	-
102481	estExt_fgenesh1_kg.C_chr_10552		1	3024436-3025751	-	froz	filt	2	-	Y	M	205	18	187	0	0	1	182--204	3	extr=24	-	-	0	pfam04652	NULL,IPR000420	KOG0162,KOG0260,KOG0566,KOG0971,KOG1923,KOG1924,KOG3771	PRK05648,PRK07764,PRK08853,PRK10811,PRK12270,PRK12323	Y	N	Y	-	-	-	-	-	-	-	-
88650	fgenesh1_pg.C_chr_1000067		1	351187-353108	+	froz	filt	3	Y	-	M	315	18	297	4	1.35	0	--	2	extr=25	-	-	1	-	-	-	-	N	N	Y	-	-	-	-	-	-	-	-
76591	estExt_Genewise1Plus.C_chr_100968		10	1591221-1592213	+	froz	-	0	-	Y	M	319	22	297	1	0.34	0	--	2	extr=26	-	-	0	PF01161	IPR001858,IPR008914	KOG3346	cd00457,cd00866	Y	N	N	-	-	-	-	-	-	-	-
46633	e_gw1.8.433.1		8	1147211-1148266	-	froz	filt	2	Y	-	M	316	17	299	10	3.34	0	--	2	extr=25	-	-	0	PF00445	IPR001568	KOG1642	cd00374,cd01061	Y	Y	Y	3.1.27.1	Ribonuclease T2.	Two-stage endonucleolytic cleavage to 3'-phosphomononucleotides and 3'-phosphooligonucleotides with 2',3'-cyclic phosphate intermediates.	\N	\N	\N	\N	\N
110142	estExt_fgenesh1_pg.C_chr_70190		7	825120-827562	-	froz	-	7	Y	-	M	318	19	299	6	2.01	0	--	4	extr=18	-	-	0	-	-	-	-	N	N	N	-	-	-	-	-	-	-	-
38873	e_gw1.3.1427.1		3	2141370-2142341	+	froz	filt	0	Y	-	M	323	24	299	5	1.67	1	5--27	2	extr=19	-	-	0	PF00535	IPR001173	-	COG1215,cd06423,cd06434	Y	N	N	-	-	-	-	-	-	-	-
33254	e_gw1.1.1357.1		1	3959301-3960322	+	froz	-	1	Y	-	M	320	21	299	2	0.67	0	--	2	extr=24	-	-	1	PF03443	IPR005103	-	-	Y	N	N	-	-	-	-	-	-	-	-
94299	fgenesh1_pg.C_chr_7000102		7	440701-441725	+	froz	filt	1	-	Y	M	319	19	300	5	1.67	0	--	2	extr=27	-	-	1	-	-	-	-	N	N	N	-	-	-	-	-	-	-	-
96635	fgenesh1_pg.C_chr_11000198		11	734840-735859	-	froz	filt	1	Y	-	M	321	21	300	4	1.33	0	--	2	extr=27	-	-	1	-	-	-	-	N	N	N	-	-	-	-	-	-	-	-
105323	estExt_fgenesh1_kg.C_chr_80006		8	140967-142117	+	froz	filt	0	Y	-	M	319	19	300	2	0.67	0	--	3	extr=27	-	-	0	PF04616	IPR006710	-	COG3507	Y	Y	N	-	-	-	-	-	-	-	-
89079	fgenesh1_pg.C_chr_1000496		1	1824971-1827197	+	froz	filt	7	Y	-	M	327	25	302	4	1.32	0	--	2	extr=25	-	-	0	-	-	-	-	N	N	N	-	-	-	-	-	-	-	-
68922	estExt_Genewise1Plus.C_chr_21868		2	2908495-2909491	+	froz	filt	0	Y	-	M	321	19	302	2	0.66	0	--	2	extr=26	-	-	0	PF03664	IPR005193	-	-	Y	N	N	-	-	-	-	-	-	-	-
91361	fgenesh1_pg.C_chr_3000071		3	266595-267566	-	froz	filt	0	-	Y	M	323	17	306	14	4.58	0	--	3	extr=27	-	-	0	-	-	-	-	N	N	N	-	-	-	-	-	-	-	-
85457	fgenesh1_pm.C_chr_3000527		3	3248792-3249927	+	froz	filt	3	Y	-	M	324	18	306	1	0.33	0	--	2	extr=21	-	-	0	PF00544	IPR002022	-	COG3866,smart00656	Y	N	N	-	-	-	-	-	-	-	-
43397	e_gw1.6.415.1		6	2487393-2488495	-	froz	filt	2	Y	-	M	325	18	307	4	1.3	0	--	2	extr=19	-	-	0	-	-	-	-	N	N	N	-	-	-	-	-	-	-	-
95063	fgenesh1_pg.C_chr_8000198		8	882954-883940	+	froz	-	0	Y	-	M	328	19	309	11	3.56	0	--	3	extr=20	-	-	0	-	IPR003014	-	COG3889	Y	N	N	-	-	-	-	-	-	-	-
70396	estExt_Genewise1Plus.C_chr_31837		3	3025946-3027175	-	froz	filt	2	Y	-	M	331	22	309	8	2.59	0	--	2	extr=27	-	-	0	PF09206	-	-	-	N	N	N	-	-	-	-	-	-	-	-
43919	e_gw1.6.421.1		6	755143-756413	+	froz	filt	4	Y	-	M	347	35	312	6	1.92	1	16--38	2	extr=21	-	-	0	PF00264	IPR002227	-	-	Y	Y	N	-	-	-	-	-	-	-	-
70129	estExt_Genewise1Plus.C_chr_31439		3	2360297-2361636	+	froz	filt	5	Y	-	M	331	18	313	8	2.56	0	--	2	extr=24	-	-	0	PF00264	IPR002227	-	-	Y	Y	N	-	-	-	-	-	-	-	-
66866	estExt_Genewise1Plus.C_chr_12868		1	4254552-4255738	-	froz	filt	3	Y	-	M	330	16	314	4	1.27	0	--	2	extr=24	-	-	1	PF01095	IPR000070	-	COG4677,PRK10531	Y	Y	N	-	-	-	-	-	-	-	-
95636	fgenesh1_pg.C_chr_9000160		9	705132-706300	-	froz	filt	3	Y	-	M	332	17	315	8	2.54	0	--	2	extr=18	-	-	0	PF10503	IPR000379	-	COG3509,TIGR01840	Y	N	N	-	-	-	-	-	-	-	-
77793	estExt_Genewise1Plus.C_chr_130262		13	481477-482610	-	froz	filt	2	Y	-	M	334	19	315	4	1.27	0	--	2	extr=27	-	-	0	PF00141	IPR002016,IPR000823	-	cd00314,cd00691,cd00692,cd00693	Y	Y	N	-	-	-	-	-	-	-	-
89387	fgenesh1_pg.C_chr_1000804		1	2829734-2830747	+	froz	filt	0	Y	-	M	337	21	316	1	0.32	0	--	5	extr=19	-	-	0	-	-	-	-	N	N	Y	2.7.7.6	DNA-directed RNA polymerase.	N nucleoside triphosphate = N diphosphate + {RNA}(N).	\N	\N	Pyrimidine metabolism	Nucleotide Metabolism	METABOLIC
102016	estExt_fgenesh1_kg.C_chr_10040		1	568100-569467	-	froz	filt	1	-	Y	M	339	20	319	7	2.19	0	--	3	extr=26	-	-	0	PF10289	-	KOG0260	-	N	N	Y	-	-	-	-	-	-	-	-
75460	estExt_Genewise1Plus.C_chr_90386		9	801088-803211	+	froz	filt	4	-	Y	M	477	20	457	6	1.31	1	454--476	2	extr=24	-	-	0	pfam03198	IPR004886	-	-	Y	N	N	-	-	-	-	-	-	-	-
90532	fgenesh1_pg.C_chr_2000222		2	939625-940869	+	froz	filt	2	Y	-	M	340	18	322	10	3.11	0	--	3	extr=18	-	-	1	-	-	-	-	N	N	N	-	-	-	-	-	-	-	-
105728	estExt_fgenesh1_kg.C_chr_90114		9	989316-990401	-	froz	filt	1	Y	-	M	341	19	322	0	0	0	--	2	extr=26	-	-	0	-	-	-	-	N	N	N	-	-	-	-	-	-	-	-
51381	e_gw1.13.636.1		13	304851-305879	-	froz	filt	0	Y	-	M	342	15	327	3	0.92	0	--	2	extr=26	-	-	0	PF07745	-	-	COG3867	N	N	N	3.2.1.89	Arabinogalactan endo-1,4-beta-galactosidase.	Endohydrolysis of 1,4-beta-D-galactosidic linkages in arabinogalactans.	\N	\N	\N	\N	\N
61141	estExt_Genewise1.C_chr_71130		7	2500781-2502585	-	froz	filt	8	Y	-	M	347	19	328	6	1.83	0	--	-	extr=21	-	-	0	PF00331	IPR001000	-	COG3693,smart00633	Y	Y	N	-	-	-	-	-	-	-	-
91242	fgenesh1_pg.C_chr_2000932		2	3545309-3546561	-	froz	filt	1	Y	-	M	352	20	332	7	2.11	0	--	2	extr=25	-	-	0	-	IPR001345	-	-	Y	Y	Y	-	-	-	-	-	-	-	-
89049	fgenesh1_pg.C_chr_1000466		1	1740458-1741779	-	froz	filt	3	Y	-	M	364	28	336	1	0.3	1	12--31	-	extr=21	-	-	1	-	-	-	-	N	N	N	-	-	-	-	-	-	-	-
88586	fgenesh1_pg.C_chr_1000003		1	117450-118798	-	froz	filt	2	Y	-	M	360	21	339	2	0.59	0	--	4	extr=24	-	-	0	-	IPR011043	-	-	Y	N	Y	-	-	-	-	-	-	-	-
110633	estExt_fgenesh1_pg.C_chr_80590		8	2231125-2232357	-	froz	filt	2	-	Y	M	357	15	342	9	2.63	0	--	3	extr=24	-	-	1	-	-	-	-	N	N	Y	-	-	-	-	-	-	-	-
92097	fgenesh1_pg.C_chr_3000807		3	3090563-3091754	-	froz	filt	2	Y	-	M	363	21	342	7	2.05	0	--	2	extr=25	-	-	0	-	-	-	-	N	N	N	-	-	-	-	-	-	-	-
109122	estExt_fgenesh1_pg.C_chr_40346		4	1465952-1467169	+	froz	filt	0	Y	-	M	358	16	342	2	0.58	0	--	3	extr=26	-	-	1	PF00082	IPR000209	KOG1153	COG1404	Y	Y	Y	3.4.21.-	Serine endopeptidases.	\N	\N	\N	\N	\N	\N
92954	fgenesh1_pg.C_chr_5000028		5	205793-207125	+	froz	filt	4	Y	-	M	362	20	342	2	0.58	0	--	7	extr=25	-	-	0	-	-	-	COG4257	N	N	N	-	-	-	-	-	-	-	-
50311	e_gw1.12.356.1		12	161784-162926	-	froz	filt	1	Y	-	M	362	19	343	8	2.33	0	--	3	extr=27	-	-	0	-	-	-	-	N	N	N	-	-	-	-	-	-	-	-
92880	fgenesh1_pg.C_chr_4000660		4	2641538-2642647	+	froz	filt	0	Y	-	M	369	26	343	3	0.87	0	--	2	extr=22	-	-	1	-	-	-	-	N	N	Y	-	-	-	-	-	-	-	-
106452	estExt_fgenesh1_kg.C_chr_130019	MgTRP14	13	194500-195930	+	froz	filt	0	-	Y	M	360	16	344	14	4.07	0	--	4	extr=24	-	-	0	-	-	KOG3514	PRK12270	N	N	Y	6.3.2.-	Acid--D-amino-acid ligases (peptide synthases).	\N	\N	\N	Ubiquinone biosynthesis	Metabolism of Cofactors and Vitamins	METABOLIC
94557	fgenesh1_pg.C_chr_7000360		7	1434995-1436467	-	froz	filt	3	Y	-	M	365	20	345	25	7.25	0	--	3	extr=26	-	-	0	-	-	-	-	N	N	N	-	-	-	-	-	-	-	-
95850	fgenesh1_pg.C_chr_9000374		9	1507247-1508554	-	froz	filt	2	Y	-	M	371	26	345	5	1.45	1	9--31	2	extr=25	-	-	1	-	-	-	-	N	N	N	-	-	-	-	-	-	-	-
92240	fgenesh1_pg.C_chr_4000020		4	80907-84219	-	froz	filt	3	Y	-	M	361	15	346	3	0.87	0	--	3	extr=26	-	-	1	-	-	-	-	N	N	Y	-	-	-	-	-	-	-	-
91544	fgenesh1_pg.C_chr_3000254		3	1155761-1156915	+	froz	filt	1	Y	-	M	365	18	347	15	4.32	0	--	2	extr=23	-	-	0	-	-	-	COG3889	N	N	Y	-	-	-	-	-	-	-	-
37733	e_gw1.3.1640.1		3	3289247-3290383	-	froz	filt	0	Y	-	M	378	30	348	3	0.86	0	--	3	extr=19	-	-	0	PF07859	IPR000379,IPR002168	KOG1515,KOG4388	COG0657	Y	Y	Y	-	-	-	-	-	-	-	-
39241	e_gw1.3.535.1		3	1537817-1538914	-	froz	filt	0	Y	-	M	365	15	350	10	2.86	0	--	3	extr=27	-	-	0	PF02102	IPR001384	-	-	Y	Y	N	-	-	-	-	-	-	-	-
34332	e_gw1.1.3054.1		1	4510696-4511870	+	froz	filt	1	Y	-	M	369	19	350	2	0.57	0	--	7	extr=22	-	-	1	-	-	-	COG4257	N	N	N	-	-	-	-	-	-	-	-
73621	estExt_Genewise1Plus.C_chr_70046		7	74071-75174	-	froz	filt	0	Y	-	M	367	17	350	0	0	0	--	-	extr=26	-	-	1	PF00710	IPR006034,IPR004550	KOG0503	COG0252,PRK04183,PRK09461,PRK11096,TIGR00519,TIGR00520,TIGR02153,cd00411,smart00870	Y	Y	Y	3.5.1.1	Asparaginase.	L-asparagine + H(2)O = L-aspartate + NH(3).	\N	\N	Alanine and aspartate metabolism	Amino Acid Metabolism	METABOLIC
83802	fgenesh1_pm.C_chr_1000512		1	3002789-3004142	+	froz	filt	3	-	Y	M	374	23	351	3	0.85	0	--	3	extr=26	-	-	0	PF00722	IPR000757	-	COG2273,cd00413,cd02175,cd02176,cd02180,cd02183	Y	Y	Y	3.2.1.73	Licheninase.	Hydrolysis of 1,4-beta-D-glycosidic linkages in beta-D-glucans containing 1,3- and 1,4-bonds.	\N	\N	\N	\N	\N
89487	fgenesh1_pg.C_chr_1000904		1	3119603-3122705	+	froz	filt	3	Y	-	M	371	19	352	10	2.84	0	--	4	extr=23	-	-	0	-	IPR003014,NULL	-	-	Y	N	Y	-	-	-	-	-	-	-	-
72410	estExt_Genewise1Plus.C_chr_51083		5	1882807-1884046	+	froz	filt	2	Y	-	M	371	19	352	6	1.7	0	--	2	extr=25	-	-	1	-	IPR001087	-	cd01837,cd01846,cd01847	Y	Y	N	-	-	-	-	-	-	-	-
90850	fgenesh1_pg.C_chr_2000540		2	2182063-2183856	-	froz	filt	2	Y	-	M	374	22	352	3	0.85	1	2--24	2	extr=19	-	-	1	-	-	-	-	N	N	N	-	-	-	-	-	-	-	-
110592	estExt_fgenesh1_pg.C_chr_80517		8	1924096-1925544	-	froz	filt	1	Y	-	M	372	20	352	0	0	0	--	2	extr=25	-	-	0	PF04952	IPR007036	-	COG3608,cd00596,cd06230,cd06251,cd06252,cd06253,cd06254,cd06255	Y	Y	N	-	-	-	-	-	-	-	-
99379	estExt_fgenesh1_pm.C_chr_30036		3	195884-197585	+	froz	filt	3	Y	-	M	377	21	356	8	2.25	0	--	2	extr=26	-	-	0	PF00704	IPR001223,IPR001579	KOG4701	COG3469,cd02871,cd02877	Y	Y	Y	3.2.1.14	Chitinase.	Hydrolysis of the 1,4-beta-linkages of N-acetyl-D-glucosamine polymers of chitin.	\N	\N	Aminosugars metabolism	Metabolism of Complex Carbohydrates	METABOLIC
103460	estExt_fgenesh1_kg.C_chr_20500		2	3343031-3344780	-	froz	filt	9	Y	-	M	372	16	356	2	0.56	0	--	3	extr=23	-	-	1	-	-	-	-	N	N	N	-	-	-	-	-	-	-	-
95797	fgenesh1_pg.C_chr_9000321		9	1274185-1275470	+	froz	filt	1	Y	-	M	375	18	357	7	1.96	0	--	4	extr=25	-	-	0	PF04652,PF09770,PF10033	NULL	KOG0162,KOG0260,KOG0307,KOG0391,KOG0566,KOG0905,KOG0971,KOG1922,KOG1923,KOG1924,KOG1984,KOG1985,KOG1999,KOG3514,KOG3671,KOG3771	PRK05648,PRK07764,PRK08853,PRK12270,PRK12323	Y	N	Y	6.3.2.-	Acid--D-amino-acid ligases (peptide synthases).	\N	\N	\N	Ubiquinone biosynthesis	Metabolism of Cofactors and Vitamins	METABOLIC
92790	fgenesh1_pg.C_chr_4000570		4	2286010-2287146	-	froz	filt	0	Y	-	M	378	20	358	8	2.23	0	--	2	extr=21	-	-	0	-	-	-	-	N	N	N	-	-	-	-	-	-	-	-
47097	e_gw1.9.909.1		9	1783371-1784519	+	froz	filt	0	Y	-	M	382	20	362	3	0.83	0	--	2	extr=22	-	-	1	PF01156	IPR001910	KOG2938	COG1957,PRK09955,PRK10443,PRK10768,PTZ00313,cd00455,cd02647,cd02649,cd02650,cd02651,cd02653,cd02654	Y	N	Y	3.2.2.1	Purine nucleosidase.	A N-D-ribosylpurine + H(2)O = a purine + D-ribose.	\N	\N	Nicotinate and nicotinamide metabolism	Metabolism of Cofactors and Vitamins	METABOLIC
69084	estExt_Genewise1Plus.C_chr_22117		2	3414138-3415540	-	froz	filt	1	Y	-	M	382	19	363	9	2.48	0	--	4	extr=22	-	-	0	-	IPR002110	KOG0195,KOG0502,KOG0505,KOG0507,KOG0508,KOG0509,KOG0510,KOG0514,KOG0783,KOG4177,KOG4369,KOG4412	COG0666,cd00204	Y	N	Y	-	-	-	-	-	-	-	-
96505	fgenesh1_pg.C_chr_11000068		11	298906-300120	+	froz	filt	1	Y	-	M	384	19	365	4	1.1	0	--	3	extr=23	-	-	0	PF04616	IPR006710,NULL	-	COG3507	Y	Y	N	-	-	-	-	-	-	-	-
31949	e_gw1.1.1049.1		1	3912147-3913682	-	froz	filt	7	Y	-	M	385	17	368	3	0.82	0	--	3	extr=20	-	-	1	PF00491	IPR005924,IPR006035	KOG2964,KOG2965	COG0010,PRK01722,PRK02190,TIGR01227,TIGR01229,TIGR01230	Y	Y	Y	3.5.3.11	Agmatinase.	Agmatine + H(2)O = putrescine + urea.	\N	\N	Arginine and proline metabolism	Amino Acid Metabolism	METABOLIC
32500	e_gw1.1.1096.1		1	4428009-4429227	+	froz	filt	1	Y	-	M	388	19	369	5	1.36	0	--	2	extr=27	-	-	0	-	IPR002110,IPR000379	KOG1454	COG0596,COG2267	Y	N	N	-	-	-	-	-	-	-	-
103512	estExt_fgenesh1_kg.C_chr_20556		2	3707056-3708585	-	froz	filt	2	Y	-	M	390	21	369	4	1.08	0	--	4	extr=25	-	-	0	PF03443	IPR005103	KOG1923,KOG1924	-	Y	N	Y	-	-	-	-	-	-	-	-
98175	estExt_fgenesh1_pm.C_chr_10057		1	620486-621809	-	froz	filt	2	Y	-	M	391	18	373	5	1.34	0	--	3	extr=26	-	-	0	PF01263	IPR008183	KOG1604	COG2017,PRK11055,TIGR02636	Y	Y	Y	5.1.3.3	Aldose 1-epimerase.	Alpha-D-glucose = beta-D-glucose.	\N	\N	Glycolysis / Gluconeogenesis	Carbohydrate Metabolism	METABOLIC
77324	estExt_Genewise1Plus.C_chr_120264		12	492125-494004	-	froz	filt	2	-	Y	M	392	19	373	5	1.34	0	--	4	extr=27	-	-	1	-	-	-	-	N	N	N	-	-	-	-	-	-	-	-
94391	fgenesh1_pg.C_chr_7000194		7	833214-834929	-	froz	filt	6	Y	-	M	399	23	376	5	1.33	0	--	2	extr=24	-	-	0	-	IPR006025	-	-	Y	Y	N	-	-	-	-	-	-	-	-
34453	e_gw1.1.2996.1		1	1286229-1287458	+	froz	filt	1	Y	-	M	392	16	376	3	0.8	0	--	2	extr=27	-	-	0	PF00082	IPR000209	KOG1153,KOG4266	COG1404	Y	Y	Y	3.4.21.-	Serine endopeptidases.	\N	\N	\N	\N	\N	\N
109874	estExt_fgenesh1_pg.C_chr_60315		6	1412836-1414114	-	froz	filt	0	Y	-	M	411	34	377	1	0.27	1	13--35	2	extr=19	-	-	2	PF00388	IPR000909	KOG4306	cd00137	Y	Y	N	-	-	-	-	-	-	-	-
107738	estExt_fgenesh1_pg.C_chr_11595		1	5561697-5562953	-	froz	filt	1	Y	-	M	399	20	379	8	2.11	1	7--29	3	extr=22	-	-	0	PF00026	IPR001461	KOG1339	cd05471,cd05474,cd05477,cd05478,cd05485,cd05486,cd05488,cd05490,cd06097	Y	Y	Y	-	-	-	-	-	-	-	-
40839	e_gw1.4.1123.1		4	2446927-2448132	-	froz	filt	0	Y	-	M	401	22	379	4	1.06	0	--	2	extr=24	-	-	2	PF03088,PF08450	-	KOG1520	COG3386	N	N	N	-	-	-	-	-	-	-	-
88944	fgenesh1_pg.C_chr_1000361		1	1394265-1395569	-	froz	filt	1	Y	-	M	402	21	381	4	1.05	0	--	4	extr=24	-	-	0	-	-	-	-	N	N	Y	-	-	-	-	-	-	-	-
86391	fgenesh1_pm.C_chr_6000070		6	548336-549897	-	froz	filt	2	Y	-	M	403	22	381	0	0	0	--	3	extr=24	-	-	0	PF00704	IPR011583,IPR001223,IPR001579	KOG2806	COG3325,cd00598,cd02872,cd02873,cd02878,cd02879,cd06545,cd06548,smart00636	Y	Y	Y	3.2.1.14	Chitinase.	Hydrolysis of the 1,4-beta-linkages of N-acetyl-D-glucosamine polymers of chitin.	\N	\N	Aminosugars metabolism	Metabolism of Complex Carbohydrates	METABOLIC
72659	estExt_Genewise1Plus.C_chr_51557		5	2690164-2691472	-	froz	filt	1	Y	-	M	400	16	384	4	1.04	0	--	2	extr=25	-	-	0	PF00082	IPR000209	KOG1153,KOG4266	COG1404	Y	Y	Y	3.4.21.-	Serine endopeptidases.	\N	\N	\N	\N	\N	\N
66874	estExt_Genewise1Plus.C_chr_12882		1	4285246-4286609	+	froz	filt	2	Y	-	M	408	23	385	6	1.56	1	7--29	2	extr=22	-	-	0	-	-	-	-	N	N	N	-	-	-	-	-	-	-	-
33113	e_gw1.1.2968.1		1	5930451-5931671	-	froz	filt	0	Y	-	M	406	20	386	3	0.78	0	--	2	extr=23	-	-	1	PF00491	IPR005924,IPR006035,IPR000886	KOG2964,KOG2965	COG0010,PRK01722,PRK02190,TIGR01227,TIGR01229,TIGR01230	Y	Y	Y	3.5.3.11	Agmatinase.	Agmatine + H(2)O = putrescine + urea.	\N	\N	Arginine and proline metabolism	Amino Acid Metabolism	METABOLIC
74232	estExt_Genewise1Plus.C_chr_70977		7	1654349-1655760	-	froz	filt	3	Y	-	M	416	29	387	7	1.81	1	12--34	2	extr=19	-	-	0	-	IPR004843	KOG1432	-	Y	Y	Y	-	-	-	-	-	-	-	-
107601	estExt_fgenesh1_pg.C_chr_11365		1	4742057-4743452	-	froz	filt	2	Y	-	M	408	20	388	3	0.77	0	--	-	extr=20	-	-	0	PF07992	IPR001327,IPR001100,IPR000103,IPR000205	-	COG0492,COG1249,COG3634,TIGR01292,TIGR03140	Y	Y	N	-	-	-	-	-	-	-	-
71681	estExt_Genewise1Plus.C_chr_50014		5	92105-94060	+	froz	filt	4	Y	-	M	409	20	389	4	1.03	0	--	2	extr=26	-	-	0	-	-	-	-	N	N	N	-	-	-	-	-	-	-	-
45180	e_gw1.7.273.1		7	1193739-1195042	-	froz	-	1	-	Y	M	416	24	392	5	1.28	0	--	3	extr=24	-	-	0	PF03663	IPR005198	-	COG4833	Y	Y	N	3.2.1.101	Mannan endo-1,6-beta-mannosidase.	Random hydrolysis of 1,6-beta-D-mannosidic linkages in unbranched 1,6-mannans.	\N	\N	\N	\N	\N
105049	estExt_fgenesh1_kg.C_chr_70033		7	266069-266850	-	froz	filt	0	-	Y	M	172	16	156	1	0.64	2	5--24 149--171	3	extr=25	-	-	0	-	-	KOG0921	-	N	N	Y	-	-	-	-	-	-	-	-
74298	estExt_Genewise1Plus.C_chr_71129		7	2319043-2320330	-	froz	filt	1	Y	-	M	408	16	392	5	1.28	0	--	2	extr=24	-	-	2	PF01328	IPR000028,NULL	-	-	Y	Y	N	-	-	-	-	-	-	-	-
109977	estExt_fgenesh1_pg.C_chr_60471		6	2076183-2078051	+	froz	filt	6	Y	-	M	416	23	393	31	7.89	0	--	4	extr=26	-	-	0	-	IPR003014	-	-	Y	N	N	-	-	-	-	-	-	-	-
67329	estExt_Genewise1Plus.C_chr_13606		1	5290294-5291605	-	froz	filt	1	Y	-	M	415	22	393	0	0	0	--	2	extr=26	-	-	0	PF04185	IPR007312	-	TIGR03396	Y	Y	N	-	-	-	-	-	-	-	-
33131	e_gw1.1.2934.1		1	5641149-5642508	+	froz	filt	2	Y	-	M	411	17	394	7	1.78	0	--	2	extr=26	-	-	2	PF01328	IPR000028,NULL	-	-	Y	Y	N	-	-	-	-	-	-	-	-
40275	e_gw1.4.1161.1		4	109781-111165	-	froz	filt	3	Y	-	M	412	17	395	4	1.01	0	--	2	extr=24	-	-	0	PF03009	-	KOG2258	COG0584	N	N	Y	-	-	-	-	-	-	-	-
106779	estExt_fgenesh1_pg.C_chr_10122		1	571715-573530	-	froz	filt	2	Y	-	M	417	20	397	5	1.26	0	--	3	extr=26	-	-	1	PF00150	IPR001547	-	COG2730	Y	Y	N	3.2.1.58	Glucan 1,3-beta-glucosidase.	Successive hydrolysis of beta-D-glucose units from the non-reducing ends of 1,3-beta-D-glucans, releasing alpha-glucose.	\N	\N	Starch and sucrose metabolism	Metabolism of Complex Carbohydrates	METABOLIC
92090	fgenesh1_pg.C_chr_3000800		3	3066595-3068809	-	froz	filt	5	Y	-	M	417	19	398	0	0	0	--	7	extr=23	-	-	0	-	-	-	-	N	N	Y	-	-	-	-	-	-	-	-
95102	fgenesh1_pg.C_chr_8000237		8	983663-984913	+	froz	filt	0	Y	-	M	416	17	399	2	0.5	0	--	4	extr=27	-	-	0	-	IPR002860	-	-	Y	N	N	-	-	-	-	-	-	-	-
88889	fgenesh1_pg.C_chr_1000306		1	1245306-1246675	+	froz	filt	2	Y	-	M	418	18	400	6	1.5	0	--	2	extr=25	-	-	1	PF00150	IPR001547	-	COG2730	Y	Y	N	3.2.1.58	Glucan 1,3-beta-glucosidase.	Successive hydrolysis of beta-D-glucose units from the non-reducing ends of 1,3-beta-D-glucans, releasing alpha-glucose.	\N	\N	Starch and sucrose metabolism	Metabolism of Complex Carbohydrates	METABOLIC
109582	estExt_fgenesh1_pg.C_chr_50414		5	1696907-1698278	-	froz	filt	2	Y	-	M	419	19	400	4	1	0	--	2	extr=22	-	-	0	PF01328	IPR000028	-	-	Y	Y	N	-	-	-	-	-	-	-	-
72582	estExt_Genewise1Plus.C_chr_51395		5	2437448-2438840	-	froz	-	0	Y	-	M	418	16	402	9	2.24	0	--	3	extr=19	-	-	0	-	-	-	COG5309	N	Y	N	3.2.1.58	Glucan 1,3-beta-glucosidase.	Successive hydrolysis of beta-D-glucose units from the non-reducing ends of 1,3-beta-D-glucans, releasing alpha-glucose.	\N	\N	Starch and sucrose metabolism	Metabolism of Complex Carbohydrates	METABOLIC
77890	estExt_Genewise1Plus.C_chr_130415		13	732999-734705	-	froz	filt	3	Y	-	M	420	18	402	6	1.49	0	--	2	extr=24	-	-	2	PF00264	IPR002227	-	-	Y	Y	N	-	-	-	-	-	-	-	-
90087	fgenesh1_pg.C_chr_1001504		1	5187511-5188824	-	froz	filt	1	Y	-	M	418	16	402	3	0.75	0	--	3	extr=27	-	-	0	PF01328	IPR000028	-	-	Y	Y	N	-	-	-	-	-	-	-	-
59905	estExt_Genewise1.C_chr_60579		6	1128253-1129949	-	froz	filt	4	Y	-	M	419	16	403	5	1.24	0	--	2	extr=27	-	-	0	PF01328	IPR000028,NULL	-	-	Y	Y	N	-	-	-	-	-	-	-	-
43487	e_gw1.6.375.1		6	1497071-1498397	+	froz	filt	1	Y	-	M	422	19	403	5	1.24	0	--	3	extr=27	-	-	0	PF01328	IPR000028	-	-	Y	Y	N	-	-	-	-	-	-	-	-
59604	estExt_Genewise1.C_chr_60108		6	252833-254516	-	froz	filt	3	Y	-	M	426	23	403	2	0.5	0	--	3	extr=27	-	-	1	PF00246	IPR000834	KOG2649,KOG2650	COG2866,cd00596,cd03858,cd03859,cd03860,cd03862,cd03865,cd03866,cd03867,cd03868,cd03870,cd03871,cd03872,cd06226,cd06227,cd06228,cd06229,cd06235,cd06246,cd06247,cd06248,cd06904,cd06905,smart00631	Y	Y	Y	3.4.17.-	Metallocarboxypeptidases.	\N	\N	\N	\N	\N	\N
94368	fgenesh1_pg.C_chr_7000171		7	677824-679207	+	froz	filt	2	Y	-	M	424	20	404	3	0.74	0	--	3	extr=26	-	-	0	PF01328	IPR000028	-	-	Y	Y	N	-	-	-	-	-	-	-	-
46866	e_gw1.8.1046.1		8	1116473-1117814	+	froz	filt	1	Y	-	M	427	22	405	12	2.96	1	5--27	3	extr=27	-	-	0	-	IPR002173	KOG0260	PRK07764	Y	N	Y	-	-	-	-	-	-	-	-
93433	fgenesh1_pg.C_chr_5000507		5	2094123-2095464	-	froz	filt	1	Y	-	M	425	20	405	1	0.25	0	--	3	extr=25	-	-	2	PF03022	IPR003534	-	COG3386	Y	N	N	-	-	-	-	-	-	-	-
110262	estExt_fgenesh1_pg.C_chr_70405		7	1625849-1627744	+	froz	filt	4	Y	-	M	422	16	406	11	2.71	0	--	2	extr=20	-	-	0	PF01753	IPR002893	KOG1710,KOG3612	-	Y	Y	Y	-	-	-	-	-	-	-	-
92156	fgenesh1_pg.C_chr_3000866		3	3262526-3263958	-	froz	filt	3	Y	-	M	422	16	406	4	0.99	0	--	3	extr=23	-	-	0	-	-	-	-	N	N	N	-	-	-	-	-	-	-	-
50742	e_gw1.12.312.1		12	1337003-1338395	+	froz	filt	2	Y	-	M	426	18	408	7	1.72	0	--	3	extr=26	-	-	0	PF01328	IPR000028	-	-	Y	Y	N	-	-	-	-	-	-	-	-
96677	fgenesh1_pg.C_chr_11000240		11	897216-898548	-	froz	filt	1	Y	-	M	427	18	409	3	0.73	0	--	2	extr=24	-	-	0	-	IPR000028	-	-	Y	Y	N	-	-	-	-	-	-	-	-
101235	estExt_fgenesh1_pm.C_chr_90162		9	1216144-1217668	+	froz	filt	3	Y	-	M	426	16	410	5	1.22	0	--	2	extr=27	-	-	1	PF01328	IPR000028	-	-	Y	Y	N	-	-	-	-	-	-	-	-
41058	e_gw1.4.1096.1		4	1254282-1255672	+	froz	filt	2	Y	-	M	426	16	410	5	1.22	0	--	2	extr=27	-	-	1	PF01328	IPR000028	-	-	Y	Y	N	-	-	-	-	-	-	-	-
37094	e_gw1.2.1696.1		2	583723-585315	+	froz	filt	2	Y	-	M	430	20	410	0	0	0	--	5	extr=24	-	-	0	PF10281	IPR000886	-	-	Y	Y	Y	-	-	-	-	-	-	-	-
75316	estExt_Genewise1Plus.C_chr_90135		9	332132-333627	-	froz	filt	3	Y	-	M	427	16	411	2	0.49	0	--	4	extr=23	-	-	0	-	-	-	-	N	N	N	-	-	-	-	-	-	-	-
48553	e_gw1.10.705.1		10	1377321-1378660	+	froz	filt	1	Y	-	M	430	18	412	1	0.24	0	--	3	extr=24	-	-	0	PF03022	-	-	-	N	N	N	-	-	-	-	-	-	-	-
72002	estExt_Genewise1Plus.C_chr_50503		5	1096135-1097714	-	froz	filt	2	Y	-	M	430	17	413	2	0.48	0	--	2	extr=24	-	-	0	PF04185	IPR007312	-	-	Y	Y	N	-	-	-	-	-	-	-	-
111693	estExt_fgenesh1_pg.C_chr_130226		13	838404-839936	-	froz	filt	1	Y	-	M	451	32	419	4	0.95	0	--	3	extr=26	-	-	0	PF10282	-	-	COG2706,PRK11028	N	N	N	-	-	-	-	-	-	-	-
94664	fgenesh1_pg.C_chr_7000467		7	1918365-1921907	+	froz	filt	7	Y	-	M	440	20	420	8	1.9	0	--	3	extr=20	-	-	0	-	-	-	-	N	N	N	-	-	-	-	-	-	-	-
102047	estExt_fgenesh1_kg.C_chr_10073		1	779307-781268	-	froz	filt	1	-	Y	M	441	20	421	10	2.38	0	--	4	extr=26	-	-	1	PF00722	IPR000757	-	COG2273,cd00413,cd02175,cd02176,cd02183	Y	Y	N	3.2.1.73	Licheninase.	Hydrolysis of 1,4-beta-D-glycosidic linkages in beta-D-glucans containing 1,3- and 1,4-bonds.	\N	\N	\N	\N	\N
98764	estExt_fgenesh1_pm.C_chr_10817		1	4548059-4550256	+	froz	filt	4	Y	-	M	443	22	421	6	1.43	0	--	2	extr=26	-	-	0	-	IPR001969	-	COG2133	Y	Y	N	-	-	-	-	-	-	-	-
110047	estExt_fgenesh1_pg.C_chr_70016		7	62348-64716	+	froz	filt	6	Y	-	M	441	17	424	5	1.18	0	--	2	extr=21	-	-	0	PF00026	IPR001461,IPR002052	KOG1339	cd05471	Y	Y	N	-	-	-	-	-	-	-	-
100252	estExt_fgenesh1_pm.C_chr_50225		5	1526256-1527825	+	froz	filt	3	Y	-	M	444	18	426	18	4.23	0	--	2	extr=26	-	-	1	PF00840	IPR001722	-	-	Y	Y	N	-	-	-	-	-	-	-	-
34014	e_gw1.1.2716.1		1	2316139-2317626	-	froz	filt	3	-	Y	M	443	16	427	7	1.64	0	--	4	extr=26	-	-	0	PF03663	IPR005198	-	COG4833	Y	N	N	3.2.1.101	Mannan endo-1,6-beta-mannosidase.	Random hydrolysis of 1,6-beta-D-mannosidic linkages in unbranched 1,6-mannans.	\N	\N	\N	\N	\N
63538	estExt_Genewise1.C_chr_110205		11	406944-408438	+	froz	filt	1	Y	-	M	450	18	432	7	1.62	0	--	2	extr=27	-	-	0	-	IPR000028	-	-	Y	Y	N	-	-	-	-	-	-	-	-
110349	estExt_fgenesh1_pg.C_chr_80097		8	440582-442729	+	froz	filt	1	Y	-	M	452	19	433	2	0.46	0	--	3	extr=18	-	-	0	-	-	-	COG2267	N	N	N	-	-	-	-	-	-	-	-
92644	fgenesh1_pg.C_chr_4000424		4	1779848-1781597	-	froz	filt	4	Y	-	M	460	23	437	3	0.69	0	--	3	extr=25	-	-	1	PF00026	IPR001461	KOG1339	cd05471,cd05474,cd05477,cd06097	Y	Y	Y	3.4.23.3	Gastricsin.	More restricted specificity than pepsin A, but shows preferential cleavage at Tyr-|-Xaa bonds; high activity towards hemoglobin as substrate.	\N	\N	\N	\N	\N
51025	e_gw1.13.210.1		13	810930-812364	+	froz	filt	1	-	Y	M	459	21	438	4	0.91	0	--	3	extr=25	-	-	0	PF03198	IPR004886	-	-	Y	N	N	-	-	-	-	-	-	-	-
37108	e_gw1.2.1620.1		2	35810-37234	+	froz	filt	1	Y	-	M	456	17	439	1	0.23	0	--	2	extr=25	-	-	2	PF01266,PF01593,PF07992	IPR000205	KOG0029	COG0562,COG0644,COG1148,COG1231,COG1233,COG1249,COG2072,PRK06292,PRK06416	Y	N	Y	-	-	-	-	-	-	-	-
94263	fgenesh1_pg.C_chr_7000066		7	300928-302372	+	froz	filt	1	Y	-	M	459	18	441	6	1.36	0	--	3	extr=20	-	-	0	PF00026	IPR001461,IPR001969,NULL	KOG1339	cd05471,cd05474,cd05477,cd06097	Y	Y	Y	-	-	-	-	-	-	-	-
52069	estExt_Genewise1.C_chr_10385		1	905451-907126	+	froz	filt	1	Y	-	M	460	19	441	4	0.91	1	9--31	2	extr=26	-	-	0	PF03583	IPR005152	-	-	Y	N	N	-	-	-	-	-	-	-	-
108349	estExt_fgenesh1_pg.C_chr_20907		2	3488123-3490220	+	froz	filt	7	Y	-	M	463	19	444	15	3.38	0	--	3	extr=26	-	-	0	-	IPR003014	-	-	Y	N	Y	-	-	-	-	-	-	-	-
94077	fgenesh1_pg.C_chr_6000477		6	2078954-2080491	+	froz	filt	2	Y	-	M	461	16	445	21	4.72	0	--	4	extr=24	-	-	1	-	NULL	KOG0260,KOG3514	COG3889,PRK13042	Y	N	Y	-	-	-	-	-	-	-	-
70454	estExt_Genewise1Plus.C_chr_31951		3	3164341-3165781	+	froz	filt	0	Y	-	M	465	17	448	8	1.79	0	--	2	extr=19	-	-	0	PF00328	IPR000560	KOG1382	cd07061	Y	Y	Y	3.1.3.2	Acid phosphatase.	An orthophosphoric monoester + H(2)O = an alcohol + phosphate.	\N	Acid phosphatase deficiency; MIM:200950.	Riboflavin metabolism	Metabolism of Cofactors and Vitamins	METABOLIC
77835	estExt_Genewise1Plus.C_chr_130328		13	598067-599476	-	froz	filt	0	Y	-	M	469	20	449	4	0.89	1	13--35	4	extr=26	-	-	0	PF00026	IPR001461	KOG1339	cd05471,cd05472,cd05474,cd05476,cd05477,cd05478,cd05485,cd06097,cd06098	Y	Y	Y	3.4.23.3	Gastricsin.	More restricted specificity than pepsin A, but shows preferential cleavage at Tyr-|-Xaa bonds; high activity towards hemoglobin as substrate.	\N	\N	\N	\N	\N
47119	e_gw1.9.252.1		9	712724-714190	-	froz	filt	1	-	Y	M	470	19	451	2	0.44	0	--	2	extr=23	-	-	4	PF00890,PF01266,PF01593	IPR000205	KOG0029	COG1233,COG1249,TIGR02734,TIGR03467	Y	N	Y	-	-	-	-	-	-	-	-
103950	estExt_fgenesh1_kg.C_chr_30474		3	3236025-3238103	-	froz	filt	1	Y	-	M	470	16	454	13	2.86	0	--	5	extr=24	-	-	0	PF09362	-	-	-	N	N	N	-	-	-	-	-	-	-	-
106780	estExt_fgenesh1_pg.C_chr_10123	MgTRP15	1	577499-578981	+	froz	filt	0	-	Y	M	476	18	458	30	6.55	0	--	6	extr=23	-	-	0	-	-	-	-	N	N	Y	-	-	-	-	-	-	-	-
92113	fgenesh1_pg.C_chr_3000823		3	3131742-3133332	-	froz	filt	2	Y	-	M	480	20	460	6	1.3	0	--	3	extr=26	-	-	0	PF02055	IPR001139	KOG2566	COG5520	Y	Y	Y	3.2.1.45	Glucosylceramidase.	D-glucosyl-N-acylsphingosine + H(2)O = D-glucose + N-acylsphingosine.	\N	Gaucher disease type I; MIM:230800. Gaucher disease type II; MIM:230900. Gaucher disease type III; MIM:231000.	Sphingoglycolipid metabolism	Metabolism of Complex Lipids	METABOLIC
110417	estExt_fgenesh1_pg.C_chr_80234		8	980848-982486	-	froz	filt	2	Y	-	M	479	18	461	5	1.08	0	--	3	extr=25	-	-	0	PF00135	IPR002018	KOG1516,KOG4389	COG2272,cd00312	Y	N	Y	3.1.1.1	Carboxylesterase.	A carboxylic ester + H(2)O = an alcohol + a carboxylic anion.	\N	\N	\N	\N	\N
109870	estExt_fgenesh1_pg.C_chr_60310		6	1394405-1396028	-	froz	filt	1	-	Y	M	466	24	442	5	1.13	1	443--465	3	extr=26	-	-	0	pfam00722	IPR000757	-	COG2273,cd00413,cd02175,cd02176,cd02183	Y	Y	Y	3.2.1.73	Licheninase.	Hydrolysis of 1,4-beta-D-glycosidic linkages in beta-D-glucans containing 1,3- and 1,4-bonds.	\N	\N	\N	\N	\N
31582	e_gw1.1.2691.1		1	4755952-4757779	-	froz	filt	7	Y	-	M	480	19	461	4	0.87	1	7--26	3	extr=27	-	-	0	-	IPR006162	-	-	Y	Y	N	-	-	-	-	-	-	-	-
107454	estExt_fgenesh1_pg.C_chr_11164		1	4050821-4052433	+	froz	filt	2	Y	-	M	478	16	462	8	1.73	0	--	3	extr=25	-	-	0	PF00026	IPR001461,IPR008162	KOG1339	cd05471	Y	Y	N	-	-	-	-	-	-	-	-
38027	e_gw1.3.1404.1		3	1432452-1434026	+	froz	filt	1	-	Y	M	507	21	486	7	1.44	1	484--506	4	extr=26	-	-	1	pfam00026	IPR001461,IPR001969	KOG1339	PTZ00013,PTZ00147,PTZ00165,cd05470,cd05471,cd05474,cd05476,cd05477,cd05478,cd05485,cd05486,cd05487,cd05488,cd05490,cd06096,cd06097,cd06098	Y	Y	Y	3.4.23.41	Yapsin 1.	Hydrolyzes various precursor proteins with Arg or Lys in P1, and commonly Arg or Lys also in P2. The P3 amino acid is usually non- polar, but otherwise additional basic amino acids are favorable in both non-prime and prime positions.	\N	\N	\N	\N	\N
72728	estExt_Genewise1Plus.C_chr_60094		6	232072-233583	-	froz	filt	1	Y	-	M	481	19	462	3	0.65	0	--	2	extr=26	-	-	0	-	-	-	-	N	N	N	-	-	-	-	-	-	-	-
33386	e_gw1.1.875.1		1	1458087-1459836	+	froz	filt	2	-	Y	M	478	21	457	6	1.31	1	455--477	3	extr=26	-	-	0	pfam03663	IPR005198	-	-	Y	N	Y	3.2.1.101	Mannan endo-1,6-beta-mannosidase.	Random hydrolysis of 1,6-beta-D-mannosidic linkages in unbranched 1,6-mannans.	\N	\N	\N	\N	\N
100647	estExt_fgenesh1_pm.C_chr_70026		7	234265-236055	-	froz	filt	2	-	Y	M	480	18	462	2	0.43	0	--	4	extr=25	-	-	1	-	-	KOG3771	COG5309	N	N	Y	3.2.1.58	Glucan 1,3-beta-glucosidase.	Successive hydrolysis of beta-D-glucose units from the non-reducing ends of 1,3-beta-D-glucans, releasing alpha-glucose.	\N	\N	Starch and sucrose metabolism	Metabolism of Complex Carbohydrates	METABOLIC
48401	e_gw1.10.806.1		10	1592993-1594456	+	froz	filt	0	Y	-	M	487	22	465	1	0.22	0	--	2	extr=24	-	-	1	PF01593	IPR001613,IPR002937,IPR000205	KOG0029,KOG0685,KOG1276,KOG1399	COG1231,COG1232,COG1233,COG2072,COG3349,PRK04176,PRK07233,PRK11883,TIGR00562,TIGR02731,TIGR02732	Y	Y	Y	1.4.3.4	Amine oxidase (flavin-containing).	RCH(2)NH(2) + H(2)O + O(2) = RCHO + NH(3) + H(2)O(2).	FAD.	\N	Tyrosine metabolism	Amino Acid Metabolism	METABOLIC
92645	fgenesh1_pg.C_chr_4000425		4	1783071-1784604	-	froz	filt	1	Y	-	M	489	23	466	5	1.07	0	--	2	extr=25	-	-	1	PF00026	IPR001461	KOG1339	cd05470,cd05471,cd05477,cd05485	Y	Y	Y	3.4.23.3	Gastricsin.	More restricted specificity than pepsin A, but shows preferential cleavage at Tyr-|-Xaa bonds; high activity towards hemoglobin as substrate.	\N	\N	\N	\N	\N
108803	estExt_fgenesh1_pg.C_chr_30715		3	2796664-2798470	-	froz	filt	4	Y	-	M	489	20	469	6	1.28	0	--	3	extr=24	-	-	1	PF01565	IPR006094	KOG1231	COG0277,TIGR01678	Y	Y	Y	-	-	-	-	-	-	-	-
77196	estExt_Genewise1Plus.C_chr_120071		12	168340-170199	+	froz	filt	7	Y	-	M	491	21	470	7	1.49	0	--	2	extr=26	-	-	1	PF00295	IPR000743	-	COG5434	Y	Y	N	3.2.1.15	Polygalacturonase.	Random hydrolysis of 1,4-alpha-D-galactosiduronic linkages in pectate and other galacturonans.	\N	\N	Starch and sucrose metabolism	Metabolism of Complex Carbohydrates	METABOLIC
109621	estExt_fgenesh1_pg.C_chr_50485		5	1989028-1990853	+	froz	filt	1	Y	-	M	490	17	473	9	1.9	0	--	3	extr=23	-	-	0	PF04625,PF06676,PF07174,PF10287,PF10290	-	KOG0559,KOG1984	PRK01973,PRK03427,PRK04654,PRK05648,PRK05704,PRK06302,PRK06975,PRK07003,PRK07764,PRK08770,PRK09111,PRK10672,PRK11854,PRK11855,PRK11892,PRK12270,PRK12323,PRK12678,TIGR00601,TIGR01348	N	N	Y	-	-	-	-	-	-	-	-
72841	estExt_Genewise1Plus.C_chr_60279		6	551596-553406	+	froz	-	4	Y	-	M	490	14	476	5	1.05	0	--	2	extr=21	-	-	1	PF00135,PF07859	IPR002018,IPR000379	KOG1515,KOG1516,KOG4389	COG0657,COG2272,cd00312	Y	Y	N	3.1.1.1	Carboxylesterase.	A carboxylic ester + H(2)O = an alcohol + a carboxylic anion.	\N	\N	\N	\N	\N
86748	fgenesh1_pm.C_chr_7000061		7	456082-457683	-	froz	filt	2	Y	-	M	497	20	477	8	1.68	0	--	2	extr=23	-	-	0	PF00128,PF09260	IPR006047,IPR006589	KOG0470,KOG0471,KOG2212	COG0296,COG0366,COG1523,COG3280,PRK09505,PRK10785,PRK10933,TIGR02401,TIGR02402,TIGR02403,TIGR02456,smart00642	Y	Y	Y	3.2.1.1	Alpha-amylase.	Endohydrolysis of 1,4-alpha-glucosidic linkages in oligosaccharides and polysaccharides.	\N	\N	Starch and sucrose metabolism	Metabolism of Complex Carbohydrates	METABOLIC
101035	estExt_fgenesh1_pm.C_chr_80249		8	1506051-1508202	+	froz	filt	3	Y	-	M	500	20	480	13	2.71	0	--	3	extr=21	-	-	0	PF09362	-	-	-	N	N	N	-	-	-	-	-	-	-	-
110145	estExt_fgenesh1_pg.C_chr_70199		7	848438-850078	-	froz	filt	2	Y	-	M	498	18	480	4	0.83	0	--	3	extr=25	-	-	1	PF01565	IPR006094	KOG1231	COG0277	Y	Y	Y	-	-	-	-	-	-	-	-
109626	estExt_fgenesh1_pg.C_chr_50494		5	2064233-2066126	-	froz	filt	2	Y	-	M	501	17	484	13	2.69	0	--	5	extr=23	-	-	0	-	-	-	-	N	N	Y	-	-	-	-	-	-	-	-
105608	estExt_fgenesh1_kg.C_chr_80305		8	2146951-2148878	-	froz	filt	1	-	Y	M	503	15	488	8	1.64	0	--	5	extr=27	-	-	1	-	-	KOG0260	-	N	N	Y	2.7.1.107	Diacylglycerol kinase.	ATP + 1,2-diacylglycerol = ADP + 1,2-diacylglycerol 3-phosphate.	\N	\N	\N	\N	\N
75070	estExt_Genewise1Plus.C_chr_81143		8	1766220-1768041	+	froz	filt	5	Y	-	M	506	17	489	6	1.23	0	--	2	extr=25	-	-	0	PF00450	IPR001563	KOG1282,KOG1283	COG2939	Y	Y	Y	3.4.16.6	Carboxypeptidase D.	Preferential release of a C-terminal arginine or lysine residue.	\N	\N	\N	\N	\N
107319	estExt_fgenesh1_pg.C_chr_10959		1	3336322-3339522	-	froz	filt	8	Y	-	M	507	17	490	14	2.86	0	--	2	extr=27	-	-	0	PF00636,PF09792	IPR000999	-	COG0571,PRK00102,PRK12371,TIGR02191,cd00593,smart00535	Y	Y	N	-	-	-	-	-	-	-	-
44636	e_gw1.7.191.1		7	497233-498826	+	froz	-	1	Y	-	M	511	21	490	9	1.84	0	--	3	extr=26	-	-	0	PF00135,PF07859	IPR000997,IPR002018,IPR000379	KOG1515,KOG1516,KOG4389	COG0657,COG2272,cd00312	Y	Y	N	3.1.1.1	Carboxylesterase.	A carboxylic ester + H(2)O = an alcohol + a carboxylic anion.	\N	\N	\N	\N	\N
54752	estExt_Genewise1.C_chr_20306		2	578298-580758	+	froz	filt	9	Y	-	M	506	16	490	4	0.82	0	--	2	extr=25	-	-	1	PF01532	IPR001382	KOG2204,KOG2429,KOG2430,KOG2431	-	Y	Y	Y	3.2.1.113	Mannosyl-oligosaccharide 1,2-alpha-mannosidase.	Hydrolysis of the terminal 1,2-linked alpha-D-mannose residues in the oligo-mannose oligosaccharide Man(9)(GlcNAc)(2).	\N	\N	N-Glycans biosynthesis	Metabolism of Complex Carbohydrates	METABOLIC
70312	estExt_Genewise1Plus.C_chr_31706		3	2791191-2793259	+	froz	filt	2	Y	-	M	507	15	492	3	0.61	0	--	2	extr=20	-	-	0	PF00082,PF05922	IPR000209,IPR010259	KOG1153,KOG4266	COG1404	Y	Y	Y	3.4.21.48	Cerevisin.	Hydrolysis of proteins with broad specificity, and of BZ-Arg-OET > Ac-Tyr-OET. Does not hydrolyse peptide amides.	\N	\N	\N	\N	\N
71198	estExt_Genewise1Plus.C_chr_40924		4	1662688-1664285	-	froz	filt	1	Y	-	M	508	16	492	0	0	0	--	3	extr=25	-	-	0	PF00190,PF07883	IPR006045,IPR007113	-	COG0662,COG2140,COG3837,TIGR03404,smart00835	Y	Y	N	-	-	-	-	-	-	-	-
96074	fgenesh1_pg.C_chr_10000080		10	272686-274331	+	froz	filt	2	Y	-	M	511	18	493	13	2.64	0	--	2	extr=24	-	-	1	-	IPR006025	-	-	Y	Y	N	-	-	-	-	-	-	-	-
107050	estExt_fgenesh1_pg.C_chr_10561		1	2054017-2055665	+	froz	filt	1	Y	-	M	515	18	497	2	0.4	0	--	2	extr=24	-	-	1	-	-	-	-	N	N	N	-	-	-	-	-	-	-	-
65440	estExt_Genewise1Plus.C_chr_10883		1	1620487-1622356	-	froz	filt	3	Y	-	M	518	20	498	8	1.61	0	--	3	extr=26	-	-	0	PF00128,PF09260	IPR006047,IPR006589	KOG0471,KOG2212	COG0296,COG0366,COG3280,PRK09505,PRK10785,PRK10933,TIGR02401,TIGR02402,TIGR02403,TIGR02456,smart00642	Y	Y	Y	3.2.1.1	Alpha-amylase.	Endohydrolysis of 1,4-alpha-glucosidic linkages in oligosaccharides and polysaccharides.	\N	\N	Starch and sucrose metabolism	Metabolism of Complex Carbohydrates	METABOLIC
70510	estExt_Genewise1Plus.C_chr_32037		3	3307831-3309434	-	froz	filt	1	Y	-	M	517	16	501	6	1.2	0	--	3	extr=18	-	-	0	PF01565	IPR006094	KOG1231,KOG1262	COG0277	Y	Y	Y	-	-	-	-	-	-	-	-
70944	estExt_Genewise1Plus.C_chr_40567		4	1047412-1049737	-	froz	filt	0	Y	-	M	525	24	501	5	1	0	--	3	extr=25	-	-	0	-	-	-	COG4222	N	N	N	-	-	-	-	-	-	-	-
103564	estExt_fgenesh1_kg.C_chr_30051		3	448714-450470	-	froz	filt	1	Y	-	M	519	18	501	4	0.8	0	--	3	extr=27	-	-	0	-	-	-	-	N	N	N	-	-	-	-	-	-	-	-
73109	estExt_Genewise1Plus.C_chr_60669		6	1291017-1292963	+	froz	filt	1	Y	-	M	524	22	502	2	0.4	0	--	2	extr=25	-	-	0	PF09949	-	-	COG4850	N	N	N	-	-	-	-	-	-	-	-
70079	estExt_Genewise1Plus.C_chr_31359		3	2265976-2267884	-	froz	filt	2	Y	-	M	528	18	510	6	1.18	0	--	2	extr=25	-	-	0	PF05577	IPR008758	KOG2182,KOG2183	-	Y	Y	Y	3.4.-.-	Acting on peptide bonds (peptide hydrolases).	\N	\N	\N	Lysine degradation	Amino Acid Metabolism	METABOLIC
76675	estExt_Genewise1Plus.C_chr_110130		11	287573-289664	+	froz	filt	1	Y	-	M	529	17	512	7	1.37	0	--	2	extr=24	-	-	0	PF05577	IPR008758,IPR000379	KOG2182,KOG2183	-	Y	Y	Y	3.4.-.-	Acting on peptide bonds (peptide hydrolases).	\N	\N	\N	Lysine degradation	Amino Acid Metabolism	METABOLIC
104283	estExt_fgenesh1_kg.C_chr_40326		4	2371447-2372597	-	froz	filt	1	-	Y	M	226	20	206	12	5.83	1	203--225	3	extr=26	-	-	0	-	IPR002173	-	-	Y	N	N	-	-	-	-	-	-	-	-
96944	fgenesh1_pg.C_chr_12000076		12	313992-315983	-	froz	filt	4	Y	-	M	532	19	513	18	3.51	0	--	3	extr=25	-	-	1	-	IPR003014,NULL	-	-	Y	N	Y	-	-	-	-	-	-	-	-
106743	estExt_fgenesh1_pg.C_chr_10038		1	237862-238780	+	froz	filt	0	-	Y	M	257	21	236	6	2.54	1	234--256	2	extr=26	-	-	0	-	-	-	-	N	N	N	-	-	-	-	-	-	-	-
75146	estExt_Genewise1Plus.C_chr_81247		8	2016245-2018250	+	froz	filt	1	Y	-	M	532	18	514	6	1.17	0	--	3	extr=27	-	-	0	PF00135,PF07859	IPR000997,IPR002018,IPR000379	KOG1515,KOG1516,KOG2100,KOG4389	COG0657,COG2272,cd00312	Y	Y	Y	3.1.1.1	Carboxylesterase.	A carboxylic ester + H(2)O = an alcohol + a carboxylic anion.	\N	\N	\N	\N	\N
110888	estExt_fgenesh1_pg.C_chr_90482		9	1976717-1978575	-	froz	filt	1	Y	-	M	534	20	514	5	0.97	0	--	2	extr=20	-	-	1	PF00026	IPR001461,IPR002114	KOG1339	PTZ00013,PTZ00147,PTZ00165,cd05470,cd05471,cd05472,cd05473,cd05474,cd05475,cd05476,cd05477,cd05478,cd05485,cd05486,cd05487,cd05488,cd05490,cd06096,cd06097,cd06098	Y	Y	Y	3.4.23.41	Yapsin 1.	Hydrolyzes various precursor proteins with Arg or Lys in P1, and commonly Arg or Lys also in P2. The P3 amino acid is usually non- polar, but otherwise additional basic amino acids are favorable in both non-prime and prime positions.	\N	\N	\N	\N	\N
73873	estExt_Genewise1Plus.C_chr_70434		7	720552-722338	+	froz	filt	2	Y	-	M	534	19	515	5	0.97	0	--	3	extr=25	-	-	0	-	-	-	-	N	N	N	-	-	-	-	-	-	-	-
51439	e_gw1.13.132.1		13	742995-744596	-	froz	filt	0	Y	-	M	533	17	516	13	2.52	0	--	4	extr=25	-	-	0	PF07519	IPR011118	-	-	Y	N	N	-	-	-	-	-	-	-	-
50790	e_gw1.12.188.1		12	796044-797748	+	froz	filt	2	Y	-	M	536	18	518	8	1.54	0	--	4	extr=27	-	-	2	PF00135	IPR002018,IPR000379	KOG1515,KOG1516,KOG4389	COG0657,COG2272,cd00312	Y	N	Y	3.1.1.1	Carboxylesterase.	A carboxylic ester + H(2)O = an alcohol + a carboxylic anion.	\N	\N	\N	\N	\N
110178	estExt_fgenesh1_pg.C_chr_70265		7	1104499-1106389	-	froz	filt	5	Y	-	M	534	16	518	5	0.97	0	--	2	extr=26	-	-	0	PF01565	IPR006094	KOG1231,KOG1262	COG0277	Y	Y	Y	-	-	-	-	-	-	-	-
106219	estExt_fgenesh1_kg.C_chr_110212		11	1338039-1340137	-	froz	filt	1	Y	-	M	541	22	519	15	2.89	0	--	3	extr=22	-	-	0	PF03198,PF07983	IPR004886	-	smart00768	Y	N	N	-	-	-	-	-	-	-	-
108706	estExt_fgenesh1_pg.C_chr_30563		3	2248698-2251070	+	froz	filt	6	Y	-	M	558	38	520	17	3.27	0	--	2	extr=25	-	-	1	-	IPR008262	KOG4540	COG5153,cd00519	Y	Y	Y	3.1.1.3	Triacylglycerol lipase.	Triacylglycerol + H(2)O = diacylglycerol + a fatty acid anion.	\N	Hepatic lipase deficiency; MIM:151670. Congenital lipase deficiency; MIM:246600. Wolman disease; MIM:278000.	Glycerolipid metabolism	Metabolism of Complex Lipids	METABOLIC
46238	e_gw1.8.190.1		8	2030409-2032034	+	froz	filt	0	Y	-	M	541	20	521	13	2.5	0	--	2	extr=24	-	-	0	PF07519	IPR011118	-	-	Y	N	N	-	-	-	-	-	-	-	-
95038	fgenesh1_pg.C_chr_8000173		8	804338-806581	-	froz	filt	4	Y	-	M	545	22	523	6	1.15	0	--	3	extr=24	-	-	0	PF00732,PF05199	IPR000172,IPR007867	KOG1238	COG2303,PRK02106,TIGR01810	Y	Y	Y	1.1.99.1	Choline dehydrogenase.	Choline + acceptor = betaine aldehyde + reduced acceptor.	PQQ.	\N	Glycine, serine and threonine metabolism	Amino Acid Metabolism	METABOLIC
41969	e_gw1.5.224.1		5	130690-132388	+	froz	filt	1	Y	-	M	544	19	525	10	1.9	1	7--24	2	extr=23	-	-	0	PF01735	IPR002642,NULL	KOG1325	cd00147,cd07202,cd07203,smart00022	Y	Y	Y	3.1.1.5	Lysophospholipase.	2-lysophosphatidylcholine + H(2)O = glycerophosphocholine + a fatty acid anion.	\N	\N	Phospholipid degradation	Metabolism of Complex Lipids	METABOLIC
68660	estExt_Genewise1Plus.C_chr_21490		2	2410244-2411887	+	froz	filt	0	Y	-	M	547	22	525	3	0.57	0	--	2	extr=22	-	-	0	-	-	-	-	N	N	N	-	-	-	-	-	-	-	-
106874	estExt_fgenesh1_pg.C_chr_10290		1	1176163-1178230	+	froz	filt	5	Y	-	M	545	19	526	7	1.33	0	--	2	extr=23	-	-	0	PF00450	IPR001563,IPR000379	KOG1282,KOG1283	COG2939	Y	Y	Y	3.4.16.6	Carboxypeptidase D.	Preferential release of a C-terminal arginine or lysine residue.	\N	\N	\N	\N	\N
108506	estExt_fgenesh1_pg.C_chr_30217		3	969204-970942	-	froz	filt	1	Y	-	M	543	16	527	8	1.52	0	--	2	extr=20	-	-	0	PF05577	IPR008758,IPR000379	KOG2182,KOG2183	-	Y	Y	Y	3.4.-.-	Acting on peptide bonds (peptide hydrolases).	\N	\N	\N	Lysine degradation	Amino Acid Metabolism	METABOLIC
109759	estExt_fgenesh1_pg.C_chr_60122		6	590188-592500	+	froz	filt	6	Y	-	M	546	19	527	7	1.33	0	--	3	extr=18	-	-	0	PF00450	IPR001563,IPR000379,IPR002328	KOG1282,KOG1283	COG2939	Y	Y	Y	3.4.16.6	Carboxypeptidase D.	Preferential release of a C-terminal arginine or lysine residue.	\N	\N	\N	\N	\N
103135	estExt_fgenesh1_kg.C_chr_20149		2	1123062-1124990	+	froz	filt	1	Y	-	M	549	15	534	11	2.06	0	--	3	extr=22	-	-	0	PF00450	IPR001563,IPR008442,IPR000379	KOG1282,KOG1283	COG2939	Y	Y	Y	-	-	-	-	-	-	-	-
65261	estExt_Genewise1Plus.C_chr_10638		1	1278369-1280116	+	froz	filt	1	Y	-	M	552	18	534	4	0.75	0	--	2	extr=20	-	-	1	PF02225,PF04389	IPR003137,IPR007484	KOG2194,KOG2195	COG2234,cd00538,cd02121,cd02130,cd02133,cd04816,cd04817,cd04818	Y	Y	Y	3.4.11.-	Aminopeptidases.	\N	\N	\N	\N	\N	\N
90507	fgenesh1_pg.C_chr_2000197		2	836532-839368	+	froz	filt	6	Y	-	M	555	18	537	9	1.68	0	--	4	extr=26	-	-	0	-	IPR000028	-	-	Y	Y	N	-	-	-	-	-	-	-	-
62587	estExt_Genewise1.C_chr_90840		9	1548963-1550926	+	froz	filt	2	Y	-	M	555	18	537	4	0.74	0	--	3	extr=25	-	-	1	PF00732	IPR001100,IPR003042,IPR000172	KOG1238	COG2303,PRK02106,TIGR01810	Y	Y	Y	1.1.99.1	Choline dehydrogenase.	Choline + acceptor = betaine aldehyde + reduced acceptor.	PQQ.	\N	Glycine, serine and threonine metabolism	Amino Acid Metabolism	METABOLIC
47168	e_gw1.9.202.1		9	739511-741239	-	froz	filt	1	Y	-	M	559	21	538	4	0.74	0	--	2	extr=22	-	-	1	PF01532	IPR001382	KOG2204,KOG2429,KOG2430,KOG2431	-	Y	Y	Y	3.2.1.113	Mannosyl-oligosaccharide 1,2-alpha-mannosidase.	Hydrolysis of the terminal 1,2-linked alpha-D-mannose residues in the oligo-mannose oligosaccharide Man(9)(GlcNAc)(2).	\N	\N	N-Glycans biosynthesis	Metabolism of Complex Carbohydrates	METABOLIC
66250	estExt_Genewise1Plus.C_chr_12007		1	3043370-3045513	+	froz	filt	4	Y	-	M	560	20	540	7	1.3	0	--	4	extr=18	-	-	1	PF05577	IPR008758	KOG2182,KOG2183	-	Y	Y	Y	3.4.-.-	Acting on peptide bonds (peptide hydrolases).	\N	\N	\N	Lysine degradation	Amino Acid Metabolism	METABOLIC
90758	fgenesh1_pg.C_chr_2000448		2	1823205-1825148	+	froz	filt	4	Y	-	M	562	20	542	6	1.11	0	--	3	extr=26	-	-	1	PF00135,PF07859	IPR002018,IPR000379	KOG1515,KOG1516,KOG4389	COG0657,COG2272,cd00312	Y	N	Y	3.1.1.1	Carboxylesterase.	A carboxylic ester + H(2)O = an alcohol + a carboxylic anion.	\N	\N	\N	\N	\N
97167	fgenesh1_pg.C_chr_12000299		12	1148474-1150739	-	froz	filt	3	Y	-	M	564	19	545	12	2.2	0	--	3	extr=25	-	-	0	-	IPR000480	-	-	Y	Y	Y	3.2.1.3	Glucan 1,4-alpha-glucosidase.	Hydrolysis of terminal 1,4-linked alpha-D-glucose residues successively from non-reducing ends of the chains with release of beta-D-glucose.	\N	\N	Starch and sucrose metabolism	Metabolism of Complex Carbohydrates	METABOLIC
74191	estExt_Genewise1Plus.C_chr_70926		7	1590934-1592996	-	froz	filt	6	Y	-	M	564	19	545	1	0.18	0	--	5	extr=26	-	-	0	PF00251	IPR001362	KOG0228	COG1621,TIGR01322,smart00640	Y	Y	Y	3.2.1.26	Beta-fructofuranosidase.	Hydrolysis of terminal non-reducing beta-D-fructofuranoside residues in beta-D-fructofuranosides.	\N	Disaccharide intolerance I; MIM:222900.	Starch and sucrose metabolism	Metabolism of Complex Carbohydrates	METABOLIC
44587	e_gw1.7.120.1		7	866062-867960	-	froz	filt	3	Y	-	M	576	24	552	16	2.9	0	--	2	extr=22	-	-	0	-	-	-	-	N	N	N	-	-	-	-	-	-	-	-
49510	e_gw1.11.235.1		11	1328072-1329987	+	froz	filt	3	Y	-	M	573	21	552	12	2.17	0	--	2	extr=19	Y	-	0	PF07519	IPR011118,IPR000886,NULL	-	-	Y	Y	N	-	-	-	-	-	-	-	-
77689	estExt_Genewise1Plus.C_chr_130073		13	160173-162396	-	froz	filt	7	Y	-	M	572	20	552	7	1.27	0	--	2	extr=25	-	-	0	PF00450	IPR001563	KOG1282,KOG1283	COG2939	Y	Y	Y	3.4.16.5	Carboxypeptidase C.	Release of a C-terminal amino acid with a broad specificity.	\N	\N	\N	\N	\N
77203	estExt_Genewise1Plus.C_chr_120084		12	198715-200641	-	froz	filt	4	Y	-	M	572	20	552	5	0.91	0	--	2	extr=25	-	-	1	PF00144	IPR001466	-	COG1680,PRK10662,PRK11289	Y	Y	N	-	-	-	-	-	-	-	-
68068	estExt_Genewise1Plus.C_chr_20674		2	1138621-1140617	+	froz	filt	4	Y	-	M	578	24	554	10	1.81	0	--	3	extr=26	-	-	0	PF00450	IPR001563	KOG1282,KOG1283	COG2939	Y	Y	Y	3.4.16.5	Carboxypeptidase C.	Release of a C-terminal amino acid with a broad specificity.	\N	\N	\N	\N	\N
108908	estExt_fgenesh1_pg.C_chr_30903		3	3408710-3410763	-	froz	filt	6	Y	-	M	570	16	554	5	0.9	0	--	3	extr=22	-	-	0	PF00135	IPR002018,IPR000379	KOG1515,KOG1516,KOG4389	COG0657,COG2272,cd00312	Y	N	Y	3.1.1.1	Carboxylesterase.	A carboxylic ester + H(2)O = an alcohol + a carboxylic anion.	\N	\N	\N	\N	\N
34982	e_gw1.1.492.1		1	2179138-2181288	-	froz	filt	5	Y	-	M	578	22	556	6	1.08	0	--	2	extr=22	-	-	0	PF00732,PF05199	IPR000172,IPR007867	KOG1238	COG2303,PRK02106,TIGR01810	Y	Y	Y	1.1.99.1	Choline dehydrogenase.	Choline + acceptor = betaine aldehyde + reduced acceptor.	PQQ.	\N	Glycine, serine and threonine metabolism	Amino Acid Metabolism	METABOLIC
40096	e_gw1.4.153.1		4	2826279-2828109	+	froz	filt	2	Y	-	M	576	19	557	10	1.8	0	--	2	extr=20	-	-	0	PF00884	IPR000917	KOG3731,KOG3867	COG1368,COG3083,COG3119,PRK13759,TIGR03417	Y	Y	Y	3.1.6.1	Arylsulfatase.	A phenol sulfate + H(2)O = a phenol + sulfate.	\N	\N	Androgen and estrogen metabolism	Lipid Metabolism	METABOLIC
100496	estExt_fgenesh1_pm.C_chr_60169		6	1248896-1250833	-	froz	filt	2	Y	-	M	576	19	557	6	1.08	0	--	2	extr=25	-	-	0	PF00728,PF02838	IPR001540	KOG2499	COG3525,cd02742,cd06562,cd06563,cd06564,cd06565,cd06568,cd06569,cd06570	Y	Y	Y	3.2.1.52	Beta-N-acetylhexosaminidase.	Hydrolysis of terminal non-reducing N-acetyl-D-hexosamine residues in N-acetyl-beta-D-hexosaminides.	\N	Sandhoff disease (GM2-gangliosidosis, variant 0); MIM:268800. Tay-Sachs disease (adult GM2-gangliosidosis); MIM:272800.	Glycosaminoglycan degradation	Metabolism of Complex Carbohydrates	METABOLIC
64715	estExt_Genewise1.C_chr_130439		13	766324-768501	+	froz	filt	2	Y	-	M	575	17	558	10	1.79	0	--	3	extr=25	-	-	0	PF01735	IPR002642,IPR001680	KOG1325	cd00147,cd07200,cd07202,cd07203,smart00022	Y	Y	Y	3.1.1.5	Lysophospholipase.	2-lysophosphatidylcholine + H(2)O = glycerophosphocholine + a fatty acid anion.	\N	\N	Phospholipid degradation	Metabolism of Complex Lipids	METABOLIC
72632	estExt_Genewise1Plus.C_chr_51516		5	2582104-2584098	-	froz	filt	5	Y	-	M	578	17	561	4	0.71	0	--	3	extr=24	-	-	0	PF00135	IPR002018,IPR000379	KOG1515,KOG1516,KOG4389	COG0657,COG2272,cd00312	Y	N	Y	3.1.1.1	Carboxylesterase.	A carboxylic ester + H(2)O = an alcohol + a carboxylic anion.	\N	\N	\N	\N	\N
92747	fgenesh1_pg.C_chr_4000527		4	2150943-2153232	-	froz	filt	1	Y	-	M	587	24	563	13	2.31	0	--	3	extr=25	-	-	0	-	-	-	PRK07764,PRK08853,PRK12323	N	N	Y	3.2.1.18	Exo-alpha-sialidase.	Hydrolysis of alpha-(2->3)-, alpha-(2->6)-, alpha-(2->8)-glycosidic linkages of terminal sialic residues in oligosaccharides, glycoproteins, glycolipids, colominic acid and synthetic substrates.	\N	Sialidosis; MIM:256550.	Sphingoglycolipid metabolism	Metabolism of Complex Lipids	METABOLIC
100850	estExt_fgenesh1_pm.C_chr_70294		7	2571494-2574930	+	froz	filt	4	Y	-	M	578	14	564	3	0.53	0	--	2	extr=19	-	-	0	PF00732,PF05199	IPR000172,IPR007867,IPR000205	KOG1238	COG2303,PRK02106,TIGR01810	Y	Y	Y	1.1.99.1	Choline dehydrogenase.	Choline + acceptor = betaine aldehyde + reduced acceptor.	PQQ.	\N	Glycine, serine and threonine metabolism	Amino Acid Metabolism	METABOLIC
38161	e_gw1.3.164.1		3	2746686-2748706	+	froz	filt	5	Y	-	M	581	16	565	10	1.77	0	--	4	extr=24	-	-	0	PF00394,PF07731,PF07732	IPR001117,IPR002355	KOG1263	COG2132,PRK10965,TIGR01480,TIGR03388,TIGR03389,TIGR03390	Y	Y	Y	1.10.3.2	Laccase.	4 benzenediol + O(2) = 4 benzosemiquinone + 2 H(2)O.	Copper.	\N	\N	\N	\N
107637	estExt_fgenesh1_pg.C_chr_11419		1	4939895-4942409	+	froz	filt	5	Y	-	M	586	18	568	5	0.88	0	--	5	extr=27	-	-	1	PF00144	IPR001466	-	COG1680,PRK10662	Y	Y	N	-	-	-	-	-	-	-	-
[truncated: 90 more rows]

## Sheet: Tab4 - No TMs=refi. secret.=492
#id-JGI	name-JGI	effector homologues	chrom	posn	strand	frozen	filtered	introns	EST support	secreted	gpi	aa1	prelen	siglen	maturelen	numcs	%C	TMs	TMpos	RADAR	WoLFPSORT	[HK]DEL	bipartite_NLS	NES	Pos-[YFW].C	PFAM	interpro	KOG	CDD	jgi-domains	jgi-go_info	jgi-kog_info	EC Number	definition	catalyticActivity	cofactors	associatedDiseases	pathway	pathway_class	pathway_type
[truncated: 492 more rows]

[truncated: 19 more sheets: Tab5 - With some function=321, Tab6 - Without function =171, Tab7 - Polysaccharide degrad, Tab8 - Plant cell wall deg, Tab9 - Fungal cell wall modif., Tab10 - No function>6 cyst=94, Tab11 - No function cyst>10%=22, Tab12 - No function cyst>5%=50, Tab13 - Interspecies summ (e-5), Tab14 - Blastp vs 126 datasets, Tab15 - Interspecies comp.(e-5), Tab16 - Unique (e-5), list=85, Tab17 - Unique (e-5), details, Tab18 - Refined blast (e-5) , Tab19 - Interssp comp 171 (e-5), Tab20 - EST support, Tab21 - Refined blast (e-40) , Tab22 - Refined blast (e-100), Tab23- Sec prot in other fungi]
